# Supplementary material for: Mixed Wolbachia infections resolve rapidly during in vitro evolution
Source: PLoS Pathog. 2024 Jul 25;20(7):e1012149. doi: 10.1371/journal.ppat.1012149 (PMC11302900; doi:10.1371/journal.ppat.1012149)
Supplement: S1 Table — Illumina sequencing and read mapping statistics for all cell pellets sampled in the paper. In this table, Wolbachia strain titer is symb_A_mean_depth / host_mean_depth, opposed to the coverage-based titer presented in the rest of the manuscript, which is symb_A_mean_depth / sum(mean depth of host + symbs). Coverage-based titer can be calculated from the genome coverage values in the table. (XLSX) [file ppat.1012149.s015.xlsx]

## Sheet: Table S1 Sequencing stats
sample_id	Sequencing platform	sequencing_run	wmel_mean_depth	dmel_mean_depth	wmel_titer	total_reads	mapped_reads	duplicate_reads	wri_mean_depth	wri_titer	dsim_mean_depth
011121_JWmel	HiseqX	2021	308.3	5.208	59.1974	9001644	8995721	1052884	NA	NA	NA
011121_JWRi	HiseqX	2021	NA	6.69	NA	7757996	7750538	920174	1.4	0.209268	NA
011121_SWmel	HiseqX	2021	259.3	8.594	30.1722	14202502	14190851	1934481	NA	NA	NA
011121_SWri	HiseqX	2021	NA	4.36	NA	6248627	6242684	668137	37.44	8.58716	NA
020221_JWmel	HiseqX	2021	460.41	5.598	82.2454	11114992	11108248	1373378	NA	NA	NA
020221_JWRi	HiseqX	2021	NA	6.88	NA	7884294	7876268	931957	4.47	0.649709	NA
020221_SWmel	HiseqX	2021	95.92	1.388	69.1066	2748692	2745841	251277	NA	NA	NA
020221_SWri	HiseqX	2021	NA	9.314	NA	14469501	14456838	1862874	136.23	14.6264	NA
021121_JWmel	HiseqX	2021	158.5	2.518	62.9468	4314268	4310874	407679	NA	NA	NA
021121_JWRi	HiseqX	2021	NA	7.252	NA	8393171	8384829	1007170	5.44	0.750138	NA
021121_SWmel	HiseqX	2021	255.25	2.932	87.0566	6355849	6351581	678208	NA	NA	NA
021121_SWri	HiseqX	2021	NA	6.228	NA	8928932	8921045	938785	66.39	10.6599	NA
021821_JWmel	HiseqX	2021	319.45	5.838	54.7191	9727163	9720695	1094805	NA	NA	NA
021821_SWmel	HiseqX	2021	360.11	5.698	63.1994	11296311	11288215	1483204	NA	NA	NA
021821_SWri	HiseqX	2021	NA	9.144	NA	12495394	12484219	1400418	51.36	5.6168	NA
wk1_JW18_mixed	HiseqX	2021	5.59	4.642	1.20422	5477556	5471969	686488	4.53	0.975872	NA
wk1_S2_mixed	HiseqX	2021	3.26	3.262	0.999387	4503451	4498991	571472	2.18	0.668302	NA
wk10_JW18_1	HiseqX	2021	70.45	2.734	25.7681	5192454	5188603	651015	0.35	0.128018	NA
wk10_JW18_2	HiseqX	2021	235.26	8.894	26.4515	17984195	17973396	3171996	0.09	0.0101192	NA
wk10_JW18_3	HiseqX	2021	36.54	1.216	30.0493	2433457	2431681	286647	0.13	0.106908	NA
wk10_S2_1	HiseqX	2021	53.08	1.836	28.9107	4042643	4039597	549846	0.03	0.0163399	NA
wk10_S2_2	HiseqX	2021	71.63	2.382	30.0714	5381080	5377196	769377	0.02	0.00839631	NA
wk10_S2_3	HiseqX	2021	56.65	1.868	30.3266	4134083	4131237	505501	0.03	0.01606	NA
wk11_JW18_1	HiseqX	2021	34	1.042	32.6296	2212777	2211327	284523	0.17	0.163148	NA
wk11_JW18_2	HiseqX	2021	58.37	1.66	35.1627	3669212	3666904	509681	0.01	0.0060241	NA
wk11_JW18_3	HiseqX	2021	99.63	3.352	29.7226	6653346	6649348	823119	0.35	0.104415	NA
wk11_S2_1	HiseqX	2021	0	0	0	286	284	24	0	0	NA
wk11_S2_2	HiseqX	2021	44.29	1.39	31.8633	3071393	3069220	336992	0	0	NA
wk11_S2_3	HiseqX	2021	71.97	2.016	35.6994	4749652	4746635	622366	0.02	0.00992063	NA
wk12_JW18_1	HiseqX	2021	14.75	1	14.75	1591917	1590402	201689	0.15	0.15	NA
wk12_JW18_2	HiseqX	2021	50.18	2.148	23.3613	3947761	3944694	536768	0.01	0.00465549	NA
wk12_JW18_3	HiseqX	2021	38.52	1.59	24.2264	2870020	2867983	338374	0.09	0.0566038	NA
wk12_S2_1	HiseqX	2021	121.42	3.966	30.6152	8864826	8858566	1254479	0.03	0.0075643	NA
wk12_S2_2	HiseqX	2021	117.97	4.016	29.375	8566020	8560246	1013840	0	0	NA
wk13_JW18_1	HiseqX	2021	23.07	1.532	15.0587	2385718	2383691	259905	0.18	0.117493	NA
wk13_JW18_2	HiseqX	2021	34.29	1.562	21.9526	2725567	2723209	322129	0	0	NA
wk13_JW18_3	HiseqX	2021	21.13	0.86	24.5698	1631732	1630490	242929	0.03	0.0348837	NA
wk13_S2_1	HiseqX	2021	80.05	3.174	25.2205	6777253	6771940	999239	0.02	0.0063012	NA
wk13_S2_2	HiseqX	2021	11.23	0.324	34.6605	814128	813269	123569	0	0	NA
wk13_S2_3	HiseqX	2021	0	0	0	18	18	2	0	0	NA
wk14_JW18_1	HiseqX	2021	19.4	0.766	25.3264	1403899	1402773	133558	0.11	0.143603	NA
wk14_JW18_2	HiseqX	2021	38.34	1.612	23.7841	2948381	2946452	329327	0	0	NA
wk14_JW18_3	HiseqX	2021	76.96	3.712	20.7328	6637275	6632408	922967	0.09	0.0242457	NA
wk14_S2_1	HiseqX	2021	86.1	3.706	23.2326	7447019	7441479	1005081	0.01	0.00269833	NA
wk14_S2_2	HiseqX	2021	53.21	1.952	27.2592	4256810	4253598	616522	0	0	NA
wk14_S2_3	HiseqX	2021	90.29	2.894	31.199	6635603	6631172	987282	0.01	0.00345543	NA
wk15_JW18_1	HiseqX	2021	96.32	3.752	25.6716	7374785	7369901	1072251	0.45	0.119936	NA
wk15_JW18_2	HiseqX	2021	50.41	2.728	18.4787	4852414	4848831	723833	0	0	NA
wk15_JW18_3	HiseqX	2021	148.77	7.492	19.8572	13004635	12995534	1817900	0.18	0.0240256	NA
wk15_S2_1	HiseqX	2021	0.07	0	0	9889	9830	865	0	0	NA
wk15_S2_2	HiseqX	2021	83.29	3.186	26.1425	6626021	6621642	864930	0	0	NA
wk15_S2_3	HiseqX	2021	108.37	3.85	28.1481	7954951	7949747	910786	0.01	0.0025974	NA
wk16_JW18_1	HiseqX	2021	72.31	3.376	21.4188	5952505	5948262	753875	0.31	0.0918246	NA
wk16_JW18_2	HiseqX	2021	44.53	2.128	20.9258	3639933	3637274	390480	0	0	NA
wk16_JW18_3	HiseqX	2021	26.36	1.238	21.2924	2094411	2092756	204257	0.02	0.0161551	NA
wk16_S2_1	HiseqX	2021	24.48	0.654	37.4312	1536546	1535249	166607	0	0	NA
wk16_S2_2	HiseqX	2021	0	0	0	105	105	8	0	0	NA
wk16_S2_3	HiseqX	2021	0	0	0	2	2	0	0	0	NA
wk17_JW18_1	HiseqX	2021	18.32	0.932	19.6567	1502045	1500890	130264	0.06	0.0643777	NA
wk17_JW18_2	HiseqX	2021	19.16	0.756	25.3439	1298463	1297613	91493	0	0	NA
wk17_JW18_3	HiseqX	2021	32.89	1.364	24.1129	2374382	2372811	229630	0.01	0.00733138	NA
wk17_S2_1	HiseqX	2021	12.02	1.032	11.6473	1599581	1598261	144068	0	0	NA
wk17_S2_2	HiseqX	2021	130.08	3.306	39.3466	7905926	7901048	944174	0.01	0.0030248	NA
wk17_S2_3	HiseqX	2021	70.4	2.956	23.816	5801535	5796571	591051	0	0	NA
wk18_JW18_1	HiseqX	2021	28.85	1.574	18.3291	2599949	2598191	269657	0.04	0.025413	NA
wk18_JW18_2	HiseqX	2021	0.8	0.034	23.5294	58186	58133	4092	0	0	NA
wk18_JW18_3	HiseqX	2021	92.95	4.22	22.0261	7333474	7328642	876130	0.01	0.00236967	NA
wk18_S2_1	HiseqX	2021	46.05	2.278	20.2151	4095215	4092286	409044	0	0	NA
wk18_S2_2	HiseqX	2021	15.85	0.706	22.4504	1393251	1392078	162118	0	0	NA
wk18_S2_3	HiseqX	2021	57.8	2.634	21.9438	4980363	4976877	553549	0	0	NA
wk19_JW18_1	HiseqX	2021	0	0	0	78	33	0	0	0	NA
wk19_JW18_2	HiseqX	2021	85.43	4.978	17.1615	8024843	8019467	915919	0	0	NA
wk19_JW18_3	HiseqX	2021	54.03	3.202	16.8738	5057047	5053119	502472	0.01	0.00312305	NA
wk19_S2_1	HiseqX	2021	99.11	3.732	26.5568	7469984	7464992	807471	0	0	NA
wk19_S2_2	HiseqX	2021	147.27	5.542	26.5734	11366872	11359209	1378145	0	0	NA
wk19_S2_3	HiseqX	2021	167.63	5.808	28.8619	11909299	11901924	1277944	0	0	NA
wk2_JW18_1	HiseqX	2021	11.01	7.03	1.56615	8455798	8448108	973282	9.33	1.32717	NA
wk2_JW18_2	HiseqX	2021	1.45	1.22	1.18852	1688327	1686856	197632	1.21	0.991803	NA
wk2_JW18_3	HiseqX	2021	5.1	3.398	1.50088	4416184	4412340	659428	4.62	1.35962	NA
wk2_S2_1	HiseqX	2021	4.4	3.382	1.30101	4683494	4678789	554860	3.29	0.972797	NA
wk2_S2_2	HiseqX	2021	2.66	1.848	1.43939	2579727	2577344	300920	1.86	1.00649	NA
wk2_S2_3	HiseqX	2021	6.74	5.24	1.28626	7046627	7040214	736297	5.21	0.994275	NA
wk20_JW18_1	HiseqX	2021	43.04	2.442	17.6249	4053594	4050314	511364	0.04	0.01638	NA
wk20_JW18_2	HiseqX	2021	52.78	2.61	20.2222	4241142	4238127	383230	0	0	NA
wk20_JW18_3	HiseqX	2021	111.39	7.15	15.579	11452715	11443848	1463723	0.07	0.00979021	NA
wk20_S2_1	HiseqX	2021	127.24	6.886	18.4781	12676180	12667219	1683180	0	0	NA
wk20_S2_2	HiseqX	2021	40.21	1.57	25.6115	3156800	3154849	310908	0	0	NA
wk20_S2_3	HiseqX	2021	119.36	4.232	28.2042	8453082	8447714	838505	0	0	NA
wk21_JW18_1	HiseqX	2021	32.44	2.238	14.4951	3396127	3393177	338945	0.05	0.0223414	NA
wk21_JW18_2	HiseqX	2021	30.45	1.582	19.2478	2552888	2550019	218315	0	0	NA
wk21_JW18_3	HiseqX	2021	26.57	1.214	21.8863	2068609	2066393	187304	0	0	NA
wk21_S2_1	HiseqX	2021	216.38	5.804	37.2812	13487302	13479003	1624037	0	0	NA
wk21_S2_2	HiseqX	2021	174.58	8.052	21.6816	15197024	15186364	2151279	1.31	0.162692	NA
wk21_S2_3	HiseqX	2021	227.74	7.392	30.809	15898374	15886595	1951677	0.01	0.00135281	NA
wk22_JW18_1	HiseqX	2021	14.73	0.808	18.2302	1376371	1374430	129431	0.03	0.0371287	NA
wk22_JW18_2	HiseqX	2021	46.94	1.872	25.0748	3378361	3375613	315001	0	0	NA
wk22_JW18_3	HiseqX	2021	72.1	6.846	10.5317	10240539	10232237	1403861	0	0	NA
wk22_S2_1	HiseqX	2021	133.02	4.388	30.3145	9342762	9336521	1069558	0	0	NA
wk22_S2_2	HiseqX	2021	101.93	4.058	25.1183	8207327	8201525	1004968	0	0	NA
wk22_S2_3	HiseqX	2021	117.05	3.748	31.23	8126279	8120620	963372	0	0	NA
wk23_JW18_1	HiseqX	2021	99.77	7.028	14.1961	11315322	11306430	1699821	0.45	0.0640296	NA
wk23_JW18_2	HiseqX	2021	135.07	8.512	15.8682	13955546	13944735	2090954	0	0	NA
wk23_JW18_3	HiseqX	2021	57.38	5.02	11.4303	7382892	7376939	861185	0	0	NA
wk23_S2_1	HiseqX	2021	158.86	6.212	25.5731	12427410	12419570	1446123	0	0	NA
wk23_S2_2	HiseqX	2021	187.41	6.84	27.3991	14517850	14508759	1962618	0.01	0.00146199	NA
wk23_S2_3	HiseqX	2021	113.29	3.572	31.7161	7675489	7670599	799204	0	0	NA
wk3_JW18_1	HiseqX	2021	7.13	2.148	3.31937	3103954	3101146	540128	3.26	1.51769	NA
wk3_JW18_2	HiseqX	2021	5.22	1.586	3.2913	2349492	2347222	431486	2.14	1.34931	NA
wk3_JW18_3	HiseqX	2021	17.61	4.978	3.53757	6645414	6639215	948550	5.72	1.14906	NA
wk3_S2_1	HiseqX	2021	1.14	0.418	2.72727	717076	716369	85882	0.5	1.19617	NA
wk3_S2_2	HiseqX	2021	8.34	2.338	3.56715	3504976	3501770	429906	3.02	1.2917	NA
wk3_S2_3	HiseqX	2021	12.68	3.394	3.736	5291977	5286631	835494	4.75	1.39953	NA
wk4_JW18_1	HiseqX	2021	20.25	2.424	8.35396	3586906	3583626	570420	1.36	0.561056	NA
wk4_JW18_2	HiseqX	2021	32.8	2.99	10.9699	4573205	4569076	663143	1.35	0.451505	NA
wk4_JW18_3	HiseqX	2021	20.09	1.468	13.6853	2255719	2253809	272993	0.75	0.510899	NA
wk4_S2_1	HiseqX	2021	12.65	1.588	7.96599	2516635	2512583	299829	1.84	1.15869	NA
wk4_S2_2	HiseqX	2021	27.18	3.146	8.63954	5054414	5050408	636546	3.73	1.18563	NA
wk4_S2_3	HiseqX	2021	0	0	0	42	42	2	0	0	NA
wk5_JW18_1	HiseqX	2021	18.96	1.902	9.96845	2805083	2802767	357479	0.22	0.115668	NA
wk5_JW18_2	HiseqX	2021	33.09	2.43	13.6173	3823615	3820392	544508	0.36	0.148148	NA
wk5_JW18_3	HiseqX	2021	50.9	1.922	26.4828	3588139	3585535	445669	0.68	0.353798	NA
wk5_S2_1	HiseqX	2021	26.97	2.828	9.53678	4585242	4581554	518814	3.39	1.19873	NA
wk5_S2_2	HiseqX	2021	19	0.992	19.1532	1834919	1833396	189470	0.81	0.816532	NA
wk5_S2_3	HiseqX	2021	33.13	1.798	18.426	3434291	3431426	467282	1.5	0.83426	NA
wk6_JW18_1	HiseqX	2021	89.66	4.646	19.2983	7949839	7944208	1089802	0.45	0.0968575	NA
wk6_JW18_2	HiseqX	2021	0.51	0.028	18.2143	85304	85175	7447	0	0	NA
wk6_JW18_3	HiseqX	2021	39.63	0.99	40.0303	2301609	2300325	287658	0.21	0.212121	NA
wk6_S2_1	HiseqX	2021	19.15	1.562	12.2599	2637166	2634795	319068	0.77	0.492958	NA
wk6_S2_2	HiseqX	2021	21.49	1.54	13.9545	2651215	2648767	320992	0.35	0.227273	NA
wk6_S2_3	HiseqX	2021	21.56	1.682	12.8181	2798650	2796368	290580	0.54	0.321046	NA
wk7_JW18_1	HiseqX	2021	39.2	1.302	30.1075	2550174	2548573	283753	0.1	0.0768049	NA
wk7_JW18_2	HiseqX	2021	46	1.476	31.1653	2969361	2967369	357065	0.1	0.0677507	NA
wk7_JW18_3	HiseqX	2021	114.58	4.148	27.623	8039945	8035380	1064629	0.54	0.130183	NA
wk7_S2_1	HiseqX	2021	0	0	0	6	6	0	0	0	NA
wk7_S2_2	HiseqX	2021	10.8	0.82	13.1707	1400748	1399519	151540	0.06	0.0731707	NA
wk7_S2_3	HiseqX	2021	39.97	2.128	18.7829	3944068	3940679	493762	0.29	0.136278	NA
wk8_JW18_1	HiseqX	2021	39.18	1.686	23.2384	3082102	3079724	404021	0.15	0.088968	NA
wk8_JW18_2	HiseqX	2021	50.38	2.596	19.4068	4350316	4347233	516256	0.06	0.0231125	NA
wk8_JW18_3	HiseqX	2021	23.05	1.478	15.5954	2376133	2374164	317398	0.15	0.101488	NA
wk8_S2_1	HiseqX	2021	27.83	1.926	14.4496	3213373	3210640	332293	0.11	0.0571132	NA
wk8_S2_2	HiseqX	2021	37.46	2.858	13.1071	4604579	4601017	407996	0.09	0.0314906	NA
wk8_S2_3	HiseqX	2021	0	0	0	10	10	0	0	0	NA
wk9_JW18_1	HiseqX	2021	37.94	1.614	23.5068	2921551	2919176	321795	0.16	0.0991326	NA
wk9_JW18_2	HiseqX	2021	60.67	2.804	21.6369	4951059	4947244	620934	0.03	0.010699	NA
wk9_JW18_3	HiseqX	2021	32.7	1.704	19.1901	3041935	3039377	445745	0.17	0.0997653	NA
wk9_S2_1	HiseqX	2021	51.64	2.308	22.3744	4512751	4509488	539298	0.06	0.0259965	NA
wk9_S2_2	HiseqX	2021	62.64	2.92	21.4521	5637950	5633696	693628	0.07	0.0239726	NA
wk9_S2_3	HiseqX	2021	26.75	1.378	19.4122	2605248	2603066	315162	0.03	0.0217707	NA
JW18wMel0205A	Novaseq	8573	246.14	10.408	23.6491	15105451	15091768	2195603	NA	NA	NA
JW18wMel0703A	Novaseq	8573	512.77	15.442	33.2062	25446877	25425710	4572916	NA	NA	NA
JW18wMel1402A	Novaseq	8573	114.97	4.152	27.6903	6275681	6270078	830305	NA	NA	NA
JW18wMel1403A	Novaseq	8573	207.21	6.006	34.5005	9584064	9576710	1331206	NA	NA	NA
JW18wMel1706A	Novaseq	8573	116.05	2.494	46.5317	4451515	4448040	680295	NA	NA	NA
JW18wMel1804A	Novaseq	8573	188.05	11.656	16.1333	16324245	16309057	2243673	NA	NA	NA
JW18wMel210315	Novaseq	8573	134.01	2.198	60.9691	4010466	4007495	591673	NA	NA	NA
JW18wMel210329	Novaseq	8573	164.36	2.93	56.0956	5412350	5408904	914066	NA	NA	NA
JW18wMel210503	Novaseq	8573	43.02	1.212	35.495	1906436	1904863	265763	NA	NA	NA
JW18wMel2606A	Novaseq	8573	144.44	3.386	42.658	5630558	5626182	754181	NA	NA	NA
JW18wMel2802A	Novaseq	8573	189.71	6.402	29.6329	9972180	9964249	1492072	NA	NA	NA
JW18wMel2803A	Novaseq	8573	241.5	9.048	26.691	13796966	13784393	2101401	NA	NA	NA
JW18wRi0205A	Novaseq	8573	NA	8.212	NA	9863753	9852452	1316577	0.0657574	NA	0.54
JW18wRi0703A	Novaseq	8573	NA	7.362	NA	8427361	8419691	962075	1.13149	NA	8.33
JW18wRi1402A	Novaseq	8573	NA	2.308	NA	2770788	2767798	367315	1.44281	NA	3.33
JW18wRi1403A	Novaseq	8573	NA	6.342	NA	7834091	7826244	1255963	1.00599	NA	6.38
JW18wRi1706A	Novaseq	8573	NA	5.69	NA	6901784	6894837	924499	0.029877	NA	0.17
JW18wRi1804A	Novaseq	8573	NA	9.748	NA	11438688	11427352	1464321	0.139516	NA	1.36
JW18wRi210315	Novaseq	8573	NA	1.776	NA	2213896	2211628	319684	6.48086	NA	11.51
JW18wRi210329	Novaseq	8573	NA	1.302	NA	1616901	1615412	214408	10.3149	NA	13.43
JW18wRi210503	Novaseq	8573	NA	2.392	NA	3015662	3013051	439958	11.0242	NA	26.37
JW18wRi2606A	Novaseq	8573	NA	17.054	NA	20986585	20965661	3267275	0.0211094	NA	0.36
JW18wRi2802A	Novaseq	8573	NA	0.536	NA	673868	673194	87196	1.06343	NA	0.57
JW18wRi2803A	Novaseq	8573	NA	12.188	NA	15049398	15034908	2601423	0.606334	NA	7.39
Mix-JW18_DOX-wMel-1_1-T0	Novaseq	8573	195.52	13.064	14.9663	17584029	17567244	2767404	NA	NA	NA
Mix-JW18_DOX-wMel-1_1-T1-1204A	Novaseq	8573	184.74	16.576	11.145	21868277	21846082	3635626	NA	NA	NA
Mix-JW18_DOX-wMel-1_1-T1-1204B	Novaseq	8573	322.57	21.91	14.7225	29903123	29859715	5356425	NA	NA	NA
Mix-JW18_DOX-wMel-1_1-T1-1204C	Novaseq	8573	258.72	19.48	13.2813	26563594	26539577	4488254	NA	NA	NA
Mix-JW18_DOX-wMel-1_1-T2-1904A	Novaseq	8573	172.13	10.722	16.0539	13863397	13850542	1948815	NA	NA	NA
Mix-JW18_DOX-wMel-1_1-T2-1904B	Novaseq	8573	129.8	8.236	15.7601	9645924	9636965	861692	NA	NA	NA
Mix-JW18_DOX-wMel-1_1-T2-1904C	Novaseq	8573	326.84	21.626	15.1133	28791927	28764772	4912353	NA	NA	NA
Mix-JW18_DOX-wMel-1_1-T3-2604A	Novaseq	8573	98.75	4.928	20.0386	6729882	6723704	864982	NA	NA	NA
Mix-JW18_DOX-wMel-1_1-T3-2604B	Novaseq	8573	141.87	7.316	19.3917	10085516	10076348	1450165	NA	NA	NA
Mix-JW18_DOX-wMel-1_1-T3-2604C	Novaseq	8573	56.01	2.846	19.6803	3848653	3844826	413508	NA	NA	NA
Mix-JW18_DOX-wMel-1_1-T4-0305A	Novaseq	8573	519.31	17.344	29.9418	25556774	25532171	4298339	NA	NA	NA
Mix-JW18_DOX-wMel-1_1-T4-0305B	Novaseq	8573	462.92	11.796	39.2438	19042257	19028365	3537590	NA	NA	NA
Mix-JW18_DOX-wMel-1_1-T4-0305C	Novaseq	8573	344.89	9.2	37.488	14287928	14276811	2209957	NA	NA	NA
Mix-JW18_DOX-wMel-1_1-T5-1005A	Novaseq	8573	654.83	15.872	41.2569	26870398	26846708	5646134	NA	NA	NA
Mix-JW18_DOX-wMel-1_1-T5-1005B	Novaseq	8573	595.65	11.304	52.6937	19557756	19542050	3436757	NA	NA	NA
Mix-JW18_DOX-wMel-1_1-T5-1005C	Novaseq	8573	357.81	7.17	49.9038	12115167	12106016	1876623	NA	NA	NA
Mix-JW18_DOX-wMel-1_1-T6-1705A	Novaseq	8573	346.06	9.988	34.6476	14962708	14950456	2209438	NA	NA	NA
Mix-JW18_DOX-wMel-1_1-T6-1705B	Novaseq	8573	331.9	6.646	49.9398	11054917	11046779	1509303	NA	NA	NA
Mix-JW18_DOX-wMel-1_1-T6-1705C	Novaseq	8573	351.43	6.546	53.6862	11043217	11035160	1522817	NA	NA	NA
Mix-JW18_DOX-wMel-1_1-T7-2405A	Novaseq	8573	419.12	12.694	33.0172	18837350	18823242	2710398	NA	NA	NA
Mix-JW18_DOX-wMel-1_1-T7-2405B	Novaseq	8573	732.74	17.866	41.0131	28860812	28834848	5076078	NA	NA	NA
Mix-JW18_DOX-wMel-1_1-T7-2405C	Novaseq	8573	442.22	9.584	46.1415	16275338	16262460	2751434	NA	NA	NA
Mix-JW18_DOX-wMel-1_1-T8-3105A	Novaseq	8573	176.31	4.8	36.7313	6990132	6984878	827008	NA	NA	NA
Mix-JW18_DOX-wMel-1_1-T8-3105B	Novaseq	8573	229.63	5.608	40.9469	8519354	8513180	1109571	NA	NA	NA
Mix-JW18_DOX-wMel-1_1-T8-3105C	Novaseq	8573	382.65	8.608	44.4528	13578279	13568400	2011542	NA	NA	NA
Mix-JW18_DOX-wRi-1_1-T0-0105	Novaseq	8573	NA	14.576	NA	17497954	17481675	2811803	0.109769	NA	1.6
Mix-JW18_DOX-wRi-1_1-T1-0105A	Novaseq	8573	NA	10.758	NA	11815071	11803274	1537556	0.113404	NA	1.22
Mix-JW18_DOX-wRi-1_1-T1-0105B	Novaseq	8573	NA	9.726	NA	10698428	10687388	1426183	0.0781411	NA	0.76
Mix-JW18_DOX-wRi-1_1-T1-0105C	Novaseq	8573	NA	13.364	NA	14649648	14633398	1993306	0.0905418	NA	1.21
Mix-JW18_DOX-wRi-1_1-T2-0805A	Novaseq	8573	NA	20.114	NA	24334737	24309720	4646845	0.0865069	NA	1.74
Mix-JW18_DOX-wRi-1_1-T2-0805B	Novaseq	8573	NA	19.562	NA	22649749	22626710	3611151	0.0853696	NA	1.67
Mix-JW18_DOX-wRi-1_1-T2-0805C	Novaseq	8573	NA	22.012	NA	25620334	25596231	4388230	0.0758677	NA	1.67
Mix-JW18_DOX-wRi-1_1-T3-1505A-1	Novaseq	8573	NA	6.26	NA	6994740	6988088	911621	0.0383387	NA	0.24
Mix-JW18_DOX-wRi-1_1-T3-1505A-2	Novaseq	8573	NA	4.232	NA	4673485	4669207	502432	0.0307183	NA	0.13
Mix-JW18_DOX-wRi-1_1-T3-1505B-1	Novaseq	8573	NA	5.602	NA	5802011	5796093	585670	0.0499821	NA	0.28
Mix-JW18_DOX-wRi-1_1-T3-1505B-2	Novaseq	8573	NA	9.994	NA	11127473	11116683	1389056	0.0330198	NA	0.33
Mix-JW18_DOX-wRi-1_1-T3-1505C-1	Novaseq	8573	NA	12.262	NA	13925726	13912214	1963039	0.0497472	NA	0.61
Mix-JW18_DOX-wRi-1_1-T3-1505C-2	Novaseq	8573	NA	15.4	NA	17579224	17560792	2594895	0.025974	NA	0.4
Mix-JW18_DOX-wRi-1_1-T4-2205A	Novaseq	8573	NA	7.966	NA	8930926	8922380	1147046	0.0313834	NA	0.25
Mix-JW18_DOX-wRi-1_1-T4-2205B	Novaseq	8573	NA	4.286	NA	4505492	4501085	371837	0.0326645	NA	0.14
Mix-JW18_DOX-wRi-1_1-T4-2205C	Novaseq	8573	NA	7.844	NA	9036677	9027260	1138822	0.0305966	NA	0.24
Mix-JW18_DOX-wRi-1_1-T5-2905A	Novaseq	8573	NA	13.348	NA	14746219	14731165	2020692	0.0292179	NA	0.39
Mix-JW18_DOX-wRi-1_1-T5-2905B	Novaseq	8573	NA	11.908	NA	13537260	13522590	2043055	0.0377897	NA	0.45
Mix-JW18_DOX-wRi-1_1-T5-2905C	Novaseq	8573	NA	19.034	NA	22184679	22159656	3467555	0.0409793	NA	0.78
Mix-JW18_wMel-DOX-1_1-T09-0706A	Novaseq	8573	491.22	12.442	39.4808	19470666	19454096	3324192	NA	NA	NA
Mix-JW18_wMel-DOX-1_1-T09-0706B	Novaseq	8573	724.31	17.734	40.843	28154707	28127715	5194239	NA	NA	NA
Mix-JW18_wMel-DOX-1_1-T09-0706C	Novaseq	8573	918.28	14.304	64.1974	27147533	27126438	5613997	NA	NA	NA
Mix-JW18_wMel-DOX-1_1-T10-1406A	Novaseq	8573	91.97	2.974	30.9247	3905070	3900099	300266	NA	NA	NA
Mix-JW18_wMel-DOX-1_1-T10-1406B	Novaseq	8573	151.33	3.654	41.4149	5949608	5944630	920910	NA	NA	NA
Mix-JW18_wMel-DOX-1_1-T10-1406C	Novaseq	8573	182.75	4.76	38.3929	7574976	7568520	1126531	NA	NA	NA
Mix-JW18_wMel-wRi-1_100-T0	Novaseq	8573	0.08	21.836	0.00366367	26924395	26897018	4400403	0.300879	NA	6.57
Mix-JW18_wMel-wRi-1_100-T09-0706A	Novaseq	8573	22.71	17.04	1.33275	21574127	21552339	3612993	0.0346244	NA	0.59
Mix-JW18_wMel-wRi-1_100-T09-0706B	Novaseq	8573	52.78	16.888	3.1253	21238223	21217231	3296762	0.0343439	NA	0.58
Mix-JW18_wMel-wRi-1_100-T09-0706C	Novaseq	8573	85.04	26.032	3.26675	33063809	33028422	5324677	0.0372618	NA	0.97
Mix-JW18_wMel-wRi-1_100-T1-1204A	Novaseq	8573	0.06	17.292	0.00346981	20811511	20789898	3195375	0.24173	NA	4.18
Mix-JW18_wMel-wRi-1_100-T1-1204B	Novaseq	8573	0.05	14.636	0.00341623	20037178	20016265	4500304	0.23572	NA	3.45
Mix-JW18_wMel-wRi-1_100-T1-1204C	Novaseq	8573	0.03	9.998	0.0030006	11720514	11708750	1500363	0.217043	NA	2.17
Mix-JW18_wMel-wRi-1_100-T10-1406A	Novaseq	8573	22.8	7.696	2.96258	9803345	9793371	1323198	0.0272869	NA	0.21
Mix-JW18_wMel-wRi-1_100-T10-1406B	Novaseq	8573	32.82	4.306	7.62192	6536773	6530150	993286	0.0255458	NA	0.11
Mix-JW18_wMel-wRi-1_100-T10-1406C	Novaseq	8573	30.97	3.978	7.78532	5681424	5675785	690891	0.0326797	NA	0.13
Mix-JW18_wMel-wRi-1_100-T2-1904A	Novaseq	8573	0.04	9.018	0.00443557	10938820	10927014	1448513	0.147483	NA	1.33
Mix-JW18_wMel-wRi-1_100-T2-1904B	Novaseq	8573	0.05	12.12	0.00412541	14032155	14019684	1647349	0.138614	NA	1.68
Mix-JW18_wMel-wRi-1_100-T2-1904C	Novaseq	8573	0.01	3.278	0.00305064	3902639	3898691	456423	0.155583	NA	0.51
Mix-JW18_wMel-wRi-1_100-T3-2604A	Novaseq	8573	0.1	8.938	0.0111882	10697568	10687368	1371550	0.0783173	NA	0.7
Mix-JW18_wMel-wRi-1_100-T3-2604B	Novaseq	8573	0.11	8.112	0.0135602	9343980	9334751	1096774	0.10355	NA	0.84
Mix-JW18_wMel-wRi-1_100-T3-2604C	Novaseq	8573	0.12	8.388	0.0143062	9720591	9711184	1206273	0.106104	NA	0.89
Mix-JW18_wMel-wRi-1_100-T4-0305A	Novaseq	8573	0.48	20.026	0.0239688	23581947	23557343	3527991	0.056926	NA	1.14
Mix-JW18_wMel-wRi-1_100-T4-0305B	Novaseq	8573	0.14	3.498	0.0400229	4238056	4233505	665928	0.0800457	NA	0.28
Mix-JW18_wMel-wRi-1_100-T4-0305C	Novaseq	8573	0.78	15.814	0.0493234	19336985	19317352	3259380	0.0910586	NA	1.44
Mix-JW18_wMel-wRi-1_100-T5-1005A	Novaseq	8573	0.89	9.402	0.0946607	11553049	11541484	1904187	0.0659434	NA	0.62
Mix-JW18_wMel-wRi-1_100-T5-1005B	Novaseq	8573	0.29	1.678	0.172825	1958656	1956347	297056	0.0834327	NA	0.14
Mix-JW18_wMel-wRi-1_100-T5-1005C	Novaseq	8573	1.9	13.2	0.143939	15764883	15749100	2454429	0.0712121	NA	0.94
Mix-JW18_wMel-wRi-1_100-T6-1705A	Novaseq	8573	1.35	9.522	0.141777	11391761	11380680	1540644	0.0451586	NA	0.43
Mix-JW18_wMel-wRi-1_100-T6-1705B	Novaseq	8573	2.84	11.554	0.245802	13274404	13262050	1547759	0.0441406	NA	0.51
Mix-JW18_wMel-wRi-1_100-T6-1705C	Novaseq	8573	2.94	11.742	0.250383	13699155	13686133	1839257	0.0417305	NA	0.49
Mix-JW18_wMel-wRi-1_100-T7-2405A	Novaseq	8573	3.23	13.634	0.236908	16565740	16535781	2466995	0.0344726	NA	0.47
Mix-JW18_wMel-wRi-1_100-T7-2405B	Novaseq	8573	3.03	5.758	0.526224	7198384	7191015	1164231	0.0399444	NA	0.23
Mix-JW18_wMel-wRi-1_100-T7-2405C	Novaseq	8573	19.81	31.152	0.635914	38108299	38068075	6248012	0.0561762	NA	1.75
Mix-JW18_wMel-wRi-1_100-T8-3105A	Novaseq	8573	13.24	18.15	0.729477	20690951	20669587	2435798	0.0424242	NA	0.77
Mix-JW18_wMel-wRi-1_100-T8-3105B	Novaseq	8573	16.37	12.776	1.28131	15511174	15495655	2117414	0.0344396	NA	0.44
Mix-JW18_wMel-wRi-1_100-T8-3105C	Novaseq	8573	1.16	0.78	1.48718	1009165	1008056	140608	0.0512821	NA	0.04
Mix-JW18_wMel-wRi-1_1K-T0	Novaseq	8573	0	3.256	0	3810437	3806770	573782	0.506757	NA	1.65
Mix-JW18_wMel-wRi-1_1K-T1-3003A	Novaseq	8573	0.03	24.678	0.00121566	32351695	32319453	6442344	0.478564	NA	11.81
Mix-JW18_wMel-wRi-1_1K-T1-3003B	Novaseq	8573	0.03	23.416	0.00128118	28936723	28906641	4952701	0.452255	NA	10.59
Mix-JW18_wMel-wRi-1_1K-T1-3003C	Novaseq	8573	0.04	30.326	0.001319	37917837	37882123	6658910	0.472862	NA	14.34
Mix-JW18_wMel-wRi-1_1K-T2-0704A	Novaseq	8573	0.02	17.29	0.00115674	20743689	20720376	3514472	0.311163	NA	5.38
Mix-JW18_wMel-wRi-1_1K-T2-0704B	Novaseq	8573	0.04	17.602	0.00227247	21277547	21254695	3573668	0.352233	NA	6.2
Mix-JW18_wMel-wRi-1_1K-T2-0704C	Novaseq	8573	0.02	16.956	0.00117952	19921581	19900193	2894146	0.260675	NA	4.42
Mix-JW18_wMel-wRi-1_1K-T3-1304A	Novaseq	8573	0.02	10.912	0.00183284	12522609	12510223	1554076	0.166789	NA	1.82
Mix-JW18_wMel-wRi-1_1K-T3-1304B	Novaseq	8573	0.01	4.558	0.00219394	5175556	5170311	655248	0.186485	NA	0.85
Mix-JW18_wMel-wRi-1_1K-T3-1304C	Novaseq	8573	0.05	15.136	0.00330338	17365101	17349301	2328428	0.18565	NA	2.81
Mix-JW18_wMel-wRi-1_1K-T4-2004A	Novaseq	8573	0.35	23.354	0.0149867	27008200	26980527	3957830	0.197825	NA	4.62
Mix-JW18_wMel-wRi-1_1K-T4-2004B	Novaseq	8573	0.47	24.726	0.0190083	30185909	30155170	5314047	0.222842	NA	5.51
Mix-JW18_wMel-wRi-1_1K-T4-2004C	Novaseq	8573	0.36	20.292	0.017741	24056850	24030673	3671016	0.222255	NA	4.51
Mix-JW18_wMel-wRi-1_1K-T5-2704A	Novaseq	8573	0.28	8.74	0.0320366	10542513	10532507	1530530	0.141876	NA	1.24
Mix-JW18_wMel-wRi-1_1K-T5-2704B	Novaseq	8573	0.29	6.358	0.0456118	7549438	7541801	976482	0.147845	NA	0.94
Mix-JW18_wMel-wRi-1_1K-T5-2704C	Novaseq	8573	0.36	6.56	0.054878	7592024	7584490	868828	0.164634	NA	1.08
Mix-JW18_wMel-wRi-1_1K-T6-0405A	Novaseq	8573	1.63	15.056	0.108262	18849261	18829916	3514490	0.146785	NA	2.21
Mix-JW18_wMel-wRi-1_1K-T6-0405B	Novaseq	8573	3.77	26.116	0.144356	32562065	32529636	6284110	0.150482	NA	3.93
Mix-JW18_wMel-wRi-1_1K-T6-0405C	Novaseq	8573	4.06	19.572	0.207439	22953295	22928735	3323275	0.141018	NA	2.76
Mix-JW18_wMel-wRi-1_1K-T6-1105A	Novaseq	8573	3.36	14.312	0.234768	16722224	16704068	2539532	0.111096	NA	1.59
Mix-JW18_wMel-wRi-1_1K-T6-1105B	Novaseq	8573	9.85	22.944	0.429306	26858571	26827199	4038741	0.12378	NA	2.84
Mix-JW18_wMel-wRi-1_1K-T6-1105C	Novaseq	8573	6.25	12.382	0.504765	14564594	14548969	2082168	0.0993377	NA	1.23
Mix-JW18_wMel-wRi-1_1K-T7-1805A	Novaseq	8573	9.84	16.106	0.610952	20238285	20216003	3448664	0.087545	NA	1.41
Mix-JW18_wMel-wRi-1_1K-T7-1805B	Novaseq	8573	1.49	1.404	1.06125	1686558	1684777	220268	0.0854701	NA	0.12
Mix-JW18_wMel-wRi-1_1K-T7-1805C	Novaseq	8573	2.21	1.424	1.55197	1675795	1674048	183728	0.0912921	NA	0.13
Mix-JW18_wMel-wRi-1_1K-T8-2505A	Novaseq	8573	12.97	6.706	1.93409	8637902	8629069	1333209	0.0775425	NA	0.52
Mix-JW18_wMel-wRi-1_1K-T8-2505B	Novaseq	8573	21.97	7.152	3.07187	8690446	8682064	1025531	0.0671141	NA	0.48
Mix-JW18_wMel-wRi-1_1K-T8-2505C	Novaseq	8573	40.57	11.424	3.5513	13967829	13953450	1744866	0.0621499	NA	0.71
Mix-JW18_wMel-wRi-1_1K-T9-0106A	Novaseq	8573	40.79	6.55	6.22748	8994809	8986960	1306489	0.0641221	NA	0.42
Mix-JW18_wMel-wRi-1_1K-T9-0106B	Novaseq	8573	84.9	8.882	9.55866	13898034	13884972	2413331	0.0607971	NA	0.54
Mix-JW18_wMel-wRi-1_1K-T9-0106C	Novaseq	8573	174.04	15.826	10.9971	24846964	24825839	4371041	0.0707696	NA	1.12
Mix-JW18_wRi-DOX-1_1-T06-0506A	Novaseq	8573	NA	24.624	NA	27543947	27517751	4219303	0.0373619	NA	0.92
Mix-JW18_wRi-DOX-1_1-T06-0506B	Novaseq	8573	NA	22.174	NA	25469508	25441692	4081482	0.0369802	NA	0.82
Mix-JW18_wRi-DOX-1_1-T06-0506C	Novaseq	8573	NA	24.316	NA	27284577	27254470	4184763	0.0378352	NA	0.92
Mix-JW18_wRi-DOX-1_1-T07-1206A	Novaseq	8573	NA	27.358	NA	30449594	30415639	4624926	0.0372834	NA	1.02
Mix-JW18_wRi-DOX-1_1-T07-1206B	Novaseq	8573	NA	8.396	NA	9391129	9381214	1302070	0.0345403	NA	0.29
Mix-JW18_wRi-DOX-1_1-T07-1206C	Novaseq	8573	NA	8.888	NA	9865024	9855261	1324550	0.0281278	NA	0.25
Mix-JW18_wRi-DOX-1_1-T08-1906A	Novaseq	8573	NA	16.424	NA	27785561	27755645	9786972	0.035923	NA	0.59
Mix-JW18_wRi-DOX-1_1-T08-1906B	Novaseq	8573	NA	11.514	NA	22550784	22528521	9110453	0.0408199	NA	0.47
Mix-JW18_wRi-DOX-1_1-T08-1906C	Novaseq	8573	NA	11.86	NA	14233811	14219322	2245594	0.0354132	NA	0.42
Mix-JW18_wRi-DOX-1_1-T09-2606A	Novaseq	8573	NA	0.248	NA	287898	287567	34738	0.0403226	NA	0.01
Mix-JW18_wRi-DOX-1_1-T09-2606B	Novaseq	8573	NA	1.038	NA	1228592	1227203	165876	0.0385356	NA	0.04
Mix-JW18_wRi-DOX-1_1-T09-2606C	Novaseq	8573	NA	6.238	NA	7495601	7487776	1158340	0.0288554	NA	0.18
Mix-S2_DOX-wMel-1_1-T0	Novaseq	8573	55.33	5.672	9.75494	8207490	8199251	1209353	NA	NA	NA
Mix-S2_DOX-wMel-1_1-T1-3003A	Novaseq	8573	49.22	1.868	26.349	3611647	3608038	789789	NA	NA	NA
Mix-S2_DOX-wMel-1_1-T1-3003B	Novaseq	8573	165.27	7.302	22.6335	13349773	13336958	2802695	NA	NA	NA
Mix-S2_DOX-wMel-1_1-T2-0704A	Novaseq	8573	290.45	12.222	23.7645	19181111	19163475	2893111	NA	NA	NA
Mix-S2_DOX-wMel-1_1-T2-0704B	Novaseq	8573	201.88	7.084	28.498	10912330	10904293	1390063	NA	NA	NA
Mix-S2_DOX-wMel-1_1-T2-0704C	Novaseq	8573	259.28	11.406	22.7319	17453856	17438428	2348789	NA	NA	NA
Mix-S2_DOX-wMel-1_1-T3-1304A	Novaseq	8573	237.08	6.562	36.1292	11449749	11441082	1603200	NA	NA	NA
Mix-S2_DOX-wMel-1_1-T3-1304B	Novaseq	8573	381.07	10.014	38.0537	17123731	17112171	2385581	NA	NA	NA
Mix-S2_DOX-wMel-1_1-T3-1304C	Novaseq	8573	318.75	9.878	32.2687	17055702	17042900	2792768	NA	NA	NA
Mix-S2_DOX-wMel-1_1-T4-2004A	Novaseq	8573	547.13	11.542	47.4034	21450569	21434793	3574897	NA	NA	NA
Mix-S2_DOX-wMel-1_1-T4-2004B	Novaseq	8573	393.1	7.666	51.2784	14451142	14439901	2230220	NA	NA	NA
Mix-S2_DOX-wMel-1_1-T4-2004C	Novaseq	8573	276.3	6.072	45.504	11080415	11072009	1721536	NA	NA	NA
Mix-S2_DOX-wMel-1_1-T5-2704A	Novaseq	8573	173.28	5.134	33.7515	8497028	8489922	1028869	NA	NA	NA
Mix-S2_DOX-wMel-1_1-T5-2704B	Novaseq	8573	234.42	4.488	52.2326	8482228	8476072	1177480	NA	NA	NA
Mix-S2_DOX-wMel-1_1-T5-2704C	Novaseq	8573	220.59	6.51	33.8848	10681516	10673086	1320868	NA	NA	NA
Mix-S2_DOX-wMel-1_1-T6-0405A	Novaseq	8573	5.05	0.074	68.2432	199039	198899	49544	NA	NA	NA
Mix-S2_DOX-wMel-1_1-T6-0405B	Novaseq	8573	1049.67	21.55	48.7086	40134088	40100891	6979756	NA	NA	NA
Mix-S2_DOX-wMel-1_1-T6-0405C	Novaseq	8573	839.91	23.296	36.0538	40566736	40532149	7385460	NA	NA	NA
Mix-S2_DOX-wRi-1_1-T0-0105	Novaseq	8573	NA	13.32	NA	19153344	19136709	2610418	7.09985	NA	94.57
Mix-S2_DOX-wRi-1_1-T1-0105A	Novaseq	8573	NA	8.748	NA	12927913	12914575	1697563	11.6141	NA	101.6
Mix-S2_DOX-wRi-1_1-T1-0105B	Novaseq	8573	NA	1.824	NA	2790253	2787343	413521	11.2719	NA	20.56
Mix-S2_DOX-wRi-1_1-T1-0105C	Novaseq	8573	NA	3.044	NA	4293998	4289581	385110	11.5112	NA	35.04
Mix-S2_DOX-wRi-1_1-T2-0805A	Novaseq	8573	NA	15.358	NA	23712176	23688646	4314206	8.93345	NA	137.2
Mix-S2_DOX-wRi-1_1-T2-0805B	Novaseq	8573	NA	3.826	NA	5683400	5677718	823252	8.26189	NA	31.61
Mix-S2_DOX-wRi-1_1-T2-0805C	Novaseq	8573	NA	19.414	NA	28971426	28941568	4737677	8.11219	NA	157.49
Mix-S2_DOX-wRi-1_1-T3-1505A-1	Novaseq	8573	NA	6.86	NA	9502707	9493335	1123035	6.01749	NA	41.28
Mix-S2_DOX-wRi-1_1-T3-1505A-2	Novaseq	8573	NA	7.49	NA	10270951	10261068	1261858	3.46996	NA	25.99
Mix-S2_DOX-wRi-1_1-T3-1505B-1	Novaseq	8573	NA	4.49	NA	6372222	6366335	843283	6.58129	NA	29.55
Mix-S2_DOX-wRi-1_1-T3-1505B-2	Novaseq	8573	NA	9.956	NA	14594835	14580191	2176121	5.02812	NA	50.06
Mix-S2_DOX-wRi-1_1-T3-1505C-1	Novaseq	8573	NA	6.882	NA	9922589	9913043	1272328	6.63034	NA	45.63
Mix-S2_DOX-wRi-1_1-T3-1505C-2	Novaseq	8573	NA	5.786	NA	7839204	7832326	882305	3.56032	NA	20.6
Mix-S2_DOX-wRi-1_1-T4-2205A	Novaseq	8573	NA	8.408	NA	12283243	12271924	1904504	2.83539	NA	23.84
Mix-S2_DOX-wRi-1_1-T4-2205B	Novaseq	8573	NA	2.904	NA	4050708	4047054	448386	2.87879	NA	8.36
Mix-S2_DOX-wRi-1_1-T4-2205C	Novaseq	8573	NA	13.864	NA	19607307	19588474	2987722	3.11887	NA	43.24
Mix-S2_DOX-wRi-1_1-T5-2905A	Novaseq	8573	NA	16.512	NA	22800830	22777933	3529147	2.64595	NA	43.69
Mix-S2_DOX-wRi-1_1-T5-2905B	Novaseq	8573	NA	14.676	NA	20328422	20308183	2787571	3.68629	NA	54.1
Mix-S2_DOX-wRi-1_1-T5-2905C	Novaseq	8573	NA	19.732	NA	27250760	27223063	4130647	3.92358	NA	77.42
Mix-S2_wMel-DOX-1_1-T9-0106A	Novaseq	8573	654.21	18.112	36.1203	30670696	30645769	5178637	NA	NA	NA
Mix-S2_wMel-DOX-1_1-T9-0106B	Novaseq	8573	267.31	9.37	28.5283	14842154	14829653	2156932	NA	NA	NA
Mix-S2_wMel-DOX-1_1-T9-0106C	Novaseq	8573	270.42	7.956	33.9894	12867590	12857153	1858459	NA	NA	NA
Mix-S2_wMel-wRi-1_100-T0	Novaseq	8573	0	0	0	16	15	0	0	NA	0
Mix-S2_wMel-wRi-1_100-T09-0706A	Novaseq	8573	107.17	3.206	33.4279	7493098	7488290	919820	4.15159	NA	13.31
Mix-S2_wMel-wRi-1_100-T09-0706B	Novaseq	8573	110.3	3.216	34.2973	7706476	7701360	1038302	4.12002	NA	13.25
Mix-S2_wMel-wRi-1_100-T09-0706C	Novaseq	8573	319.64	8.53	37.4725	22321883	22307687	4027797	4.70926	NA	40.17
Mix-S2_wMel-wRi-1_100-T1-1204A	Novaseq	8573	0	0	0	49	48	2	0	NA	0
Mix-S2_wMel-wRi-1_100-T1-1204B	Novaseq	8573	0.26	21.912	0.0118656	32896481	32861785	4837660	5.70053	NA	124.91
Mix-S2_wMel-wRi-1_100-T1-1204C	Novaseq	8573	0.22	16.872	0.0130394	25506722	25486426	3422884	6.40232	NA	108.02
Mix-S2_wMel-wRi-1_100-T10-1406A	Novaseq	8573	89.61	3.688	24.2977	7496223	7490628	950140	2.17733	NA	8.03
Mix-S2_wMel-wRi-1_100-T10-1406B	Novaseq	8573	84.37	3.682	22.9142	7115299	7110348	772386	1.88756	NA	6.95
Mix-S2_wMel-wRi-1_100-T10-1406C	Novaseq	8573	97.39	3.91	24.9079	8189830	8183455	1060957	2.17647	NA	8.51
Mix-S2_wMel-wRi-1_100-T2-1904A	Novaseq	8573	0.86	11.898	0.0722811	18014060	17998193	2595083	4.59909	NA	54.72
Mix-S2_wMel-wRi-1_100-T2-1904B	Novaseq	8573	0.63	10.502	0.0599886	15794738	15780375	2175632	4.67149	NA	49.06
Mix-S2_wMel-wRi-1_100-T2-1904C	Novaseq	8573	0.56	8.814	0.0635353	13417026	13405019	1893111	4.7572	NA	41.93
Mix-S2_wMel-wRi-1_100-T3-2604A	Novaseq	8573	3.15	10.838	0.290644	16251748	16237646	2270220	3.91677	NA	42.45
Mix-S2_wMel-wRi-1_100-T3-2604B	Novaseq	8573	2.49	9.188	0.271006	13544431	13532658	1759828	4.05964	NA	37.3
Mix-S2_wMel-wRi-1_100-T3-2604C	Novaseq	8573	2.2	7.216	0.304878	10967299	10958422	1428229	4.92655	NA	35.55
Mix-S2_wMel-wRi-1_100-T4-0305A	Novaseq	8573	3.22	1.622	1.9852	4157506	4153855	1529946	7.94081	NA	12.88
Mix-S2_wMel-wRi-1_100-T4-0305B	Novaseq	8573	41.31	27.522	1.50098	43278921	43241924	6750920	5.44183	NA	149.77
Mix-S2_wMel-wRi-1_100-T4-0305C	Novaseq	8573	13.51	9.928	1.3608	15502303	15488506	2130702	5.58219	NA	55.42
Mix-S2_wMel-wRi-1_100-T5-1005A	Novaseq	8573	0.29	0.038	7.63158	86452	86332	17151	8.42105	NA	0.32
Mix-S2_wMel-wRi-1_100-T5-1005B	Novaseq	8573	52.8	10.506	5.0257	16900184	16886791	2223602	5.41405	NA	56.88
Mix-S2_wMel-wRi-1_100-T5-1005C	Novaseq	8573	88.74	19.292	4.59983	32226403	32198195	5269744	5.3587	NA	103.38
Mix-S2_wMel-wRi-1_100-T6-1705A	Novaseq	8573	133.37	11.414	11.6848	20278847	20263138	2595009	4.4498	NA	50.79
Mix-S2_wMel-wRi-1_100-T6-1705B	Novaseq	8573	129.93	13.81	9.4084	23543477	23525493	3161189	3.86894	NA	53.43
Mix-S2_wMel-wRi-1_100-T6-1705C	Novaseq	8573	116.72	13.546	8.61657	22525954	22508503	2931594	3.79374	NA	51.39
Mix-S2_wMel-wRi-1_100-T7-2405A	Novaseq	8573	77.53	3.654	21.2178	7552659	7547138	1015607	3.90257	NA	14.26
Mix-S2_wMel-wRi-1_100-T7-2405B	Novaseq	8573	86	4.36	19.7248	8633981	8627399	1033514	3.69037	NA	16.09
Mix-S2_wMel-wRi-1_100-T7-2405C	Novaseq	8573	73.66	3.85	19.1325	7972273	7966275	1111921	3.8026	NA	14.64
Mix-S2_wMel-wRi-1_100-T8-3105A	Novaseq	8573	233.63	8.708	26.8294	20496216	20482069	3973665	4.3994	NA	38.31
Mix-S2_wMel-wRi-1_100-T8-3105B	Novaseq	8573	166.53	6.2	26.8597	13862700	13854176	2119385	4.3129	NA	26.74
Mix-S2_wMel-wRi-1_100-T8-3105C	Novaseq	8573	263.45	8.286	31.7946	20150719	20138128	3366601	5.04586	NA	41.81
Mix-S2_wMel-wRi-1_1K-T1-3003A	Novaseq	8573	0.04	8.088	0.0049456	13160671	13148551	2284323	5.81108	NA	47
Mix-S2_wMel-wRi-1_1K-T1-3003B	Novaseq	8573	0.03	8.05	0.00372671	12069004	12056166	1628579	5.21118	NA	41.95
Mix-S2_wMel-wRi-1_1K-T1-3003C	Novaseq	8573	0.04	9.338	0.00428357	17209638	17195913	4291247	5.438	NA	50.78
Mix-S2_wMel-wRi-1_1K-T2-0704A	Novaseq	8573	0.28	19.104	0.0146566	28040320	28013132	4101609	3.55946	NA	68
Mix-S2_wMel-wRi-1_1K-T2-0704B	Novaseq	8573	0.06	4.64	0.012931	6978451	6972157	1074295	3.57759	NA	16.6
Mix-S2_wMel-wRi-1_1K-T2-0704C	Novaseq	8573	0.14	14.436	0.00969798	20146278	20129945	2568916	3.08603	NA	44.55
Mix-S2_wMel-wRi-1_1K-T3-1304A	Novaseq	8573	0.64	13.798	0.0463835	20547838	20530667	3081222	3.48021	NA	48.02
Mix-S2_wMel-wRi-1_1K-T3-1304B	Novaseq	8573	0.57	15.56	0.0366324	22967576	22946634	3480153	3.30913	NA	51.49
Mix-S2_wMel-wRi-1_1K-T3-1304C	Novaseq	8573	0.38	9.388	0.0404772	14126421	14113628	2015013	3.33937	NA	31.35
Mix-S2_wMel-wRi-1_1K-T4-2004A	Novaseq	8573	3	12.716	0.235923	19737258	19720819	3140108	4.38817	NA	55.8
Mix-S2_wMel-wRi-1_1K-T4-2004B	Novaseq	8573	3.64	13.508	0.26947	21229532	21210660	3365028	5.62852	NA	76.03
Mix-S2_wMel-wRi-1_1K-T4-2004C	Novaseq	8573	3.15	11.378	0.27685	16977272	16962219	2247535	5.28124	NA	60.09
Mix-S2_wMel-wRi-1_1K-T5-2704A	Novaseq	8573	3.66	5.47	0.669104	8230637	8223598	1015427	4.09872	NA	22.42
Mix-S2_wMel-wRi-1_1K-T5-2704B	Novaseq	8573	5.95	7.35	0.809524	11089419	11078903	1547153	4.56463	NA	33.55
Mix-S2_wMel-wRi-1_1K-T5-2704C	Novaseq	8573	8.43	10.75	0.784186	16181472	16167232	2446868	4.05767	NA	43.62
Mix-S2_wMel-wRi-1_1K-T6-0405A	Novaseq	8573	34.97	19.002	1.84033	28910600	28882891	4327132	4.20377	NA	79.88
Mix-S2_wMel-wRi-1_1K-T6-0405B	Novaseq	8573	50.77	14.114	3.59714	22035616	22018232	2871781	5.74607	NA	81.1
Mix-S2_wMel-wRi-1_1K-T6-0405C	Novaseq	8573	56.1	14.812	3.78747	24546939	24524749	3864660	5.00135	NA	74.08
Mix-S2_wMel-wRi-1_1K-T6-1105A	Novaseq	8573	18.53	4.132	4.48451	6442438	6436658	776885	3.82139	NA	15.79
Mix-S2_wMel-wRi-1_1K-T6-1105B	Novaseq	8573	42.02	5.624	7.47155	9484082	9476424	1304101	4.38478	NA	24.66
Mix-S2_wMel-wRi-1_1K-T6-1105C	Novaseq	8573	101.88	12.706	8.01826	22170709	22150007	3539147	4.19487	NA	53.3
Mix-S2_wMel-wRi-1_1K-T7-1805A	Novaseq	8573	129.75	5.916	21.932	11333983	11325898	1644048	0	NA	0
Mix-S2_wMel-wRi-1_1K-T7-1805B	Novaseq	8573	154.55	9.16	16.8723	15664068	15652679	1921525	0	NA	0
Mix-S2_wMel-wRi-1_1K-T7-1805C	Novaseq	8573	131.34	5.848	22.459	10557166	10543008	1123551	0	NA	0
Mix-S2_wMel-wRi-1_1K-T8-2505A	Novaseq	8573	93.84	4.946	18.9729	9367276	9361003	1104999	3.3522	NA	16.58
Mix-S2_wMel-wRi-1_1K-T8-2505B	Novaseq	8573	198.41	8.902	22.2882	18440382	18425130	2759963	3.77893	NA	33.64
Mix-S2_wMel-wRi-1_1K-T8-2505C	Novaseq	8573	181.7	8.2	22.1585	17421833	17408968	2910324	3.95976	NA	32.47
Mix-S2_wMel-wRi-1_1K-T9-0106A	Novaseq	8573	86.66	2.364	36.6582	6000364	5996184	681710	6.14636	NA	14.53
Mix-S2_wMel-wRi-1_1K-T9-0106B	Novaseq	8573	118.6	3.3	35.9394	8277950	8272825	1104225	6.66364	NA	21.99
Mix-S2_wMel-wRi-1_1K-T9-0106C	Novaseq	8573	228.52	6.462	35.3637	17062067	17049266	3006813	6.21634	NA	40.17
Mix-S2_wRi-DOX-1_1-T06-0506A	Novaseq	8573	NA	7.66	NA	10601961	10590451	1496760	3.00653	NA	23.03
Mix-S2_wRi-DOX-1_1-T06-0506B	Novaseq	8573	NA	16.44	NA	23113469	23090497	3733560	4.31204	NA	70.89
Mix-S2_wRi-DOX-1_1-T06-0506C	Novaseq	8573	NA	8.074	NA	10720417	10711217	1195868	4.84518	NA	39.12
Mix-S2_wRi-DOX-1_1-T07-1206A	Novaseq	8573	NA	2.402	NA	3184870	3181433	322875	1.94838	NA	4.68
Mix-S2_wRi-DOX-1_1-T07-1206B	Novaseq	8573	NA	5.872	NA	8090398	8081954	1007977	5.33719	NA	31.34
Mix-S2_wRi-DOX-1_1-T07-1206C	Novaseq	8573	NA	4.218	NA	5826576	5820657	764023	4.2532	NA	17.94
Mix-S2_wRi-DOX-1_1-T08-1906A	Novaseq	8573	NA	4.632	NA	6283243	6277661	753367	2.86485	NA	13.27
Mix-S2_wRi-DOX-1_1-T08-1906B	Novaseq	8573	NA	0.218	NA	311243	310941	35898	3.34862	NA	0.73
Mix-S2_wRi-DOX-1_1-T08-1906C	Novaseq	8573	NA	2.232	NA	3111713	3108974	394454	4.53853	NA	10.13
Mix-S2_wRi-DOX-1_1-T09-2606A	Novaseq	8573	NA	2.604	NA	3769808	3766128	580556	3.06068	NA	7.97
Mix-S2_wRi-DOX-1_1-T09-2606B	Novaseq	8573	NA	5.08	NA	7923137	7915223	1306763	5.65354	NA	28.72
Mix-S2_wRi-DOX-1_1-T09-2606C	Novaseq	8573	NA	11.05	NA	19499917	19480856	4799458	6.39095	NA	70.62
Mix-S2wMel-DOX-1_1-T6-1105A	Novaseq	8573	308.91	6.524	47.3498	11615081	11606009	1670220	NA	NA	NA
Mix-S2wMel-DOX-1_1-T6-1105B	Novaseq	8573	288.53	5.87	49.1533	10822465	10813106	1670072	NA	NA	NA
Mix-S2wMel-DOX-1_1-T6-1105C	Novaseq	8573	266.16	7.092	37.5296	11826606	11817282	1761576	NA	NA	NA
Mix-S2wMel-DOX-1_1-T7-1805A	Novaseq	8573	276.04	9.1	30.3341	15252660	15170805	2256608	NA	NA	NA
Mix-S2wMel-DOX-1_1-T7-1805B	Novaseq	8573	423.58	9.948	42.5794	17857252	17751211	2662302	NA	NA	NA
Mix-S2wMel-DOX-1_1-T7-1805C	Novaseq	8573	278.14	5.934	46.8723	10749164	10689887	1531262	NA	NA	NA
Mix-S2wMel-DOX-1_1-T8-2505A	Novaseq	8573	630.15	11.49	54.8433	22602723	22584782	4034026	NA	NA	NA
Mix-S2wMel-DOX-1_1-T8-2505B	Novaseq	8573	404.03	10.332	39.1047	17288207	17274398	2445336	NA	NA	NA
Mix-S2wMel-DOX-1_1-T8-2505C	Novaseq	8573	712.66	13.03	54.6938	24655264	24635790	4253098	NA	NA	NA
S2wMel0205A	Novaseq	8573	175.6	7.928	22.1493	11723729	11713627	1529457	NA	NA	NA
S2wMel0703A	Novaseq	8573	92.29	8.002	11.5334	10671230	10662348	1137869	NA	NA	NA
S2wMel1402A	Novaseq	8573	47.58	4.582	10.3841	6417959	6411703	785019	NA	NA	NA
S2wMel1403A	Novaseq	8573	82.27	4.8	17.1396	7512641	7506599	1246116	NA	NA	NA
S2wMel1706A	Novaseq	8573	544.73	10.454	52.1073	24399498	24380833	6553993	NA	NA	NA
S2wMel1804A	Novaseq	8573	109.5	4.474	24.4747	7010178	7003987	876971	NA	NA	NA
S2wMel210315	Novaseq	8573	180.96	2.934	61.6769	5836387	5832360	858041	NA	NA	NA
S2wMel210329	Novaseq	8573	247.9	2.96	83.75	6811500	6806712	1137294	NA	NA	NA
S2wMel210503	Novaseq	8573	86.38	1.548	55.801	2970159	2967994	386894	NA	NA	NA
S2wMel2606A	Novaseq	8573	40.73	1.226	33.2219	2181717	2179815	315327	NA	NA	NA
S2wMel2802A	Novaseq	8573	140.63	12.01	11.7094	19484622	19468391	4262886	NA	NA	NA
S2wMel2803A	Novaseq	8573	224.38	8.166	27.4773	12565056	12553893	1629002	NA	NA	NA
S2wRi0205A	Novaseq	8573	NA	4.232	NA	6391445	6385280	787622	11.302	NA	47.83
S2wRi0703A	Novaseq	8573	NA	16.37	NA	22603709	22581379	3205488	2.95724	NA	48.41
S2wRi1402A	Novaseq	8573	NA	11.308	NA	15697407	15680917	2316252	1.11337	NA	12.59
S2wRi1403A	Novaseq	8573	NA	5.322	NA	7662356	7654577	1117025	4.13754	NA	22.02
S2wRi1706A	Novaseq	8573	NA	2.912	NA	4469506	4465561	573886	15.649	NA	45.57
S2wRi1804A	Novaseq	8573	NA	10.168	NA	14884338	14871147	2151226	7.78029	NA	79.11
S2wRi210315	Novaseq	8573	NA	4.558	NA	7392535	7386322	1044450	18.6003	NA	84.78
S2wRi210329	Novaseq	8573	NA	3.782	NA	6423930	6418638	1009364	22.6838	NA	85.79
S2wRi210503	Novaseq	8573	NA	2.304	NA	3701250	3697603	501023	19.2231	NA	44.29
S2wRi2606A	Novaseq	8573	NA	8.32	NA	12492849	12482419	1646529	12.3221	NA	102.52
S2wRi2802A	Novaseq	8573	NA	8.4	NA	11459290	11448220	1602090	1.70238	NA	14.3
S2wRi2803A	Novaseq	8573	NA	6.342	NA	9377291	9368288	1452952	7.99117	NA	50.68
Dsim1B1508A	Novaseq	8718	NA	NA	NA	22334262	22073556	5459574	NA	NA	14.57
Dsim1B2908A	Novaseq	8718	NA	NA	NA	25834809	25617506	6210856	NA	NA	18.398
Dsim6B_sv_wMel_T1_1307-4	Novaseq	8718	1	NA	0.0661638	23523456	23308376	5840256	NA	NA	15.114
Dsim6B_sv_wMel_T1_1307-5	Novaseq	8718	1.68	NA	0.120137	20500898	20361900	4593639	NA	NA	13.984
Dsim6B_sv_wMel_T1_1307-6	Novaseq	8718	0.68	NA	0.0791434	12466051	12374675	2900939	NA	NA	8.592
Dsim6B_sv_wMel_T1_2007-7	Novaseq	8718	0.61	NA	0.0437841	20429664	20325506	5065277	NA	NA	13.932
Dsim6B_sv_wMel_T1_2007-8	Novaseq	8718	1.73	NA	0.1005	26951028	26689721	6484236	NA	NA	17.214
Dsim6B_sv_wMel_T1_2007-9	Novaseq	8718	1.49	NA	0.0759274	28883291	28673324	6678887	NA	NA	19.624
Dsim6B_sv_wMel_T2_1807-4	Novaseq	8718	0.65	NA	0.0556888	21715103	21589475	5938722	NA	NA	11.672
Dsim6B_sv_wMel_T2_1807-5	Novaseq	8718	0.76	NA	0.0692042	27348473	27220038	8590005	NA	NA	10.982
Dsim6B_sv_wMel_T2_1807-6	Novaseq	8718	0.81	NA	0.0571066	23676629	23550680	6326989	NA	NA	14.184
Dsim6B_sv_wMel_T2_2507-7	Novaseq	8718	0.42	NA	0.0260967	23450650	23299333	6320192	NA	NA	16.094
Dsim6B_sv_wMel_T2_2507-8	Novaseq	8718	0.97	NA	0.0354636	41671551	41438054	11269945	NA	NA	27.352
Dsim6B_sv_wMel_T2_2507-9	Novaseq	8718	0.31	NA	0.0268027	17667385	17550720	4685614	NA	NA	11.566
Dsim6B_sv_wMel_T3_0308-7	Novaseq	8718	0.04	NA	0.0615385	967749	960507	217973	NA	NA	0.65
Dsim6B_sv_wMel_T3_0308-8	Novaseq	8718	0.16	NA	0.0360036	6254867	6205346	1387637	NA	NA	4.444
Dsim6B_sv_wMel_T3_0308-9	Novaseq	8718	0.38	NA	0.0300111	18364523	18223858	4311145	NA	NA	12.662
Dsim6B_sv_wMel_T3_2707-4	Novaseq	8718	0.18	NA	0.0278121	9161596	9102779	2229223	NA	NA	6.472
Dsim6B_sv_wMel_T3_2707-5	Novaseq	8718	0.2	NA	0.0240558	12613616	12477625	3121948	NA	NA	8.314
Dsim6B_sv_wMel_T3_2707-6	Novaseq	8718	0.2	NA	0.0230787	13570358	13455168	3511295	NA	NA	8.666
Dsim6B_sv_wMel_T4_0308-4	Novaseq	8718	0.32	NA	0.0453001	13666368	13559111	3072356	NA	NA	7.064
Dsim6B_sv_wMel_T4_0308-5	Novaseq	8718	0.61	NA	0.226766	5040708	4978294	1212067	NA	NA	2.69
Dsim6B_sv_wMel_T4_0308-6	Novaseq	8718	0.56	NA	0.117647	7402672	7312083	1760779	NA	NA	4.76
Dsim6B_sv_wMel_T4_1008-7	Novaseq	8718	0.7	NA	0.0470683	21776696	21605366	5023277	NA	NA	14.872
Dsim6B_sv_wMel_T4_1008-8	Novaseq	8718	0.74	NA	0.0449957	22537766	22405830	5294833	NA	NA	16.446
Dsim6B_sv_wMel_T4_1008-9	Novaseq	8718	0.63	NA	0.046889	19265508	19121300	4656280	NA	NA	13.436
Dsim6B_sv_wMel_T5_1008-4	Novaseq	8718	0.25	NA	0.0258692	16039118	15914587	3816347	NA	NA	9.664
Dsim6B_sv_wMel_T5_1008-5	Novaseq	8718	0.46	NA	0.0613824	12332001	12238165	2864670	NA	NA	7.494
Dsim6B_sv_wMel_T5_1008-6	Novaseq	8718	0.23	NA	0.0419096	8677177	8610085	1889084	NA	NA	5.488
Dsim6B_sv_wMel_T5_1708-7	Novaseq	8718	0.29	NA	0.0670675	6247371	6214054	1307644	NA	NA	4.324
Dsim6B_sv_wMel_T5_1708-8	Novaseq	8718	0.38	NA	0.068076	7845318	7786386	1646670	NA	NA	5.582
Dsim6B_sv_wMel_T5_1708-9	Novaseq	8718	0.67	NA	0.0538672	18101996	17995308	4413292	NA	NA	12.438
Dsim6B_sv_wMel_T6_1708-4	Novaseq	8718	0.25	NA	0.0260688	14517743	14429800	3525353	NA	NA	9.59
Dsim6B_sv_wMel_T6_1708-5	Novaseq	8718	0.1	NA	0.0498504	3053768	3029822	636203	NA	NA	2.006
Dsim6B_sv_wMel_T6_1708-6	Novaseq	8718	0.28	NA	0.0387919	10766390	10673449	2221323	NA	NA	7.218
Dsim6B_sv_wMel_T6_2408-7	Novaseq	8718	1.15	NA	0.0971448	16966230	16843301	3991130	NA	NA	11.838
Dsim6B_sv_wMel_T6_2408-8	Novaseq	8718	4.96	NA	0.28707	23528373	23324200	5605459	NA	NA	17.278
Dsim6B_sv_wMel_T6_2408-9	Novaseq	8718	0.38	NA	0.0669958	7060980	7012292	1330046	NA	NA	5.672
Dsim6B_sv_wMel_T7_0209-7	Novaseq	8718	0.35	NA	0.0829384	5760664	5715361	946050	NA	NA	4.22
Dsim6B_sv_wMel_T7_0209-8	Novaseq	8718	2.38	NA	0.257131	14470164	14359364	3528316	NA	NA	9.256
Dsim6B_sv_wMel_T7_0209-9	Novaseq	8718	0.39	NA	0.0583134	10920534	10831922	2409295	NA	NA	6.688
Dsim6B_sv_wMel_T7_2408-4	Novaseq	8718	0.39	NA	0.0691244	8057605	7968766	1790929	NA	NA	5.642
Dsim6B_sv_wMel_T7_2408-5	Novaseq	8718	0.81	NA	0.0686673	18031292	17899902	4323905	NA	NA	11.796
Dsim6B_sv_wMel_T7_2408-6	Novaseq	8718	0.68	NA	0.0512434	19979968	19826712	4740138	NA	NA	13.27
Dsim6B_sv_wMel_T8_0209-4	Novaseq	8718	0.29	NA	0.141188	2911556	2896557	611004	NA	NA	2.054
Dsim6B_sv_wMel_T8_0209-5	Novaseq	8718	0.58	NA	0.110687	8642940	8595052	2060929	NA	NA	5.24
Dsim6B_sv_wMel_T8_0209-6	Novaseq	8718	0.6	NA	0.0798297	12082373	11974030	2813049	NA	NA	7.516
Dsim6B_sv_wMel_T8_1209-7	Novaseq	8718	2.57	NA	0.151372	28316484	28152723	7550074	NA	NA	16.978
Dsim6B_sv_wMel_T8_1209-8	Novaseq	8718	10.21	NA	0.698741	22384303	22238709	5634578	NA	NA	14.612
Dsim6B_sv_wMel_T8_1209-9	Novaseq	8718	1.31	NA	0.107465	19882881	19769012	4974673	NA	NA	12.19
Dsim6B_sv_wMel_T9_1209-4	Novaseq	8718	2.38	NA	0.804598	4921928	4889150	1162664	NA	NA	2.958
Dsim6B_sv_wMel_T9_1209-5	Novaseq	8718	13.09	NA	1.44163	16608868	16486117	3855999	NA	NA	9.08
Dsim6B_sv_wMel_T9_1209-6	Novaseq	8718	2.71	NA	0.137271	34467491	34274459	9047123	NA	NA	19.742
Dsim6B_sv_wMel-1_10_T1_0308-1	Novaseq	8718	0.02	NA	0.00209468	13522189	13455892	3356871	NA	NA	9.548
Dsim6B_sv_wMel-1_10_T1_0308-2	Novaseq	8718	0.01	NA	0.00227687	5580449	5526319	838291	NA	NA	4.392
Dsim6B_sv_wMel-1_10_T1_0308-3	Novaseq	8718	0.02	NA	0.00636132	4826634	4796631	1245095	NA	NA	3.144
Dsim6B_sv_wMel-1_10_T1_0308-4	Novaseq	8718	0.02	NA	0.00196773	14153801	14070412	3512207	NA	NA	10.164
Dsim6B_sv_wMel-1_10_T2_0808-1	Novaseq	8718	0.09	NA	0.00547312	23197348	23040334	5566300	NA	NA	16.444
Dsim6B_sv_wMel-1_10_T2_0808-2	Novaseq	8718	0.08	NA	0.00616143	18797487	18709112	4472328	NA	NA	12.984
Dsim6B_sv_wMel-1_10_T2_0808-3	Novaseq	8718	0.09	NA	0.00787539	16467106	16380913	3875475	NA	NA	11.428
Dsim6B_sv_wMel-1_10_T2_0808-4	Novaseq	8718	0.04	NA	0.0527704	1604880	1587743	466378	NA	NA	0.758
Dsim6B_sv_wMel-1_10_T3_1708-1	Novaseq	8718	0.05	NA	0.0038046	18073899	17956334	4163435	NA	NA	13.142
Dsim6B_sv_wMel-1_10_T3_1708-2	Novaseq	8718	0.05	NA	0.00367431	17100170	16939217	3354744	NA	NA	13.608
Dsim6B_sv_wMel-1_10_T3_1708-3	Novaseq	8718	0.04	NA	0.002531	22839220	22669271	5518881	NA	NA	15.804
Dsim6B_sv_wMel-1_10_T3_1708-4	Novaseq	8718	0.04	NA	0.00311818	19427977	19297623	4572113	NA	NA	12.828
Dsim6B_sv_wMel-1_10_T4_2408-1	Novaseq	8718	0.11	NA	0.00935215	15163071	15033646	3265318	NA	NA	11.762
Dsim6B_sv_wMel-1_10_T4_2408-2	Novaseq	8718	0.12	NA	0.00769527	21668467	21499808	5278924	NA	NA	15.594
Dsim6B_sv_wMel-1_10_T4_2408-3	Novaseq	8718	0.06	NA	0.0052789	15039180	14931527	3007513	NA	NA	11.366
Dsim6B_sv_wMel-1_10_T4_2408-4	Novaseq	8718	0.08	NA	0.00542962	21413657	21234979	4956493	NA	NA	14.734
Dsim6B_sv_wMel-1_10_T5_0209-1	Novaseq	8718	0.03	NA	0.0134892	3513857	3492650	811198	NA	NA	2.224
Dsim6B_sv_wMel-1_10_T5_0209-2	Novaseq	8718	0.16	NA	0.0286944	8731301	8690785	1983684	NA	NA	5.576
Dsim6B_sv_wMel-1_10_T5_0209-3	Novaseq	8718	0.05	NA	0.00778089	10535963	10480365	2639392	NA	NA	6.426
Dsim6B_sv_wMel-1_10_T5_0209-4	Novaseq	8718	0.06	NA	0.0118953	8184949	8135641	1859233	NA	NA	5.044
Dsim6B_sv_wMel-1_10_T6_1209-1	Novaseq	8718	0.33	NA	0.0165083	31589541	31426375	8357691	NA	NA	19.99
Dsim6B_sv_wMel-1_10_T6_1209-2	Novaseq	8718	0.33	NA	0.0248494	20475427	20370761	5204642	NA	NA	13.28
Dsim6B_sv_wMel-1_10_T6_1209-3	Novaseq	8718	0.38	NA	0.0224879	29055436	28887761	7812818	NA	NA	16.898
Dsim6B_sv_wMel-1_10_T6_1209-4	Novaseq	8718	0.03	NA	0.0230061	2192543	2179107	520205	NA	NA	1.304
Dsim6B_sv_wMelwRi_T1_2707-1	Novaseq	8718	0	NA	0	5762071	5733982	1399239	0	0	4.214
Dsim6B_sv_wMelwRi_T1_2707-2	Novaseq	8718	0.01	NA	0.000545911	25761872	25634977	6616420	0	0	18.318
Dsim6B_sv_wMelwRi_T1_2707-3	Novaseq	8718	0.01	NA	0.00115607	11905632	11838779	2904078	0	0	8.65
Dsim6B_sv_wMelwRi_T1_2707-4	Novaseq	8718	0.01	NA	0.000772917	17082259	17000296	3930925	0	0	12.938
Dsim6B_sv_wMelwRi_T2_0108-1	Novaseq	8718	0.01	NA	0.00081182	16930824	16843409	3634865	0	0	12.318
Dsim6B_sv_wMelwRi_T2_0108-2	Novaseq	8718	0.01	NA	0.00068157	21549972	21439829	5591694	0	0	14.672
Dsim6B_sv_wMelwRi_T2_0108-3	Novaseq	8718	0.03	NA	0.00323485	13014359	12932320	3183216	0	0	9.274
Dsim6B_sv_wMelwRi_T2_0108-4	Novaseq	8718	0.02	NA	0.00153374	17490514	17398252	3417930	0	0	13.04
Dsim6B_sv_wMelwRi_T3_1008-1	Novaseq	8718	0.01	NA	0.000969556	15088293	14943524	3353651	0	0	10.314
Dsim6B_sv_wMelwRi_T3_1008-2	Novaseq	8718	0.02	NA	0.00120395	25467351	25179723	6355873	0	0	16.612
Dsim6B_sv_wMelwRi_T3_1008-3	Novaseq	8718	0.01	NA	0.001	14623194	14497711	3418758	0	0	10
Dsim6B_sv_wMelwRi_T3_1008-4	Novaseq	8718	0.01	NA	0	3772	3539	661	0	0	0
Dsim6B_sv_wMelwRi_T4_1708-1	Novaseq	8718	0.01	NA	0.000924898	15433843	15327201	3682989	0	0	10.812
Dsim6B_sv_wMelwRi_T4_1708-2	Novaseq	8718	0.01	NA	0.000940203	16306249	16180900	4011574	0	0	10.636
Dsim6B_sv_wMelwRi_T4_1708-3	Novaseq	8718	0.01	NA	0.000830427	17162791	17038731	3763976	0	0	12.042
Dsim6B_sv_wMelwRi_T4_1708-4	Novaseq	8718	0.02	NA	0.00119904	24730855	24528475	5861799	0	0	16.68
Dsim6B_sv_wMelwRi_T5_2408-1	Novaseq	8718	0.01	NA	0.00182282	7196386	7142992	1510776	0	0	5.486
Dsim6B_sv_wMelwRi_T5_2408-2	Novaseq	8718	0.02	NA	0.00206954	13345408	13240284	3176322	0	0	9.664
Dsim6B_sv_wMelwRi_T5_2408-3	Novaseq	8718	0.02	NA	0.00195274	14095465	13997536	3142583	0	0	10.242
Dsim6B_sv_wMelwRi_T5_2408-4	Novaseq	8718	0.03	NA	0.00296912	13591205	13462074	2867612	0	0	10.104
Dsim6B_sv_wMelwRi_T6_0209-1	Novaseq	8718	0.01	NA	0.00576037	2648600	2628558	611241	0	0	1.736
Dsim6B_sv_wMelwRi_T6_0209-2	Novaseq	8718	0.01	NA	0.00155521	10391476	10305210	2254670	0	0	6.43
Dsim6B_sv_wMelwRi_T6_0209-3	Novaseq	8718	0	NA	0	3669090	3649114	686524	0	0	2.412
Dsim6B_sv_wMelwRi_T6_0209-4	Novaseq	8718	0.03	NA	0.00648789	7486323	7452567	1616976	0	0	4.624
Dsim6B_sv_wMelwRi_T7_1209-1	Novaseq	8718	0.02	NA	0.00321854	9783618	9730823	2463119	0	0	6.214
Dsim6B_sv_wMelwRi_T7_1209-2	Novaseq	8718	0.01	NA	0.00182882	8735220	8690692	2135799	0	0	5.468
Dsim6B_sv_wMelwRi_T7_1209-3	Novaseq	8718	0.01	NA	0.00533049	3612792	3579541	996491	0	0	1.876
Dsim6B_sv_wMelwRi_T7_1209-4	Novaseq	8718	0.12	NA	0.00937647	21298861	21166182	5615366	0	0	12.798
Dsim6B_sv_wRi_T1_1307-1	Novaseq	8718	NA	NA	NA	8646009	8604953	2010510	0	0	6.406
Dsim6B_sv_wRi_T1_1307-2	Novaseq	8718	NA	NA	NA	17948212	17868421	4946296	0	0	12.04
Dsim6B_sv_wRi_T1_1307-3	Novaseq	8718	NA	NA	NA	24970219	24809337	6332911	0	0	15.466
Dsim6B_sv_wRi_T1_2007-10	Novaseq	8718	NA	NA	NA	18153988	17989914	3657779	0.01	0.000722857	13.834
Dsim6B_sv_wRi_T1_2007-11	Novaseq	8718	NA	NA	NA	30947786	30705381	7499239	0	0	20.578
Dsim6B_sv_wRi_T1_2007-12	Novaseq	8718	NA	NA	NA	25659554	25445607	5568958	0	0	16.702
Dsim6B_sv_wRi_T2_1807-1	Novaseq	8718	NA	NA	NA	20206911	19999946	5057208	0	0	13.11
Dsim6B_sv_wRi_T2_1807-2	Novaseq	8718	NA	NA	NA	9440103	9376910	2063182	0	0	5.498
Dsim6B_sv_wRi_T2_1807-3	Novaseq	8718	NA	NA	NA	8987625	8906394	2060344	0	0	4.48
Dsim6B_sv_wRi_T2_2507-10	Novaseq	8718	NA	NA	NA	20197193	20076676	5107968	0	0	13.682
Dsim6B_sv_wRi_T2_2507-11	Novaseq	8718	NA	NA	NA	9193028	9113560	1849513	0	0	5.794
Dsim6B_sv_wRi_T2_2507-12	Novaseq	8718	NA	NA	NA	14718430	14637179	3353943	0	0	9.33
Dsim6B_sv_wRi_T3_0308-10	Novaseq	8718	NA	NA	NA	15535203	15423478	3732226	0	0	10.892
Dsim6B_sv_wRi_T3_0308-11	Novaseq	8718	NA	NA	NA	13991010	13864248	3034759	0.03	0.00299103	10.03
Dsim6B_sv_wRi_T3_0308-12	Novaseq	8718	NA	NA	NA	8599826	8505736	2029897	0	0	5.874
Dsim6B_sv_wRi_T3_2707-1	Novaseq	8718	NA	NA	NA	21802392	21556719	5299239	0	0	15.214
Dsim6B_sv_wRi_T3_2707-2	Novaseq	8718	NA	NA	NA	21883507	21620115	5723033	0	0	12.89
Dsim6B_sv_wRi_T3_2707-3	Novaseq	8718	NA	NA	NA	23754447	23549388	6200490	0	0	13.136
Dsim6B_sv_wRi_T4_0308-1	Novaseq	8718	NA	NA	NA	5752376	5721777	1307854	0.01	0.00243309	4.11
Dsim6B_sv_wRi_T4_0308-2	Novaseq	8718	NA	NA	NA	6570110	6514676	1427915	0	0	4.702
Dsim6B_sv_wRi_T4_0308-3	Novaseq	8718	NA	NA	NA	5561973	5522255	1289011	0	0	3.732
Dsim6B_sv_wRi_T4_1008-10	Novaseq	8718	NA	NA	NA	10239053	10154123	2195137	0.01	0.00153468	6.516
Dsim6B_sv_wRi_T4_1008-11	Novaseq	8718	NA	NA	NA	11452833	11376982	2788104	0	0	7.616
Dsim6B_sv_wRi_T4_1008-12	Novaseq	8718	NA	NA	NA	12760411	12670001	2815559	0	0	8.828
Dsim6B_sv_wRi_T5_1008-1	Novaseq	8718	NA	NA	NA	15490931	15378390	3117969	0	0	11.602
Dsim6B_sv_wRi_T5_1008-2	Novaseq	8718	NA	NA	NA	11556744	11484427	2371899	0	0	7.908
Dsim6B_sv_wRi_T5_1008-3	Novaseq	8718	NA	NA	NA	10902738	10835092	2418459	0.02	0.00287522	6.956
Dsim6B_sv_wRi_T5_1708-10	Novaseq	8718	NA	NA	NA	8789378	8731402	1891197	0	0	6.006
Dsim6B_sv_wRi_T5_1708-11	Novaseq	8718	NA	NA	NA	3724380	3689617	773073	0	0	2.644
Dsim6B_sv_wRi_T5_1708-12	Novaseq	8718	NA	NA	NA	3150208	3126329	607617	0	0	2.322
Dsim6B_sv_wRi_T6_1708-1	Novaseq	8718	NA	NA	NA	4471187	4443807	940572	0	0	3.248
Dsim6B_sv_wRi_T6_1708-2	Novaseq	8718	NA	NA	NA	8886191	8842051	1989854	0	0	6.328
Dsim6B_sv_wRi_T6_1708-3	Novaseq	8718	NA	NA	NA	6271295	6243622	1341764	0	0	4.232
Dsim6B_sv_wRi_T6_2408-10	Novaseq	8718	NA	NA	NA	16402379	16290331	3669742	0	0	11.676
Dsim6B_sv_wRi_T6_2408-11	Novaseq	8718	NA	NA	NA	10395039	10321694	2073848	0	0	7.7
Dsim6B_sv_wRi_T6_2408-12	Novaseq	8718	NA	NA	NA	26799022	26643382	6810250	0	0	17.592
Dsim6B_sv_wRi_T7_0209-10	Novaseq	8718	NA	NA	NA	3953796	3923683	817205	0	0	2.856
Dsim6B_sv_wRi_T7_0209-11	Novaseq	8718	NA	NA	NA	5051539	5023427	1202204	0	0	3.376
Dsim6B_sv_wRi_T7_0209-12	Novaseq	8718	NA	NA	NA	5510854	5465673	1179123	0	0	3.916
Dsim6B_sv_wRi_T7_2408-1	Novaseq	8718	NA	NA	NA	8834103	8774108	1913158	0	0	6.636
Dsim6B_sv_wRi_T7_2408-2	Novaseq	8718	NA	NA	NA	8471567	8413982	1948454	0	0	5.996
Dsim6B_sv_wRi_T7_2408-3	Novaseq	8718	NA	NA	NA	17408199	17268519	4427496	0	0	11.518
Dsim6B_sv_wRi_T8_0209-1	Novaseq	8718	NA	NA	NA	6833812	6791272	1477259	0	0	4.8
Dsim6B_sv_wRi_T8_0209-2	Novaseq	8718	NA	NA	NA	13505461	13408470	3222795	0	0	9.222
Dsim6B_sv_wRi_T8_0209-3	Novaseq	8718	NA	NA	NA	10977232	10873629	2632300	0	0	7.396
Dsim6B_sv_wRi_T8_1209-10	Novaseq	8718	NA	NA	NA	20233221	20124480	4724082	0	0	13.188
Dsim6B_sv_wRi_T8_1209-11	Novaseq	8718	NA	NA	NA	21474561	21353508	6033287	0	0	12.802
Dsim6B_sv_wRi_T8_1209-12	Novaseq	8718	NA	NA	NA	11338050	11268807	2664491	0	0	6.92
Dsim6B_sv_wRi_T9_1209-1	Novaseq	8718	NA	NA	NA	16360220	16251201	3723542	0	0	10.588
Dsim6B_sv_wRi_T9_1209-2	Novaseq	8718	NA	NA	NA	15444348	15365348	3966706	0	0	9.478
Dsim6B_sv_wRi_T9_1209-3	Novaseq	8718	NA	NA	NA	2058259	2035229	476164	0	0	1.1
Dsim6B0407A_T0_0	Novaseq	8718	NA	NA	NA	18319588	18194319	4507227	NA	NA	9.312
Dsim6B1107A_T0_0	Novaseq	8718	NA	NA	NA	15974271	15892255	3971767	NA	NA	9.606
Dsim6B1508A	Novaseq	8718	NA	NA	NA	6624815	6568953	1603901	NA	NA	4.822
Dsim6B1807A_T0_0	Novaseq	8718	NA	NA	NA	13116228	13052242	3225474	NA	NA	7.95
Dsim6B2606A_T0_0	Novaseq	8718	NA	NA	NA	23482393	23344081	5368271	NA	NA	15.94
Dsim6B2908A	Novaseq	8718	NA	NA	NA	9382410	9334184	2157776	NA	NA	6.846
Dsim6BwMel0407A	Novaseq	8718	28.85	NA	1.86901	24452907	24280038	5860020	NA	NA	15.436
Dsim6BwMel1508A	Novaseq	8718	32.37	NA	5.0689	10449160	10350979	2256069	NA	NA	6.386
Dsim6BwMel1909A	Novaseq	8718	54.4	NA	6.88608	13240937	13161304	3004700	NA	NA	7.9
Dsim6BwMel2908A	Novaseq	8718	17.5	NA	1.10816	23863258	23725535	5827880	NA	NA	15.792
Dsim6BwRi1403A	Novaseq	8718	NA	NA	NA	1306233	1295303	268629	0	0	1.028
JW18wMel0407A_T0_0_sv_source	Novaseq	8718	231.88	11.182	20.7369	24968811	24948490	6895043	NA	NA	NA
JW18wMel1107A_T0_0_sv_source	Novaseq	8718	192.75	9.844	19.5805	22123857	22104157	6877174	NA	NA	NA
JW18wMel1508A	Novaseq	8718	130.8	9.024	14.4947	15837940	15822154	4254323	NA	NA	NA
JW18wMel1909A	Novaseq	8718	143.21	5.678	25.2219	12681056	12670107	3314211	NA	NA	NA
JW18wMel2606A_T0_0_sv_source	Novaseq	8718	201.29	2.95	68.2339	10156065	10147391	3161856	NA	NA	NA
JW18wMel2908A	Novaseq	8718	253.74	11.34	22.3757	22125916	22104279	5577659	NA	NA	NA
JW18wRi0407A_T0_0_sv_source	Novaseq	8718	NA	6.684	NA	16968702	16950684	6084713	0.02	0.00299222	NA
JW18wRi1107A_T0_0_sv_source	Novaseq	8718	NA	4.22	NA	12087400	12072963	4026081	0.02	0.00473934	NA
JW18wRi1508A	Novaseq	8718	NA	16.672	NA	26792667	26766536	6533112	0.04	0.00239923	NA
JW18wRi1909A	Novaseq	8718	NA	9.088	NA	19464479	19444580	5402936	0.01	0.00110035	NA
JW18wRi2606A_T0_0_sv_source	Novaseq	8718	NA	2.47	NA	6511843	6505258	1875207	0.01	0.00404858	NA
JW18wRi2908A	Novaseq	8718	NA	5.736	NA	8819851	8810956	1998141	0.01	0.00174338	NA
Mix-JW18_wRi-DOX-1_1-T10-0307A	Novaseq	8718	NA	6.384	NA	26472982	26447288	11972378	0.02	0.00313283	NA
Mix-JW18_wRi-DOX-1_1-T10-0307B	Novaseq	8718	NA	5.748	NA	21000684	20979615	8225416	0.03	0.00521921	NA
Mix-JW18_wRi-DOX-1_1-T10-0307C	Novaseq	8718	NA	4.366	NA	21101395	21081472	9185051	0.03	0.00687128	NA
Mix-S2_DOX-wMel-1_1-T1-3003C	Novaseq	8718	102.72	6.316	16.2635	11104809	11093163	2492208	NA	NA	NA
Mix-S2_wMel-wRi-1_100-T0	Novaseq	8718	0.05	6.508	0.00768285	10917832	10908062	2303870	26.9	4.13337	NA
Mix-S2_wMel-wRi-1_100-T1-1204A	Novaseq	8718	0.07	3.31	0.021148	6406374	6400510	1485369	31.52	9.52266	NA
Mix-S2_wMel-wRi-1_1K-T0	Novaseq	8718	0	3.064	0	4936581	4931399	1044009	6.78	2.21279	NA
Mix-S2_wRi-DOX-1_1-T10-0307A	Novaseq	8718	NA	3.592	NA	17808321	17793897	7481310	3.98	1.10802	NA
Mix-S2_wRi-DOX-1_1-T10-0307B	Novaseq	8718	NA	3.972	NA	17385938	17373129	6764852	5.27	1.32679	NA
Mix-S2_wRi-DOX-1_1-T10-0307C	Novaseq	8718	NA	6.884	NA	13202176	13190764	3374217	7.72	1.12144	NA
Riv84_wRi-3	Novaseq	8718	NA	NA	NA	10007756	9843363	2549270	78.15	12.1881	6.412
S2wMel1508A	Novaseq	8718	151.3	10.986	13.7721	20204152	20186492	4988149	NA	NA	NA
S2wMel1909A	Novaseq	8718	163.1	6.364	25.6285	16301489	16288654	3998920	NA	NA	NA
S2wMel2908A	Novaseq	8718	33.53	2.416	13.8783	4529440	4525820	1016339	NA	NA	NA
S2wRi1508A	Novaseq	8718	NA	11.216	NA	20617174	20599273	5387924	12.43	1.10824	NA
S2wRi1909A	Novaseq	8718	NA	7.024	NA	13876895	13865860	3453957	0.8	0.113895	NA
S2wRi2908A	Novaseq	8718	NA	5.314	NA	10535884	10525629	2706554	1.65	0.310501	NA
Dsim6B_sv_wMel_T3_0308-7	NovaseqX	9027	0.33	NA	0.0583245	7292000	7161552	1157576	NA	NA	5.658
Dsim6B_sv_wMelwRi_T3_1008-4	NovaseqX	9027	0.01	NA	0.00192456	7006773	6888533	1262686	0	0	5.196
JW18wRi2802A	NovaseqX	9027	NA	8.912	NA	11214182	11181906	2373366	9.56	1.07271	NA
Mix-JW18_wRi-DOX-1_1-T09-2606A	NovaseqX	9027	NA	3.824	NA	4532873	4516127	821832	0.14	0.0366109	NA
Mix-S2_DOX-wMel-1_1-T6-0405A	NovaseqX	9027	107.61	5.048	21.3174	9403658	9377018	2802114	NA	NA	NA
Mix-S2_wMel-wRi-1_100-T5-1005A	NovaseqX	9027	21.88	6.41	3.41342	10752876	10725066	2435718	23.78	3.70983	NA
Mix-S2_wRi-DOX-1_1-T08-1906B	NovaseqX	9027	NA	13.082	NA	20388740	20339312	5459544	50.49	3.8595	NA
