# Supplementary material for: Mixed Wolbachia infections resolve rapidly during in vitro evolution
Source: PLoS Pathog. 2024 Jul 25;20(7):e1012149. doi: 10.1371/journal.ppat.1012149 (PMC11302900; doi:10.1371/journal.ppat.1012149)
Supplement: S2 Table — (XLSX) [file ppat.1012149.s016.xlsx]

## Sheet: Table S2 Selection Coefficients
celltype	replicate	slope	selection_coeff	ratio
JW18	A	1.11511	3.04992	1_1
JW18	B	1.11741	3.05693	1_1
JW18	C	1.03289	2.80917	1_1
S2	A	0.585988	1.79677	1_1
S2	B	0.858236	2.359	1_1
S2	C	0.805096	2.23691	1_1
JW18	A	0.962314	2.61775	1_100
JW18	A	1.21259	3.36218	1_1K
JW18	B	1.07761	2.93766	1_100
JW18	B	1.25724	3.5157	1_1K
JW18	C	1.06899	2.91245	1_100
JW18	C	1.28915	3.62971	1_1K
S2	A	0.955513	2.6	1_100
S2	A	1.01558	2.76095	1_1K
S2	B	0.969006	2.63532	1_100
S2	B	1.04929	2.85562	1_1K
S2	C	0.965511	2.62613	1_100
S2	C	1.05366	2.86812	1_1K
