# Supplementary material for: Mixed Wolbachia infections resolve rapidly during in vitro evolution
Source: PLoS Pathog. 2024 Jul 25;20(7):e1012149. doi: 10.1371/journal.ppat.1012149 (PMC11302900; doi:10.1371/journal.ppat.1012149)
Supplement: S3 Table — (XLSX) [file ppat.1012149.s017.xlsx]

## Sheet: Table S3 DOX Mixture LM results
celltype	replicate	term	estimate	std.error	statistic	p.value	dataset	CellType_Dataset	fold-change	infection	avg_fold_change
JW18	A	timepoint	0.137817	0.025453	5.41459	0.000634876	fig5_a	JW18wMel	1.14777	wMel	1.17
JW18	B	timepoint	0.145533	0.0338395	4.30069	0.00261332	fig5_a	JW18wMel	1.15666	wMel
JW18	C	timepoint	0.18467	0.0287635	6.42029	0.000204664	fig5_a	JW18wMel	1.20282	wMel
S2	A	timepoint	0.159065	0.0366344	4.34195	0.00247188	fig5_a	S2wMel	1.17241	wMel	1.16
S2	B	timepoint	0.126901	0.0421208	3.01279	0.0167423	fig5_a	S2wMel	1.1353	wMel
S2	C	timepoint	0.164508	0.0300137	5.4811	0.000586692	fig5_a	S2wMel	1.17881	wMel
JW18	A	timepoint	-0.157419	0.0524835	-2.99941	0.0199588	fig5_b	JW18wRi	0.854346	wRi	0.86
JW18	B	timepoint	-0.144289	0.0263152	-5.4831	0.000585312	fig5_b	JW18wRi	0.865638	wRi
JW18	C	timepoint	-0.140689	0.026393	-5.33054	0.000702074	fig5_b	JW18wRi	0.86876	wRi
S2	A	timepoint	-0.164891	0.0411328	-4.00876	0.00390179	fig5_b	S2wRi	0.847986	wRi	0.9
S2	B	timepoint	-0.0842071	0.0405808	-2.07505	0.0716646	fig5_b	S2wRi	0.919241	wRi
S2	C	timepoint	-0.0692104	0.0386728	-1.78964	0.1113	fig5_b	S2wRi	0.93313	wRi
