# Supplementary material for: Mixed Wolbachia infections resolve rapidly during in vitro evolution
Source: PLoS Pathog. 2024 Jul 25;20(7):e1012149. doi: 10.1371/journal.ppat.1012149 (PMC11302900; doi:10.1371/journal.ppat.1012149)
Supplement: S4 Table — (XLSX) [file ppat.1012149.s018.xlsx]

## Sheet: Table S4 Tn5 Oligo Sequences
oligo	sequence
Tn5ME-R	5'-[phos]CTGTCTCTTATACACATCT-3'
Tn5ME-A	5’-TCGTCGGCAGCGTCAGATGTGTATAAGAGACAG-3’
Tn5ME-B	5’-GTCTCGTGGGCTCGGAGATGTGTATAAGAGACAG-3’
P5	5'-AATGATACGGCGACCACCGA-3'
P7	5'-CAAGCAGAAGACGGCATACGAGAT-3'
