# Supplementary material for: Mixed Wolbachia infections resolve rapidly during in vitro evolution
Source: PLoS Pathog. 2024 Jul 25;20(7):e1012149. doi: 10.1371/journal.ppat.1012149 (PMC11302900; doi:10.1371/journal.ppat.1012149)
Supplement: S5 Table — (XLSX) [file ppat.1012149.s019.xlsx]

## Sheet: Table S5 Genome accessions
Genome	Accession
Drosophila Melanogaster	GCF_000001215.4
Drosophila Simulans	GCF_016746395.2
wMel	GCF_000008025.1
wRi	GCF_000022285.1
