# Supplementary material for: Mixed Wolbachia infections resolve rapidly during in vitro evolution
Source: PLoS Pathog. 2024 Jul 25;20(7):e1012149. doi: 10.1371/journal.ppat.1012149 (PMC11302900; doi:10.1371/journal.ppat.1012149)
Supplement: S6 Table — (XLSX) [file ppat.1012149.s020.xlsx]

## Sheet: Table S6 Putative Recombinant E
Experiment	Count
JW18 1:1 A	2
JW18 1:1 B	0
JW18 1:1 C	0
S2 1:1 A	0
S2 1:1 B	0
S2 1:1 C	0
JW18 1:100 A	0
JW18 1:100 B	1
JW18 1:100 C	0
S2 1:100 A	7
S2 1:100 B	5
S2 1:100 C	6
JW18 1:1K A	0
JW18 1:1K B	0
JW18 1:1K C	0
S2 1:1K A	6
S2 1:1K B	3
S2 1:1K C	37
