# Supplementary material for: Mixed Wolbachia infections resolve rapidly during in vitro evolution
Source: PLoS Pathog. 2024 Jul 25;20(7):e1012149. doi: 10.1371/journal.ppat.1012149 (PMC11302900; doi:10.1371/journal.ppat.1012149)
Supplement: S7 Table — (XLSX) [file ppat.1012149.s021.xlsx]

## Sheet: Table S7 within-sample Wolbachi
NC_002978.6	1382	A	G	Mix-S2wMel-DOX-1_1-T7-1805B0_NC_002978.6:428;G-82;0.16078431372549	Mix-S2wMel-DOX-1_1-T7-1805C0_NC_002978.6:265;G-46;0.147909967845659	Mix-S2wMel-DOX-1_1-T7-1805A0_NC_002978.6:279;G-73;0.207386363636364
NC_002978.6	1744	G	A	Mix-S2wMel-DOX-1_1-T7-1805B0_NC_002978.6:398;A-105;0.208747514910537	Mix-S2wMel-DOX-1_1-T7-1805C0_NC_002978.6:281;A-56;0.166172106824926
NC_002978.6	2436	A	+1T	Mix-S2_DOX-wMel-1_1-T4-2004A0_NC_002978.6:540;+1T-13;0.0235081374321881	S2wMel2703A-premix0_NC_002978.6:134;+1T-7;0.049645390070922
NC_002978.6	2505	C	T	Mix-S2wMel-DOX-1_1-T7-1805C0_NC_002978.6:275;T-54;0.164133738601824	Mix-S2wMel-DOX-1_1-T7-1805A0_NC_002978.6:236;T-71;0.231270358306189	Mix-S2wMel-DOX-1_1-T7-1805B0_NC_002978.6:388;T-70;0.152838427947598
NC_002978.6	2626	C	T	Mix-S2wMel-DOX-1_1-T7-1805A0_NC_002978.6:249;T-91;0.267647058823529
NC_002978.6	3249	T	C	Mix-S2wMel-DOX-1_1-T7-1805C0_NC_002978.6:202;C-31;0.133047210300429	Mix-S2wMel-DOX-1_1-T7-1805A0_NC_002978.6:188;C-61;0.244979919678715	Mix-S2wMel-DOX-1_1-T7-1805B0_NC_002978.6:327;C-79;0.194581280788177
NC_002978.6	3299	C	T	Mix-S2wMel-DOX-1_1-T7-1805C0_NC_002978.6:213;T-39;0.154761904761905	Mix-S2wMel-DOX-1_1-T7-1805A0_NC_002978.6:199;T-73;0.268382352941176	Mix-S2wMel-DOX-1_1-T7-1805B0_NC_002978.6:345;T-77;0.182464454976303
NC_002978.6	3409	T	C	Mix-S2wMel-DOX-1_1-T7-1805B0_NC_002978.6:353;C-89;0.201357466063348	Mix-S2wMel-DOX-1_1-T7-1805A0_NC_002978.6:215;C-68;0.240282685512367	Mix-S2wMel-DOX-1_1-T7-1805C0_NC_002978.6:201;C-36;0.151898734177215
NC_002978.6	3525	G	A	Mix-S2wMel-DOX-1_1-T7-1805C0_NC_002978.6:226;A-42;0.156716417910448	Mix-S2wMel-DOX-1_1-T7-1805A0_NC_002978.6:197;A-49;0.199186991869919	Mix-S2wMel-DOX-1_1-T7-1805B0_NC_002978.6:329;A-86;0.207228915662651
NC_002978.6	3549	C	G	Mix-S2wMel-DOX-1_1-T7-1805B0_NC_002978.6:369;G-83;0.183628318584071	Mix-S2wMel-DOX-1_1-T7-1805A0_NC_002978.6:208;G-47;0.184313725490196	Mix-S2wMel-DOX-1_1-T7-1805C0_NC_002978.6:240;G-44;0.154929577464789
NC_002978.6	3550	C	T	Mix-S2wMel-DOX-1_1-T7-1805B0_NC_002978.6:359;T-87;0.195067264573991	Mix-S2wMel-DOX-1_1-T7-1805A0_NC_002978.6:211;T-48;0.185328185328185	Mix-S2wMel-DOX-1_1-T7-1805C0_NC_002978.6:239;T-44;0.15547703180212
NC_002978.6	3570	C	T	Mix-S2wMel-DOX-1_1-T7-1805B0_NC_002978.6:327;T-78;0.192592592592593	Mix-S2wMel-DOX-1_1-T7-1805C0_NC_002978.6:222;T-36;0.13953488372093	Mix-S2wMel-DOX-1_1-T7-1805A0_NC_002978.6:184;T-44;0.192982456140351
NC_002978.6	3573	G	A	Mix-S2wMel-DOX-1_1-T7-1805B0_NC_002978.6:327;A-75;0.186567164179104	Mix-S2wMel-DOX-1_1-T7-1805C0_NC_002978.6:216;A-36;0.142857142857143	Mix-S2wMel-DOX-1_1-T7-1805A0_NC_002978.6:184;A-45;0.196506550218341
NC_002978.6	3574	A	G	Mix-S2wMel-DOX-1_1-T7-1805B0_NC_002978.6:339;G-75;0.181159420289855	Mix-S2wMel-DOX-1_1-T7-1805C0_NC_002978.6:220;G-36;0.140625	Mix-S2wMel-DOX-1_1-T7-1805A0_NC_002978.6:188;G-46;0.196581196581197
NC_002978.6	3583	G	A	Mix-S2wMel-DOX-1_1-T7-1805B0_NC_002978.6:343;A-77;0.183333333333333	Mix-S2wMel-DOX-1_1-T7-1805C0_NC_002978.6:219;A-37;0.14453125	Mix-S2wMel-DOX-1_1-T7-1805A0_NC_002978.6:190;A-51;0.211618257261411
NC_002978.6	3594	G	A	Mix-S2wMel-DOX-1_1-T7-1805C0_NC_002978.6:225;A-31;0.12109375	Mix-S2wMel-DOX-1_1-T7-1805A0_NC_002978.6:201;A-39;0.1625	Mix-S2wMel-DOX-1_1-T7-1805B0_NC_002978.6:355;A-53;0.129901960784314
NC_002978.6	3597	C	T	Mix-S2wMel-DOX-1_1-T7-1805A0_NC_002978.6:201;T-37;0.15546218487395	Mix-S2wMel-DOX-1_1-T7-1805C0_NC_002978.6:231;T-32;0.121673003802281	Mix-S2wMel-DOX-1_1-T7-1805B0_NC_002978.6:357;T-51;0.125
NC_002978.6	3602	C	T	Mix-S2wMel-DOX-1_1-T7-1805C0_NC_002978.6:220;T-27;0.109311740890688	Mix-S2wMel-DOX-1_1-T7-1805A0_NC_002978.6:194;T-38;0.163793103448276	Mix-S2wMel-DOX-1_1-T7-1805B0_NC_002978.6:351;T-50;0.124688279301746
NC_002978.6	3604	T	C	Mix-S2wMel-DOX-1_1-T7-1805B0_NC_002978.6:336;C-51;0.131782945736434	Mix-S2wMel-DOX-1_1-T7-1805A0_NC_002978.6:186;C-39;0.173333333333333	Mix-S2wMel-DOX-1_1-T7-1805C0_NC_002978.6:211;C-30;0.12448132780083
NC_002978.6	3607	A	G	Mix-S2wMel-DOX-1_1-T7-1805B0_NC_002978.6:330;G-51;0.133858267716535	Mix-S2wMel-DOX-1_1-T7-1805A0_NC_002978.6:181;G-38;0.17351598173516	Mix-S2wMel-DOX-1_1-T7-1805C0_NC_002978.6:205;G-31;0.13135593220339
NC_002978.6	3613	A	G	Mix-S2wMel-DOX-1_1-T7-1805A0_NC_002978.6:180;G-51;0.220779220779221	Mix-S2wMel-DOX-1_1-T7-1805C0_NC_002978.6:200;G-37;0.156118143459916	Mix-S2wMel-DOX-1_1-T7-1805B0_NC_002978.6:335;G-61;0.154040404040404
NC_002978.6	3622	G	C	Mix-S2wMel-DOX-1_1-T7-1805A0_NC_002978.6:176;C-51;0.224669603524229	Mix-S2wMel-DOX-1_1-T7-1805C0_NC_002978.6:192;C-35;0.154185022026432	Mix-S2wMel-DOX-1_1-T7-1805B0_NC_002978.6:308;C-62;0.167567567567568
NC_002978.6	3631	G	A	Mix-S2wMel-DOX-1_1-T7-1805C0_NC_002978.6:193;A-29;0.130630630630631	Mix-S2wMel-DOX-1_1-T7-1805A0_NC_002978.6:178;A-50;0.219298245614035	Mix-S2wMel-DOX-1_1-T7-1805B0_NC_002978.6:312;A-59;0.159029649595687
NC_002978.6	3632	A	G	Mix-S2wMel-DOX-1_1-T7-1805A0_NC_002978.6:177;G-49;0.216814159292035	Mix-S2wMel-DOX-1_1-T7-1805C0_NC_002978.6:184;G-29;0.136150234741784	Mix-S2wMel-DOX-1_1-T7-1805B0_NC_002978.6:314;G-59;0.158176943699732
NC_002978.6	3636	A	G	Mix-S2wMel-DOX-1_1-T7-1805A0_NC_002978.6:210;G-56;0.210526315789474	Mix-S2wMel-DOX-1_1-T7-1805C0_NC_002978.6:220;G-33;0.130434782608696	Mix-S2wMel-DOX-1_1-T7-1805B0_NC_002978.6:369;G-62;0.14385150812065
NC_002978.6	3685	A	G	Mix-S2wMel-DOX-1_1-T7-1805B0_NC_002978.6:335;G-67;0.166666666666667	Mix-S2wMel-DOX-1_1-T7-1805C0_NC_002978.6:212;G-40;0.158730158730159	Mix-S2wMel-DOX-1_1-T7-1805A0_NC_002978.6:198;G-56;0.220472440944882
NC_002978.6	3714	T	C	Mix-S2wMel-DOX-1_1-T7-1805C0_NC_002978.6:201;C-47;0.189516129032258	Mix-S2wMel-DOX-1_1-T7-1805A0_NC_002978.6:196;C-60;0.234375	Mix-S2wMel-DOX-1_1-T7-1805B0_NC_002978.6:351;C-73;0.172169811320755
NC_002978.6	3774	G	A	Mix-S2wMel-DOX-1_1-T7-1805C0_NC_002978.6:237;A-44;0.156583629893238	Mix-S2wMel-DOX-1_1-T7-1805A0_NC_002978.6:214;A-49;0.186311787072243	Mix-S2wMel-DOX-1_1-T7-1805B0_NC_002978.6:394;A-68;0.147186147186147
NC_002978.6	3819	G	A	Mix-S2wMel-DOX-1_1-T7-1805A0_NC_002978.6:189;A-52;0.215767634854772	Mix-S2wMel-DOX-1_1-T7-1805C0_NC_002978.6:210;A-44;0.173228346456693	Mix-S2wMel-DOX-1_1-T7-1805B0_NC_002978.6:375;A-76;0.168514412416851
NC_002978.6	3872	C	T	Mix-S2wMel-DOX-1_1-T7-1805B0_NC_002978.6:363;T-69;0.159722222222222	Mix-S2wMel-DOX-1_1-T7-1805C0_NC_002978.6:214;T-38;0.150793650793651	Mix-S2wMel-DOX-1_1-T7-1805A0_NC_002978.6:188;T-42;0.182608695652174
NC_002978.6	3903	A	G	Mix-S2wMel-DOX-1_1-T7-1805B0_NC_002978.6:310;G-66;0.175531914893617	Mix-S2wMel-DOX-1_1-T7-1805C0_NC_002978.6:184;G-32;0.148148148148148	Mix-S2wMel-DOX-1_1-T7-1805A0_NC_002978.6:168;G-47;0.218604651162791
NC_002978.6	3915	C	T	Mix-S2wMel-DOX-1_1-T7-1805B0_NC_002978.6:316;T-71;0.183462532299742	Mix-S2wMel-DOX-1_1-T7-1805A0_NC_002978.6:179;T-50;0.218340611353712	Mix-S2wMel-DOX-1_1-T7-1805C0_NC_002978.6:197;T-29;0.128318584070796
NC_002978.6	3942	G	A	Mix-S2wMel-DOX-1_1-T7-1805A0_NC_002978.6:186;A-52;0.218487394957983	Mix-S2wMel-DOX-1_1-T7-1805C0_NC_002978.6:209;A-39;0.157258064516129	Mix-S2wMel-DOX-1_1-T7-1805B0_NC_002978.6:309;A-72;0.188976377952756
NC_002978.6	3949	A	G	Mix-S2wMel-DOX-1_1-T7-1805C0_NC_002978.6:204;G-36;0.15	Mix-S2wMel-DOX-1_1-T7-1805A0_NC_002978.6:190;G-48;0.201680672268908	Mix-S2wMel-DOX-1_1-T7-1805B0_NC_002978.6:311;G-67;0.177248677248677
NC_002978.6	3959	G	A	Mix-S2wMel-DOX-1_1-T7-1805A0_NC_002978.6:181;A-45;0.199115044247788	Mix-S2wMel-DOX-1_1-T7-1805C0_NC_002978.6:200;A-39;0.163179916317992	Mix-S2wMel-DOX-1_1-T7-1805B0_NC_002978.6:284;A-62;0.179190751445087
NC_002978.6	3966	T	C	Mix-S2wMel-DOX-1_1-T7-1805C0_NC_002978.6:216;C-39;0.152941176470588	Mix-S2wMel-DOX-1_1-T7-1805A0_NC_002978.6:199;C-45;0.184426229508197	Mix-S2wMel-DOX-1_1-T7-1805B0_NC_002978.6:316;C-62;0.164021164021164
NC_002978.6	4025	C	T	Mix-S2wMel-DOX-1_1-T7-1805A0_NC_002978.6:224;T-56;0.2	Mix-S2wMel-DOX-1_1-T7-1805C0_NC_002978.6:251;T-50;0.166112956810631	Mix-S2wMel-DOX-1_1-T7-1805B0_NC_002978.6:353;T-81;0.186635944700461
NC_002978.6	4124	G	A	Mix-S2wMel-DOX-1_1-T7-1805B0_NC_002978.6:339;A-61;0.1525	Mix-S2wMel-DOX-1_1-T7-1805A0_NC_002978.6:231;A-32;0.121673003802281	Mix-S2wMel-DOX-1_1-T7-1805C0_NC_002978.6:246;A-26;0.0955882352941176
NC_002978.6	4125	A	G	Mix-S2wMel-DOX-1_1-T7-1805B0_NC_002978.6:330;G-59;0.151670951156812	Mix-S2wMel-DOX-1_1-T7-1805A0_NC_002978.6:229;G-33;0.125954198473282	Mix-S2wMel-DOX-1_1-T7-1805C0_NC_002978.6:243;G-24;0.0898876404494382
NC_002978.6	4200	A	G	Mix-S2wMel-DOX-1_1-T7-1805C0_NC_002978.6:269;G-35;0.115131578947368	Mix-S2wMel-DOX-1_1-T7-1805A0_NC_002978.6:253;G-64;0.201892744479495	Mix-S2wMel-DOX-1_1-T7-1805B0_NC_002978.6:359;G-83;0.187782805429864
NC_002978.6	4201	T	C	Mix-S2wMel-DOX-1_1-T7-1805B0_NC_002978.6:364;C-85;0.189309576837416	Mix-S2wMel-DOX-1_1-T7-1805A0_NC_002978.6:250;C-65;0.206349206349206	Mix-S2wMel-DOX-1_1-T7-1805C0_NC_002978.6:263;C-36;0.120401337792642
NC_002978.6	4211	G	A	Mix-S2wMel-DOX-1_1-T7-1805B0_NC_002978.6:414;A-87;0.173652694610778	Mix-S2wMel-DOX-1_1-T7-1805C0_NC_002978.6:299;A-39;0.115384615384615	Mix-S2wMel-DOX-1_1-T7-1805A0_NC_002978.6:275;A-64;0.188790560471976
NC_002978.6	4212	A	G	Mix-S2wMel-DOX-1_1-T7-1805C0_NC_002978.6:296;G-41;0.121661721068249	Mix-S2wMel-DOX-1_1-T7-1805A0_NC_002978.6:284;G-65;0.186246418338109	Mix-S2wMel-DOX-1_1-T7-1805B0_NC_002978.6:412;G-85;0.17102615694165
NC_002978.6	4236	C	T	Mix-S2wMel-DOX-1_1-T7-1805B0_NC_002978.6:400;T-93;0.188640973630832	Mix-S2wMel-DOX-1_1-T7-1805A0_NC_002978.6:273;T-75;0.21551724137931	Mix-S2wMel-DOX-1_1-T7-1805C0_NC_002978.6:281;T-50;0.151057401812689
NC_002978.6	4273	T	C	Mix-S2wMel-DOX-1_1-T7-1805A0_NC_002978.6:275;C-72;0.207492795389049	Mix-S2wMel-DOX-1_1-T7-1805C0_NC_002978.6:286;C-50;0.148809523809524	Mix-S2wMel-DOX-1_1-T7-1805B0_NC_002978.6:424;C-97;0.186180422264875
NC_002978.6	4289	G	A	Mix-S2wMel-DOX-1_1-T7-1805C0_NC_002978.6:261;A-50;0.160771704180064	Mix-S2wMel-DOX-1_1-T7-1805A0_NC_002978.6:234;A-66;0.22	Mix-S2wMel-DOX-1_1-T7-1805B0_NC_002978.6:381;A-88;0.187633262260128
NC_002978.6	4295	C	T	Mix-S2wMel-DOX-1_1-T7-1805B0_NC_002978.6:397;T-94;0.191446028513238	Mix-S2wMel-DOX-1_1-T7-1805C0_NC_002978.6:259;T-49;0.159090909090909	Mix-S2wMel-DOX-1_1-T7-1805A0_NC_002978.6:239;T-70;0.226537216828479
NC_002978.6	4323	A	G	Mix-S2wMel-DOX-1_1-T7-1805B0_NC_002978.6:368;G-93;0.20173535791757	Mix-S2wMel-DOX-1_1-T7-1805C0_NC_002978.6:238;G-48;0.167832167832168	Mix-S2wMel-DOX-1_1-T7-1805A0_NC_002978.6:235;G-64;0.214046822742475
NC_002978.6	4328	A	G	Mix-S2wMel-DOX-1_1-T7-1805A0_NC_002978.6:220;G-64;0.225352112676056	Mix-S2wMel-DOX-1_1-T7-1805C0_NC_002978.6:240;G-48;0.166666666666667	Mix-S2wMel-DOX-1_1-T7-1805B0_NC_002978.6:361;G-89;0.197777777777778
NC_002978.6	4338	C	G	Mix-S2wMel-DOX-1_1-T7-1805B0_NC_002978.6:370;G-100;0.212765957446809	Mix-S2wMel-DOX-1_1-T7-1805C0_NC_002978.6:243;G-47;0.162068965517241	Mix-S2wMel-DOX-1_1-T7-1805A0_NC_002978.6:223;G-62;0.217543859649123
NC_002978.6	4416	A	G	Mix-S2wMel-DOX-1_1-T7-1805B0_NC_002978.6:372;G-90;0.194805194805195	Mix-S2wMel-DOX-1_1-T7-1805A0_NC_002978.6:236;G-57;0.194539249146758	Mix-S2wMel-DOX-1_1-T7-1805C0_NC_002978.6:245;G-40;0.140350877192982
NC_002978.6	4518	A	G	Mix-S2wMel-DOX-1_1-T7-1805B0_NC_002978.6:375;G-73;0.162946428571429	Mix-S2wMel-DOX-1_1-T7-1805C0_NC_002978.6:264;G-40;0.131578947368421	Mix-S2wMel-DOX-1_1-T7-1805A0_NC_002978.6:255;G-56;0.180064308681672
NC_002978.6	4554	A	G	Mix-S2wMel-DOX-1_1-T7-1805B0_NC_002978.6:348;G-78;0.183098591549296	Mix-S2wMel-DOX-1_1-T7-1805C0_NC_002978.6:258;G-30;0.104166666666667	Mix-S2wMel-DOX-1_1-T7-1805A0_NC_002978.6:235;G-56;0.192439862542955
NC_002978.6	4578	A	G	Mix-S2wMel-DOX-1_1-T7-1805B0_NC_002978.6:324;G-76;0.19	Mix-S2wMel-DOX-1_1-T7-1805C0_NC_002978.6:227;G-31;0.12015503875969	Mix-S2wMel-DOX-1_1-T7-1805A0_NC_002978.6:219;G-54;0.197802197802198
NC_002978.6	4681	G	A	Mix-S2wMel-DOX-1_1-T7-1805C0_NC_002978.6:217;A-38;0.149019607843137	Mix-S2wMel-DOX-1_1-T7-1805A0_NC_002978.6:198;A-58;0.2265625	Mix-S2wMel-DOX-1_1-T7-1805B0_NC_002978.6:344;A-68;0.16504854368932
NC_002978.6	4708	G	A	Mix-S2wMel-DOX-1_1-T7-1805A0_NC_002978.6:170;A-52;0.234234234234234	Mix-S2wMel-DOX-1_1-T7-1805C0_NC_002978.6:201;A-40;0.16597510373444	Mix-S2wMel-DOX-1_1-T7-1805B0_NC_002978.6:335;A-64;0.160401002506266
NC_002978.6	4760	G	A	Mix-S2wMel-DOX-1_1-T7-1805B0_NC_002978.6:337;A-67;0.165841584158416	Mix-S2wMel-DOX-1_1-T7-1805C0_NC_002978.6:222;A-38;0.146153846153846	Mix-S2wMel-DOX-1_1-T7-1805A0_NC_002978.6:181;A-58;0.242677824267782
NC_002978.6	4779	A	G	Mix-S2wMel-DOX-1_1-T7-1805B0_NC_002978.6:350;G-66;0.158653846153846	Mix-S2wMel-DOX-1_1-T7-1805C0_NC_002978.6:227;G-42;0.156133828996283	Mix-S2wMel-DOX-1_1-T7-1805A0_NC_002978.6:186;G-59;0.240816326530612
NC_002978.6	4788	G	A	Mix-S2wMel-DOX-1_1-T7-1805B0_NC_002978.6:353;A-63;0.151442307692308	Mix-S2wMel-DOX-1_1-T7-1805A0_NC_002978.6:200;A-56;0.21875	Mix-S2wMel-DOX-1_1-T7-1805C0_NC_002978.6:235;A-40;0.145454545454545
NC_002978.6	4815	A	G	Mix-S2wMel-DOX-1_1-T7-1805B0_NC_002978.6:332;G-65;0.163727959697733	Mix-S2wMel-DOX-1_1-T7-1805C0_NC_002978.6:211;G-45;0.17578125	Mix-S2wMel-DOX-1_1-T7-1805A0_NC_002978.6:183;G-58;0.240663900414938
NC_002978.6	4832	C	T	Mix-S2wMel-DOX-1_1-T7-1805B0_NC_002978.6:337;T-65;0.161691542288557	Mix-S2wMel-DOX-1_1-T7-1805A0_NC_002978.6:191;T-60;0.239043824701195	Mix-S2wMel-DOX-1_1-T7-1805C0_NC_002978.6:211;T-41;0.162698412698413
NC_002978.6	4851	T	C	Mix-S2wMel-DOX-1_1-T7-1805C0_NC_002978.6:221;C-45;0.169172932330827	Mix-S2wMel-DOX-1_1-T7-1805A0_NC_002978.6:212;C-64;0.231884057971014	Mix-S2wMel-DOX-1_1-T7-1805B0_NC_002978.6:377;C-71;0.158482142857143
NC_002978.6	4854	G	A	Mix-S2wMel-DOX-1_1-T7-1805B0_NC_002978.6:367;A-70;0.160183066361556	Mix-S2wMel-DOX-1_1-T7-1805C0_NC_002978.6:219;A-45;0.170454545454545	Mix-S2wMel-DOX-1_1-T7-1805A0_NC_002978.6:211;A-66;0.23826714801444
NC_002978.6	4906	G	A	Mix-S2wMel-DOX-1_1-T7-1805C0_NC_002978.6:197;A-53;0.212	Mix-S2wMel-DOX-1_1-T7-1805A0_NC_002978.6:191;A-48;0.200836820083682	Mix-S2wMel-DOX-1_1-T7-1805B0_NC_002978.6:323;A-73;0.184343434343434
NC_002978.6	4909	A	G	Mix-S2wMel-DOX-1_1-T7-1805A0_NC_002978.6:197;G-48;0.195918367346939	Mix-S2wMel-DOX-1_1-T7-1805C0_NC_002978.6:198;G-52;0.208	Mix-S2wMel-DOX-1_1-T7-1805B0_NC_002978.6:332;G-70;0.174129353233831
NC_002978.6	4938	A	G	Mix-S2wMel-DOX-1_1-T7-1805B0_NC_002978.6:344;G-81;0.190588235294118	Mix-S2wMel-DOX-1_1-T7-1805C0_NC_002978.6:201;G-57;0.22093023255814	Mix-S2wMel-DOX-1_1-T7-1805A0_NC_002978.6:193;G-52;0.212244897959184
NC_002978.6	4998	C	T	Mix-S2wMel-DOX-1_1-T7-1805B0_NC_002978.6:326;T-88;0.21256038647343	Mix-S2wMel-DOX-1_1-T7-1805C0_NC_002978.6:216;T-69;0.242105263157895	Mix-S2wMel-DOX-1_1-T7-1805A0_NC_002978.6:186;T-68;0.267716535433071
NC_002978.6	5012	G	A	Mix-S2wMel-DOX-1_1-T7-1805A0_NC_002978.6:180;A-73;0.288537549407115	Mix-S2wMel-DOX-1_1-T7-1805C0_NC_002978.6:217;A-68;0.23859649122807	Mix-S2wMel-DOX-1_1-T7-1805B0_NC_002978.6:316;A-88;0.217821782178218
NC_002978.6	5044	G	A	Mix-S2wMel-DOX-1_1-T7-1805A0_NC_002978.6:183;A-72;0.282352941176471	Mix-S2wMel-DOX-1_1-T7-1805C0_NC_002978.6:215;A-60;0.218181818181818	Mix-S2wMel-DOX-1_1-T7-1805B0_NC_002978.6:306;A-84;0.215384615384615
NC_002978.6	5054	A	G	Mix-S2wMel-DOX-1_1-T7-1805C0_NC_002978.6:233;G-61;0.207482993197279	Mix-S2wMel-DOX-1_1-T7-1805A0_NC_002978.6:188;G-79;0.295880149812734	Mix-S2wMel-DOX-1_1-T7-1805B0_NC_002978.6:332;G-88;0.20952380952381
NC_002978.6	5248	T	C	Mix-S2wMel-DOX-1_1-T7-1805B0_NC_002978.6:379;C-77;0.168859649122807	Mix-S2wMel-DOX-1_1-T7-1805A0_NC_002978.6:213;C-72;0.252631578947368	Mix-S2wMel-DOX-1_1-T7-1805C0_NC_002978.6:251;C-65;0.205696202531646
NC_002978.6	5254	C	T	Mix-S2wMel-DOX-1_1-T7-1805B0_NC_002978.6:371;T-80;0.177383592017738	Mix-S2wMel-DOX-1_1-T7-1805C0_NC_002978.6:251;T-65;0.205696202531646	Mix-S2wMel-DOX-1_1-T7-1805A0_NC_002978.6:212;T-76;0.263888888888889
NC_002978.6	5569	C	T	Mix-S2wMel-DOX-1_1-T7-1805B0_NC_002978.6:312;T-63;0.168	Mix-S2wMel-DOX-1_1-T7-1805C0_NC_002978.6:191;T-45;0.190677966101695	Mix-S2wMel-DOX-1_1-T7-1805A0_NC_002978.6:173;T-57;0.247826086956522
NC_002978.6	5573	T	C	Mix-S2wMel-DOX-1_1-T7-1805B0_NC_002978.6:307;C-64;0.172506738544474	Mix-S2wMel-DOX-1_1-T7-1805A0_NC_002978.6:170;C-58;0.254385964912281	Mix-S2wMel-DOX-1_1-T7-1805C0_NC_002978.6:185;C-45;0.195652173913043
NC_002978.6	5633	G	A	Mix-S2wMel-DOX-1_1-T7-1805B0_NC_002978.6:292;A-49;0.143695014662757	Mix-S2wMel-DOX-1_1-T7-1805C0_NC_002978.6:185;A-50;0.212765957446809	Mix-S2wMel-DOX-1_1-T7-1805A0_NC_002978.6:161;A-49;0.233333333333333
NC_002978.6	5646	G	A	Mix-S2wMel-DOX-1_1-T7-1805B0_NC_002978.6:293;A-47;0.138235294117647	Mix-S2wMel-DOX-1_1-T7-1805A0_NC_002978.6:166;A-47;0.220657276995305	Mix-S2wMel-DOX-1_1-T7-1805C0_NC_002978.6:184;A-46;0.2
NC_002978.6	5679	G	A	Mix-S2wMel-DOX-1_1-T7-1805C0_NC_002978.6:155;A-46;0.228855721393035	Mix-S2wMel-DOX-1_1-T7-1805A0_NC_002978.6:152;A-40;0.208333333333333	Mix-S2wMel-DOX-1_1-T7-1805B0_NC_002978.6:266;A-43;0.13915857605178
NC_002978.6	5698	A	G	Mix-S2wMel-DOX-1_1-T7-1805A0_NC_002978.6:169;G-47;0.217592592592593	Mix-S2wMel-DOX-1_1-T7-1805C0_NC_002978.6:165;G-48;0.225352112676056	Mix-S2wMel-DOX-1_1-T7-1805B0_NC_002978.6:275;G-49;0.151234567901235
NC_002978.6	5885	T	G	Mix-S2wMel-DOX-1_1-T7-1805B0_NC_002978.6:278;G-71;0.203438395415473	Mix-S2wMel-DOX-1_1-T7-1805C0_NC_002978.6:180;G-49;0.213973799126638	Mix-S2wMel-DOX-1_1-T7-1805A0_NC_002978.6:155;G-46;0.228855721393035
NC_002978.6	5902	C	T	Mix-S2wMel-DOX-1_1-T7-1805A0_NC_002978.6:156;T-44;0.22	Mix-S2wMel-DOX-1_1-T7-1805C0_NC_002978.6:188;T-51;0.213389121338912	Mix-S2wMel-DOX-1_1-T7-1805B0_NC_002978.6:280;T-71;0.202279202279202
NC_002978.6	5919	C	T	Mix-S2wMel-DOX-1_1-T7-1805B0_NC_002978.6:281;T-68;0.194842406876791	Mix-S2wMel-DOX-1_1-T7-1805C0_NC_002978.6:202;T-50;0.198412698412698	Mix-S2wMel-DOX-1_1-T7-1805A0_NC_002978.6:170;T-42;0.19811320754717
NC_002978.6	5938	C	A	Mix-S2wMel-DOX-1_1-T7-1805C0_NC_002978.6:238;A-53;0.18213058419244	Mix-S2wMel-DOX-1_1-T7-1805A0_NC_002978.6:203;A-56;0.216216216216216	Mix-S2wMel-DOX-1_1-T7-1805B0_NC_002978.6:314;A-72;0.186528497409326
NC_002978.6	5947	G	A	Mix-S2wMel-DOX-1_1-T7-1805B0_NC_002978.6:326;A-75;0.187032418952618	Mix-S2wMel-DOX-1_1-T7-1805A0_NC_002978.6:207;A-53;0.203846153846154	Mix-S2wMel-DOX-1_1-T7-1805C0_NC_002978.6:238;A-52;0.179310344827586
NC_002978.6	5996	G	T	Mix-S2wMel-DOX-1_1-T7-1805A0_NC_002978.6:194;T-52;0.211382113821138	Mix-S2wMel-DOX-1_1-T7-1805C0_NC_002978.6:219;T-50;0.185873605947955	Mix-S2wMel-DOX-1_1-T7-1805B0_NC_002978.6:310;T-58;0.157608695652174
NC_002978.6	6032	G	A	Mix-S2wMel-DOX-1_1-T7-1805A0_NC_002978.6:189;A-48;0.20253164556962	Mix-S2wMel-DOX-1_1-T7-1805C0_NC_002978.6:209;A-41;0.164	Mix-S2wMel-DOX-1_1-T7-1805B0_NC_002978.6:307;A-51;0.142458100558659
NC_002978.6	6038	T	A	Mix-S2wMel-DOX-1_1-T7-1805A0_NC_002978.6:176;A-48;0.214285714285714	Mix-S2wMel-DOX-1_1-T7-1805C0_NC_002978.6:191;A-39;0.169565217391304	Mix-S2wMel-DOX-1_1-T7-1805B0_NC_002978.6:286;A-49;0.146268656716418
NC_002978.6	6053	T	C	Mix-S2wMel-DOX-1_1-T7-1805B0_NC_002978.6:293;C-48;0.140762463343109	Mix-S2wMel-DOX-1_1-T7-1805A0_NC_002978.6:180;C-49;0.213973799126638	Mix-S2wMel-DOX-1_1-T7-1805C0_NC_002978.6:198;C-39;0.164556962025316
NC_002978.6	6091	T	A	Mix-S2wMel-DOX-1_1-T7-1805C0_NC_002978.6:177;A-42;0.191780821917808	Mix-S2wMel-DOX-1_1-T7-1805A0_NC_002978.6:173;A-59;0.254310344827586	Mix-S2wMel-DOX-1_1-T7-1805B0_NC_002978.6:254;A-67;0.208722741433022
NC_002978.6	6096	A	G	Mix-S2wMel-DOX-1_1-T7-1805B0_NC_002978.6:255;G-61;0.193037974683544	Mix-S2wMel-DOX-1_1-T7-1805C0_NC_002978.6:176;G-36;0.169811320754717	Mix-S2wMel-DOX-1_1-T7-1805A0_NC_002978.6:165;G-56;0.253393665158371
NC_002978.6	6116	T	-18AGAAAAGAAGAAGTGATG	Mix-S2wMel-DOX-1_1-T7-1805C0_NC_002978.6:190;-18AGAAAAGAAGAAGTGATG-27;0.124423963133641	Mix-S2wMel-DOX-1_1-T7-1805A0_NC_002978.6:190;-18AGAAAAGAAGAAGTGATG-41;0.177489177489178	Mix-S2wMel-DOX-1_1-T7-1805B0_NC_002978.6:263;-18AGAAAAGAAGAAGTGATG-55;0.172955974842767
NC_002978.6	6164	T	C	Mix-S2wMel-DOX-1_1-T7-1805B0_NC_002978.6:298;C-74;0.198924731182796	Mix-S2wMel-DOX-1_1-T7-1805A0_NC_002978.6:209;C-55;0.208333333333333	Mix-S2wMel-DOX-1_1-T7-1805C0_NC_002978.6:227;C-42;0.156133828996283
NC_002978.6	6178	T	G	Mix-S2_wMel-wRi-1_1K-T7-1805C0_NC_002978.6:281;G-8;0.027681660899654
NC_002978.6	6211	G	A	Mix-S2wMel-DOX-1_1-T7-1805B0_NC_002978.6:281;A-58;0.171091445427729	Mix-S2wMel-DOX-1_1-T7-1805A0_NC_002978.6:215;A-46;0.176245210727969	Mix-S2wMel-DOX-1_1-T7-1805C0_NC_002978.6:226;A-35;0.134099616858238
NC_002978.6	6212	T	C	Mix-S2wMel-DOX-1_1-T7-1805A0_NC_002978.6:216;C-44;0.169230769230769	Mix-S2wMel-DOX-1_1-T7-1805C0_NC_002978.6:223;C-35;0.135658914728682	Mix-S2wMel-DOX-1_1-T7-1805B0_NC_002978.6:282;C-57;0.168141592920354
NC_002978.6	6221	G	T	Mix-S2wMel-DOX-1_1-T7-1805B0_NC_002978.6:262;T-57;0.178683385579937	Mix-S2wMel-DOX-1_1-T7-1805A0_NC_002978.6:206;T-45;0.179282868525896	Mix-S2wMel-DOX-1_1-T7-1805C0_NC_002978.6:215;T-34;0.136546184738956
NC_002978.6	6222	G	A	Mix-S2wMel-DOX-1_1-T7-1805C0_NC_002978.6:215;A-34;0.136546184738956	Mix-S2wMel-DOX-1_1-T7-1805A0_NC_002978.6:206;A-46;0.182539682539683	Mix-S2wMel-DOX-1_1-T7-1805B0_NC_002978.6:263;A-57;0.178125
NC_002978.6	6224	C	T	Mix-S2wMel-DOX-1_1-T7-1805C0_NC_002978.6:216;T-32;0.129032258064516	Mix-S2wMel-DOX-1_1-T7-1805A0_NC_002978.6:201;T-47;0.189516129032258	Mix-S2wMel-DOX-1_1-T7-1805B0_NC_002978.6:265;T-57;0.177018633540373
NC_002978.6	6228	T	C	Mix-S2wMel-DOX-1_1-T7-1805B0_NC_002978.6:244;C-59;0.194719471947195	Mix-S2wMel-DOX-1_1-T7-1805A0_NC_002978.6:183;C-45;0.197368421052632	Mix-S2wMel-DOX-1_1-T7-1805C0_NC_002978.6:192;C-34;0.150442477876106
NC_002978.6	6256	G	A	Mix-S2wMel-DOX-1_1-T7-1805B0_NC_002978.6:255;A-59;0.187898089171975	Mix-S2wMel-DOX-1_1-T7-1805A0_NC_002978.6:159;A-51;0.242857142857143	Mix-S2wMel-DOX-1_1-T7-1805C0_NC_002978.6:185;A-43;0.18859649122807
NC_002978.6	6260	C	T	Mix-S2wMel-DOX-1_1-T7-1805B0_NC_002978.6:257;T-62;0.19435736677116	Mix-S2wMel-DOX-1_1-T7-1805C0_NC_002978.6:185;T-42;0.185022026431718	Mix-S2wMel-DOX-1_1-T7-1805A0_NC_002978.6:158;T-56;0.261682242990654
NC_002978.6	6266	T	C	Mix-S2wMel-DOX-1_1-T7-1805B0_NC_002978.6:268;C-61;0.185410334346505	Mix-S2wMel-DOX-1_1-T7-1805C0_NC_002978.6:187;C-44;0.19047619047619	Mix-S2wMel-DOX-1_1-T7-1805A0_NC_002978.6:165;C-58;0.260089686098655
NC_002978.6	6275	C	A	Mix-S2wMel-DOX-1_1-T7-1805B0_NC_002978.6:271;A-51;0.158385093167702	Mix-S2wMel-DOX-1_1-T7-1805C0_NC_002978.6:196;A-42;0.176470588235294	Mix-S2wMel-DOX-1_1-T7-1805A0_NC_002978.6:162;A-52;0.242990654205607
NC_002978.6	6290	G	A	Mix-S2wMel-DOX-1_1-T7-1805B0_NC_002978.6:308;A-51;0.142061281337047	Mix-S2wMel-DOX-1_1-T7-1805C0_NC_002978.6:209;A-47;0.18359375	Mix-S2wMel-DOX-1_1-T7-1805A0_NC_002978.6:186;A-51;0.215189873417722
NC_002978.6	6296	G	A	Mix-S2wMel-DOX-1_1-T7-1805B0_NC_002978.6:288;A-59;0.170028818443804	Mix-S2wMel-DOX-1_1-T7-1805A0_NC_002978.6:184;A-52;0.220338983050847	Mix-S2wMel-DOX-1_1-T7-1805C0_NC_002978.6:202;A-45;0.182186234817814
NC_002978.6	6358	C	T	Mix-S2wMel-DOX-1_1-T7-1805C0_NC_002978.6:230;T-45;0.163636363636364	Mix-S2wMel-DOX-1_1-T7-1805A0_NC_002978.6:198;T-63;0.241379310344828	Mix-S2wMel-DOX-1_1-T7-1805B0_NC_002978.6:350;T-68;0.162679425837321
NC_002978.6	6362	A	G	Mix-S2wMel-DOX-1_1-T7-1805C0_NC_002978.6:202;G-44;0.178861788617886	Mix-S2wMel-DOX-1_1-T7-1805A0_NC_002978.6:181;G-64;0.261224489795918	Mix-S2wMel-DOX-1_1-T7-1805B0_NC_002978.6:329;G-68;0.171284634760705
NC_002978.6	6383	G	A	Mix-S2wMel-DOX-1_1-T7-1805B0_NC_002978.6:343;A-69;0.16747572815534	Mix-S2wMel-DOX-1_1-T7-1805A0_NC_002978.6:194;A-63;0.245136186770428	Mix-S2wMel-DOX-1_1-T7-1805C0_NC_002978.6:209;A-46;0.180392156862745
NC_002978.6	6563	C	T	Mix-S2wMel-DOX-1_1-T7-1805C0_NC_002978.6:204;T-34;0.142857142857143	Mix-S2wMel-DOX-1_1-T7-1805A0_NC_002978.6:171;T-34;0.165853658536585	Mix-S2wMel-DOX-1_1-T7-1805B0_NC_002978.6:298;T-61;0.16991643454039
NC_002978.6	6602	T	C	Mix-S2wMel-DOX-1_1-T7-1805B0_NC_002978.6:319;C-58;0.153846153846154	Mix-S2wMel-DOX-1_1-T7-1805A0_NC_002978.6:177;C-38;0.176744186046512	Mix-S2wMel-DOX-1_1-T7-1805C0_NC_002978.6:205;C-33;0.138655462184874
NC_002978.6	6674	A	G	Mix-S2wMel-DOX-1_1-T7-1805A0_NC_002978.6:239;G-39;0.140287769784173	Mix-S2wMel-DOX-1_1-T7-1805C0_NC_002978.6:235;G-31;0.116541353383459	Mix-S2wMel-DOX-1_1-T7-1805B0_NC_002978.6:375;G-47;0.111374407582938
NC_002978.6	6680	A	G	Mix-S2wMel-DOX-1_1-T7-1805B0_NC_002978.6:369;G-49;0.117224880382775	Mix-S2wMel-DOX-1_1-T7-1805A0_NC_002978.6:229;G-42;0.154981549815498	Mix-S2wMel-DOX-1_1-T7-1805C0_NC_002978.6:226;G-28;0.110236220472441
NC_002978.6	6695	C	T	Mix-S2wMel-DOX-1_1-T7-1805B0_NC_002978.6:378;T-46;0.108490566037736	Mix-S2wMel-DOX-1_1-T7-1805A0_NC_002978.6:236;T-43;0.154121863799283	Mix-S2wMel-DOX-1_1-T7-1805C0_NC_002978.6:228;T-24;0.0952380952380952
NC_002978.6	6722	G	A	Mix-S2wMel-DOX-1_1-T7-1805C0_NC_002978.6:241;A-27;0.100746268656716	Mix-S2wMel-DOX-1_1-T7-1805A0_NC_002978.6:249;A-39;0.135416666666667	Mix-S2wMel-DOX-1_1-T7-1805B0_NC_002978.6:400;A-47;0.105145413870246
NC_002978.6	6726	A	G	Mix-S2wMel-DOX-1_1-T7-1805A0_NC_002978.6:248;G-39;0.13588850174216	Mix-S2wMel-DOX-1_1-T7-1805C0_NC_002978.6:240;G-27;0.101123595505618	Mix-S2wMel-DOX-1_1-T7-1805B0_NC_002978.6:399;G-49;0.109375
NC_002978.6	6743	G	A	Mix-S2wMel-DOX-1_1-T7-1805B0_NC_002978.6:406;A-48;0.105726872246696	Mix-S2wMel-DOX-1_1-T7-1805A0_NC_002978.6:257;A-40;0.134680134680135	Mix-S2wMel-DOX-1_1-T7-1805C0_NC_002978.6:246;A-28;0.102189781021898
NC_002978.6	6747	G	A	Mix-S2wMel-DOX-1_1-T7-1805B0_NC_002978.6:401;A-47;0.104910714285714	Mix-S2wMel-DOX-1_1-T7-1805A0_NC_002978.6:254;A-40;0.136054421768707	Mix-S2wMel-DOX-1_1-T7-1805C0_NC_002978.6:244;A-29;0.106227106227106
NC_002978.6	6752	T	G	Mix-S2wMel-DOX-1_1-T7-1805A0_NC_002978.6:264;G-41;0.134426229508197	Mix-S2wMel-DOX-1_1-T7-1805C0_NC_002978.6:241;G-29;0.107407407407407	Mix-S2wMel-DOX-1_1-T7-1805B0_NC_002978.6:416;G-48;0.103448275862069
NC_002978.6	6783	G	A	Mix-S2wMel-DOX-1_1-T7-1805B0_NC_002978.6:438;A-23;0.0498915401301518	Mix-S2wMel-DOX-1_1-T7-1805A0_NC_002978.6:285;A-15;0.05	Mix-S2wMel-DOX-1_1-T7-1805C0_NC_002978.6:260;A-9;0.033457249070632
NC_002978.6	6785	T	C	Mix-S2wMel-DOX-1_1-T7-1805A0_NC_002978.6:287;C-16;0.0528052805280528	Mix-S2wMel-DOX-1_1-T7-1805C0_NC_002978.6:264;C-9;0.032967032967033	Mix-S2wMel-DOX-1_1-T7-1805B0_NC_002978.6:441;C-23;0.0495689655172414
NC_002978.6	6789	A	G	Mix-S2wMel-DOX-1_1-T7-1805C0_NC_002978.6:255;G-9;0.0340909090909091	Mix-S2wMel-DOX-1_1-T7-1805A0_NC_002978.6:282;G-16;0.0536912751677852	Mix-S2wMel-DOX-1_1-T7-1805B0_NC_002978.6:431;G-23;0.0506607929515418
NC_002978.6	6790	C	T	Mix-S2wMel-DOX-1_1-T7-1805B0_NC_002978.6:441;T-23;0.0495689655172414	Mix-S2wMel-DOX-1_1-T7-1805C0_NC_002978.6:263;T-9;0.0330882352941176	Mix-S2wMel-DOX-1_1-T7-1805A0_NC_002978.6:283;T-16;0.0535117056856187
NC_002978.6	6799	T	C	Mix-S2wMel-DOX-1_1-T7-1805C0_NC_002978.6:264;C-9;0.032967032967033	Mix-S2wMel-DOX-1_1-T7-1805A0_NC_002978.6:262;C-15;0.0541516245487365	Mix-S2wMel-DOX-1_1-T7-1805B0_NC_002978.6:431;C-23;0.0506607929515418
NC_002978.6	6800	C	A	Mix-S2wMel-DOX-1_1-T7-1805B0_NC_002978.6:421;A-23;0.0518018018018018	Mix-S2wMel-DOX-1_1-T7-1805C0_NC_002978.6:254;A-8;0.0305343511450382	Mix-S2wMel-DOX-1_1-T7-1805A0_NC_002978.6:250;A-16;0.0601503759398496
NC_002978.6	6802	G	T	Mix-S2wMel-DOX-1_1-T7-1805B0_NC_002978.6:420;T-22;0.0497737556561086	Mix-S2wMel-DOX-1_1-T7-1805A0_NC_002978.6:251;T-16;0.0599250936329588	Mix-S2wMel-DOX-1_1-T7-1805C0_NC_002978.6:256;T-8;0.0303030303030303
NC_002978.6	6803	A	G	Mix-S2wMel-DOX-1_1-T7-1805B0_NC_002978.6:417;G-23;0.0522727272727273	Mix-S2wMel-DOX-1_1-T7-1805C0_NC_002978.6:256;G-9;0.0339622641509434	Mix-S2wMel-DOX-1_1-T7-1805A0_NC_002978.6:254;G-16;0.0592592592592593
NC_002978.6	6808	C	T	Mix-S2wMel-DOX-1_1-T7-1805A0_NC_002978.6:259;T-16;0.0581818181818182	Mix-S2wMel-DOX-1_1-T7-1805C0_NC_002978.6:252;T-9;0.0344827586206897	Mix-S2wMel-DOX-1_1-T7-1805B0_NC_002978.6:418;T-23;0.0521541950113379
NC_002978.6	6812	A	G	Mix-S2wMel-DOX-1_1-T7-1805A0_NC_002978.6:263;G-16;0.0573476702508961	Mix-S2wMel-DOX-1_1-T7-1805C0_NC_002978.6:255;G-9;0.0340909090909091	Mix-S2wMel-DOX-1_1-T7-1805B0_NC_002978.6:413;G-23;0.0527522935779817
NC_002978.6	6821	C	T	Mix-S2wMel-DOX-1_1-T7-1805B0_NC_002978.6:433;T-46;0.0960334029227557	Mix-S2wMel-DOX-1_1-T7-1805C0_NC_002978.6:270;T-17;0.0592334494773519	Mix-S2wMel-DOX-1_1-T7-1805A0_NC_002978.6:279;T-25;0.0822368421052632
NC_002978.6	6830	C	T	Mix-S2wMel-DOX-1_1-T7-1805B0_NC_002978.6:410;T-50;0.108695652173913	Mix-S2wMel-DOX-1_1-T7-1805C0_NC_002978.6:248;T-19;0.0711610486891386	Mix-S2wMel-DOX-1_1-T7-1805A0_NC_002978.6:264;T-26;0.0896551724137931
NC_002978.6	6840	T	A	Mix-S2wMel-DOX-1_1-T7-1805C0_NC_002978.6:252;A-17;0.0631970260223048	Mix-S2wMel-DOX-1_1-T7-1805A0_NC_002978.6:259;A-28;0.0975609756097561	Mix-S2wMel-DOX-1_1-T7-1805B0_NC_002978.6:408;A-49;0.107221006564551
NC_002978.6	7067	G	A	Mix-S2wMel-DOX-1_1-T7-1805B0_NC_002978.6:413;A-57;0.121276595744681	Mix-S2wMel-DOX-1_1-T7-1805C0_NC_002978.6:291;A-28;0.0877742946708464	Mix-S2wMel-DOX-1_1-T7-1805A0_NC_002978.6:289;A-39;0.11890243902439
NC_002978.6	7101	G	A	Mix-S2wMel-DOX-1_1-T7-1805B0_NC_002978.6:431;A-60;0.122199592668024	Mix-S2wMel-DOX-1_1-T7-1805A0_NC_002978.6:285;A-45;0.136363636363636	Mix-S2wMel-DOX-1_1-T7-1805C0_NC_002978.6:297;A-30;0.0917431192660551
NC_002978.6	7103	G	T	Mix-S2wMel-DOX-1_1-T7-1805A0_NC_002978.6:283;T-45;0.13719512195122	Mix-S2wMel-DOX-1_1-T7-1805C0_NC_002978.6:297;T-29;0.0889570552147239	Mix-S2wMel-DOX-1_1-T7-1805B0_NC_002978.6:422;T-60;0.12448132780083
NC_002978.6	7118	T	C	Mix-S2wMel-DOX-1_1-T7-1805A0_NC_002978.6:307;C-45;0.127840909090909	Mix-S2wMel-DOX-1_1-T7-1805B0_NC_002978.6:436;C-61;0.122736418511066
NC_002978.6	7124	G	A	Mix-S2wMel-DOX-1_1-T7-1805B0_NC_002978.6:448;A-61;0.119842829076621
NC_002978.6	7128	G	A	Mix-S2wMel-DOX-1_1-T7-1805B0_NC_002978.6:449;A-61;0.119607843137255
NC_002978.6	7169	T	C	Mix-S2wMel-DOX-1_1-T7-1805B0_NC_002978.6:356;C-45;0.112219451371571	Mix-S2wMel-DOX-1_1-T7-1805A0_NC_002978.6:223;C-46;0.171003717472119	Mix-S2wMel-DOX-1_1-T7-1805C0_NC_002978.6:240;C-31;0.114391143911439
NC_002978.6	7359	C	T	Mix-S2wMel-DOX-1_1-T7-1805C0_NC_002978.6:257;T-29;0.101398601398601	Mix-S2wMel-DOX-1_1-T7-1805A0_NC_002978.6:231;T-56;0.195121951219512	Mix-S2wMel-DOX-1_1-T7-1805B0_NC_002978.6:399;T-61;0.132608695652174
NC_002978.6	7387	G	A	Mix-S2wMel-DOX-1_1-T7-1805B0_NC_002978.6:418;A-64;0.132780082987552	Mix-S2wMel-DOX-1_1-T7-1805C0_NC_002978.6:270;A-44;0.140127388535032	Mix-S2wMel-DOX-1_1-T7-1805A0_NC_002978.6:253;A-63;0.199367088607595
NC_002978.6	7464	G	A	Mix-S2wMel-DOX-1_1-T7-1805B0_NC_002978.6:397;A-85;0.176348547717842	Mix-S2wMel-DOX-1_1-T7-1805A0_NC_002978.6:249;A-69;0.216981132075472	Mix-S2wMel-DOX-1_1-T7-1805C0_NC_002978.6:272;A-48;0.15
NC_002978.6	7467	G	T	Mix-S2wMel-DOX-1_1-T7-1805B0_NC_002978.6:399;T-88;0.180698151950719	Mix-S2wMel-DOX-1_1-T7-1805C0_NC_002978.6:275;T-46;0.143302180685358	Mix-S2wMel-DOX-1_1-T7-1805A0_NC_002978.6:259;T-72;0.217522658610272
NC_002978.6	7530	A	G	Mix-S2wMel-DOX-1_1-T7-1805B0_NC_002978.6:411;G-92;0.182902584493042	Mix-S2wMel-DOX-1_1-T7-1805C0_NC_002978.6:279;G-43;0.133540372670807	Mix-S2wMel-DOX-1_1-T7-1805A0_NC_002978.6:242;G-75;0.236593059936909
NC_002978.6	7675	C	+1A;-1A	011121_JWmel0_NC_002978.6:268;+1A-9;0.0324909747292419	Mix-S2_DOX-wMel-1_1-T3-1304A0_NC_002978.6:258;+1A-13;0.0479704797047971	Mix-S2wMel-DOX-1_1-T8-2505C0_NC_002978.6:741;+1A-26;0.0338983050847458	Mix-JW18_DOX-wMel-1_1-T4-0305B0_NC_002978.6:466;+1A-17;0.0351966873706004	JW18wMel1007A0_NC_002978.6:179;+1A-13;0.0677083333333333	JW18wMel1403A0_NC_002978.6:222;+1A-10;0.0431034482758621	Mix-S2_DOX-wMel-1_1-T3-1304B0_NC_002978.6:420;+1A-13;0.0300230946882217	Mix-JW18_DOX-wMel-1_1-T2-1904C0_NC_002978.6:341;+1A-10;0.0284900284900285	S2wMel1508A0_NC_002978.6:130;+1A-7;0.0510948905109489	Mix-JW18_DOX-wMel-1_1-T6-1705C0_NC_002978.6:392;+1A-12;0.0297029702970297	Mix-S2wMel-DOX-1_1-T7-1805A0_NC_002978.6:318;+1A-11;0.033434650455927	Mix-JW18_wMel-DOX-1_1-T09-0706C0_NC_002978.6:835;+1A-28;0.0324449594438007	Mix-JW18_DOX-wMel-1_1-T7-2405A0_NC_002978.6:450;+1A-18;0.0384615384615385	Mix-S2wMel-DOX-1_1-T8-2505A0_NC_002978.6:620;+1A-19;0.0297339593114241	S2wMel1004A-C-premix0_NC_002978.6:339;+1A-10;0.0286532951289398	021121_SWmel0_NC_002978.6:222;+1A-8;0.0347826086956522	Mix-JW18_DOX-wMel-1_1-T4-0305C0_NC_002978.6:326;+1A-11;0.0326409495548961	011121_SWmel0_NC_002978.6:226;+1A-11;0.0464135021097046	Mix-JW18_DOX-wMel-1_1-T5-1005C0_NC_002978.6:371;+1A-14;0.0363636363636364	S2wMel2103150_NC_002978.6:197;+1A-8;0.0390243902439024	JW18wMel2103290_NC_002978.6:154;+1A-7;0.0434782608695652	020221_SWmel0_NC_002978.6:84;+1A-6;0.0666666666666667	JW18wMel2507A0_NC_002978.6:217;+1A-13;0.0565217391304348	JW18wMel2103150_NC_002978.6:129;+1A-6;0.0444444444444444	Mix-JW18_DOX-wMel-1_1-T4-0305A0_NC_002978.6:544;+1A-24;0.0422535211267606	Mix-JW18_DOX-wMel-1_1-T6-1705B0_NC_002978.6:396;+1A-13;0.0317848410757946	JW18wMel2606A0_NC_002978.6:146;+1A-6;0.0394736842105263	JW18wMel1909A0_NC_002978.6:134;-1A-6;0.0428571428571429	Mix-S2_DOX-wMel-1_1-T5-2704A0_NC_002978.6:180;+1A-8;0.0425531914893617	Mix-JW18_DOX-wMel-1_1-T1-1204B0_NC_002978.6:300;+1A-15;0.0476190476190476	Mix-S2wMel-DOX-1_1-T7-1805B0_NC_002978.6:461;+1A-15;0.0315126050420168	Mix-JW18_DOX-wMel-1_1-T00_NC_002978.6:208;+1A-13;0.0588235294117647	JW18wMel2803A0_NC_002978.6:244;+1A-13;0.0505836575875486	Mix-JW18_DOX-wMel-1_1-T5-1005B0_NC_002978.6:579;+1A-16;0.026890756302521	JW18wMel0703A0_NC_002978.6:484;+1A-30;0.0583657587548638	Mix-S2_DOX-wMel-1_1-T2-0704A0_NC_002978.6:290;+1A-13;0.0429042904290429	Mix-JW18_wMel-DOX-1_1-T09-0706A0_NC_002978.6:550;+1A-24;0.0418118466898955	JW18wMel0108A0_NC_002978.6:172;+1A-8;0.0444444444444444	Mix-S2wMel-DOX-1_1-T6-1105A0_NC_002978.6:343;+1A-9;0.0255681818181818	Mix-JW18_DOX-wMel-1_1-T7-2405C0_NC_002978.6:513;+1A-21;0.0393258426966292	JW18wMel0205A0_NC_002978.6:303;+1A-11;0.035031847133758
NC_002978.6	7796	A	C	Mix-S2wMel-DOX-1_1-T7-1805A0_NC_002978.6:251;C-77;0.234756097560976	Mix-S2wMel-DOX-1_1-T7-1805C0_NC_002978.6:256;C-40;0.135135135135135	Mix-S2wMel-DOX-1_1-T7-1805B0_NC_002978.6:368;C-57;0.134117647058824
NC_002978.6	7998	T	C	Mix-S2wMel-DOX-1_1-T7-1805A0_NC_002978.6:184;C-45;0.196506550218341	Mix-S2wMel-DOX-1_1-T7-1805C0_NC_002978.6:208;C-33;0.136929460580913	Mix-S2wMel-DOX-1_1-T7-1805B0_NC_002978.6:330;C-63;0.16030534351145
NC_002978.6	8046	G	A	Mix-S2wMel-DOX-1_1-T7-1805C0_NC_002978.6:208;A-30;0.126050420168067	Mix-S2wMel-DOX-1_1-T7-1805A0_NC_002978.6:177;A-46;0.20627802690583	Mix-S2wMel-DOX-1_1-T7-1805B0_NC_002978.6:281;A-69;0.197142857142857
NC_002978.6	8080	C	T	Mix-S2wMel-DOX-1_1-T7-1805A0_NC_002978.6:179;T-52;0.225108225108225	Mix-S2wMel-DOX-1_1-T7-1805C0_NC_002978.6:199;T-34;0.145922746781116	Mix-S2wMel-DOX-1_1-T7-1805B0_NC_002978.6:257;T-74;0.223564954682779
NC_002978.6	8094	A	G	Mix-S2wMel-DOX-1_1-T7-1805B0_NC_002978.6:248;G-70;0.220125786163522	Mix-S2wMel-DOX-1_1-T7-1805A0_NC_002978.6:172;G-48;0.218181818181818	Mix-S2wMel-DOX-1_1-T7-1805C0_NC_002978.6:187;G-33;0.15
NC_002978.6	8100	C	T	Mix-S2wMel-DOX-1_1-T7-1805B0_NC_002978.6:251;T-69;0.215625	Mix-S2wMel-DOX-1_1-T7-1805A0_NC_002978.6:183;T-47;0.204347826086957	Mix-S2wMel-DOX-1_1-T7-1805C0_NC_002978.6:191;T-31;0.13963963963964
NC_002978.6	8125	A	C	Mix-S2_wMel-DOX-1_1-T9-0106B0_NC_002978.6:194;C-9;0.0443349753694581	JW18wMel2803A0_NC_002978.6:166;C-8;0.0459770114942529	Mix-S2wMel-DOX-1_1-T7-1805A0_NC_002978.6:211;C-7;0.0321100917431193
NC_002978.6	8138	G	A	Mix-S2wMel-DOX-1_1-T7-1805B0_NC_002978.6:275;A-66;0.193548387096774	Mix-S2wMel-DOX-1_1-T7-1805C0_NC_002978.6:196;A-44;0.183333333333333	Mix-S2wMel-DOX-1_1-T7-1805A0_NC_002978.6:197;A-53;0.212
NC_002978.6	8226	T	C	Mix-S2wMel-DOX-1_1-T7-1805B0_NC_002978.6:303;C-57;0.158333333333333	Mix-S2wMel-DOX-1_1-T7-1805A0_NC_002978.6:174;C-57;0.246753246753247	Mix-S2wMel-DOX-1_1-T7-1805C0_NC_002978.6:199;C-39;0.163865546218487
NC_002978.6	8278	A	G	Mix-S2wMel-DOX-1_1-T7-1805B0_NC_002978.6:272;G-51;0.157894736842105	Mix-S2wMel-DOX-1_1-T7-1805A0_NC_002978.6:166;G-51;0.235023041474654	Mix-S2wMel-DOX-1_1-T7-1805C0_NC_002978.6:203;G-32;0.136170212765957
NC_002978.6	8458	A	G	Mix-S2wMel-DOX-1_1-T7-1805B0_NC_002978.6:302;G-60;0.165745856353591	Mix-S2wMel-DOX-1_1-T7-1805C0_NC_002978.6:196;G-35;0.151515151515152	Mix-S2wMel-DOX-1_1-T7-1805A0_NC_002978.6:166;G-46;0.216981132075472
NC_002978.6	8731	A	G	Mix-S2wMel-DOX-1_1-T7-1805A0_NC_002978.6:172;G-46;0.211009174311927	Mix-S2wMel-DOX-1_1-T7-1805C0_NC_002978.6:188;G-32;0.145454545454545	Mix-S2wMel-DOX-1_1-T7-1805B0_NC_002978.6:274;G-56;0.16969696969697
NC_002978.6	8973	G	A	Mix-S2wMel-DOX-1_1-T7-1805B0_NC_002978.6:258;A-55;0.175718849840256	Mix-S2wMel-DOX-1_1-T7-1805A0_NC_002978.6:153;A-48;0.238805970149254	Mix-S2wMel-DOX-1_1-T7-1805C0_NC_002978.6:179;A-27;0.131067961165049
NC_002978.6	9003	T	C	Mix-S2wMel-DOX-1_1-T7-1805B0_NC_002978.6:279;C-61;0.179411764705882	Mix-S2wMel-DOX-1_1-T7-1805C0_NC_002978.6:184;C-33;0.152073732718894	Mix-S2wMel-DOX-1_1-T7-1805A0_NC_002978.6:164;C-55;0.251141552511416
NC_002978.6	9012	C	T	Mix-S2wMel-DOX-1_1-T7-1805A0_NC_002978.6:168;T-65;0.278969957081545	Mix-S2wMel-DOX-1_1-T7-1805C0_NC_002978.6:193;T-39;0.168103448275862	Mix-S2wMel-DOX-1_1-T7-1805B0_NC_002978.6:283;T-62;0.179710144927536
NC_002978.6	9036	G	A	Mix-S2wMel-DOX-1_1-T7-1805B0_NC_002978.6:258;A-61;0.191222570532915	Mix-S2wMel-DOX-1_1-T7-1805C0_NC_002978.6:187;A-36;0.161434977578475	Mix-S2wMel-DOX-1_1-T7-1805A0_NC_002978.6:164;A-60;0.267857142857143
NC_002978.6	9051	C	T	Mix-S2wMel-DOX-1_1-T7-1805B0_NC_002978.6:269;T-59;0.179878048780488	Mix-S2wMel-DOX-1_1-T7-1805A0_NC_002978.6:179;T-64;0.263374485596708	Mix-S2wMel-DOX-1_1-T7-1805C0_NC_002978.6:196;T-41;0.172995780590717
NC_002978.6	9099	T	C	Mix-S2wMel-DOX-1_1-T7-1805B0_NC_002978.6:272;C-55;0.168195718654434	Mix-S2wMel-DOX-1_1-T7-1805A0_NC_002978.6:163;C-61;0.272321428571429	Mix-S2wMel-DOX-1_1-T7-1805C0_NC_002978.6:186;C-43;0.187772925764192
NC_002978.6	9141	C	T	Mix-S2wMel-DOX-1_1-T7-1805C0_NC_002978.6:185;T-32;0.147465437788018	Mix-S2wMel-DOX-1_1-T7-1805A0_NC_002978.6:162;T-45;0.217391304347826	Mix-S2wMel-DOX-1_1-T7-1805B0_NC_002978.6:271;T-57;0.173780487804878
NC_002978.6	9144	G	A	Mix-S2wMel-DOX-1_1-T7-1805C0_NC_002978.6:179;A-32;0.151658767772512	Mix-S2wMel-DOX-1_1-T7-1805A0_NC_002978.6:157;A-46;0.226600985221675	Mix-S2wMel-DOX-1_1-T7-1805B0_NC_002978.6:268;A-56;0.172839506172839
NC_002978.6	9147	T	C	Mix-S2wMel-DOX-1_1-T7-1805C0_NC_002978.6:188;C-30;0.137614678899083	Mix-S2wMel-DOX-1_1-T7-1805A0_NC_002978.6:177;C-48;0.213333333333333	Mix-S2wMel-DOX-1_1-T7-1805B0_NC_002978.6:286;C-62;0.17816091954023
NC_002978.6	9210	T	C	Mix-S2wMel-DOX-1_1-T7-1805C0_NC_002978.6:221;C-34;0.133333333333333	Mix-S2wMel-DOX-1_1-T7-1805A0_NC_002978.6:195;C-54;0.216867469879518	Mix-S2wMel-DOX-1_1-T7-1805B0_NC_002978.6:329;C-71;0.1775
NC_002978.6	9249	A	G	Mix-S2wMel-DOX-1_1-T7-1805B0_NC_002978.6:304;G-71;0.189333333333333	Mix-S2wMel-DOX-1_1-T7-1805C0_NC_002978.6:210;G-33;0.135802469135802	Mix-S2wMel-DOX-1_1-T7-1805A0_NC_002978.6:183;G-60;0.246913580246914
NC_002978.6	9290	T	C	Mix-S2wMel-DOX-1_1-T7-1805B0_NC_002978.6:378;C-68;0.152466367713004	Mix-S2wMel-DOX-1_1-T7-1805A0_NC_002978.6:236;C-72;0.233766233766234	Mix-S2wMel-DOX-1_1-T7-1805C0_NC_002978.6:259;C-44;0.145214521452145
NC_002978.6	9337	C	T	Mix-S2wMel-DOX-1_1-T7-1805C0_NC_002978.6:259;T-44;0.145214521452145	Mix-S2wMel-DOX-1_1-T7-1805A0_NC_002978.6:214;T-73;0.254355400696864	Mix-S2wMel-DOX-1_1-T7-1805B0_NC_002978.6:354;T-69;0.163120567375887
NC_002978.6	9359	T	C	Mix-S2wMel-DOX-1_1-T7-1805A0_NC_002978.6:208;C-62;0.22962962962963	Mix-S2wMel-DOX-1_1-T7-1805C0_NC_002978.6:236;C-40;0.144927536231884	Mix-S2wMel-DOX-1_1-T7-1805B0_NC_002978.6:325;C-66;0.168797953964194
NC_002978.6	9465	G	A	Mix-S2wMel-DOX-1_1-T7-1805A0_NC_002978.6:245;A-68;0.217252396166134	Mix-S2wMel-DOX-1_1-T7-1805C0_NC_002978.6:265;A-39;0.128289473684211	Mix-S2wMel-DOX-1_1-T7-1805B0_NC_002978.6:372;A-84;0.184210526315789
NC_002978.6	9723	C	T	Mix-S2wMel-DOX-1_1-T7-1805B0_NC_002978.6:417;T-81;0.162650602409639	Mix-S2wMel-DOX-1_1-T7-1805C0_NC_002978.6:265;T-57;0.177018633540373	Mix-S2wMel-DOX-1_1-T7-1805A0_NC_002978.6:238;T-85;0.263157894736842
NC_002978.6	9747	G	A	Mix-S2wMel-DOX-1_1-T7-1805B0_NC_002978.6:399;A-71;0.151063829787234	Mix-S2wMel-DOX-1_1-T7-1805A0_NC_002978.6:223;A-63;0.22027972027972	Mix-S2wMel-DOX-1_1-T7-1805C0_NC_002978.6:247;A-46;0.156996587030717
NC_002978.6	9750	T	C	Mix-S2wMel-DOX-1_1-T7-1805B0_NC_002978.6:404;C-70;0.147679324894515	Mix-S2wMel-DOX-1_1-T7-1805C0_NC_002978.6:246;C-45;0.154639175257732	Mix-S2wMel-DOX-1_1-T7-1805A0_NC_002978.6:227;C-62;0.214532871972318
NC_002978.6	9753	G	A	Mix-S2wMel-DOX-1_1-T7-1805A0_NC_002978.6:221;A-61;0.216312056737589	Mix-S2wMel-DOX-1_1-T7-1805C0_NC_002978.6:241;A-44;0.154385964912281	Mix-S2wMel-DOX-1_1-T7-1805B0_NC_002978.6:390;A-70;0.152173913043478
NC_002978.6	9759	A	G	Mix-S2wMel-DOX-1_1-T7-1805B0_NC_002978.6:385;G-73;0.15938864628821	Mix-S2wMel-DOX-1_1-T7-1805C0_NC_002978.6:230;G-48;0.172661870503597	Mix-S2wMel-DOX-1_1-T7-1805A0_NC_002978.6:214;G-64;0.23021582733813
NC_002978.6	9768	T	C	Mix-S2wMel-DOX-1_1-T7-1805B0_NC_002978.6:378;C-74;0.163716814159292	Mix-S2wMel-DOX-1_1-T7-1805C0_NC_002978.6:230;C-47;0.169675090252708	Mix-S2wMel-DOX-1_1-T7-1805A0_NC_002978.6:205;C-64;0.237918215613383
NC_002978.6	9771	A	G	Mix-S2wMel-DOX-1_1-T7-1805C0_NC_002978.6:239;G-49;0.170138888888889	Mix-S2wMel-DOX-1_1-T7-1805A0_NC_002978.6:213;G-64;0.231046931407942	Mix-S2wMel-DOX-1_1-T7-1805B0_NC_002978.6:386;G-72;0.157205240174672
NC_002978.6	9789	A	G	Mix-S2wMel-DOX-1_1-T7-1805B0_NC_002978.6:395;G-81;0.170168067226891	Mix-S2wMel-DOX-1_1-T7-1805A0_NC_002978.6:208;G-67;0.243636363636364	Mix-S2wMel-DOX-1_1-T7-1805C0_NC_002978.6:257;G-52;0.168284789644013
NC_002978.6	9852	T	C	Mix-S2wMel-DOX-1_1-T7-1805C0_NC_002978.6:265;C-49;0.156050955414013	Mix-S2wMel-DOX-1_1-T7-1805A0_NC_002978.6:211;C-67;0.241007194244604	Mix-S2wMel-DOX-1_1-T7-1805B0_NC_002978.6:359;C-88;0.196868008948546
NC_002978.6	9915	C	T	Mix-S2wMel-DOX-1_1-T7-1805B0_NC_002978.6:432;T-77;0.151277013752456	Mix-S2wMel-DOX-1_1-T7-1805A0_NC_002978.6:234;T-72;0.235294117647059
NC_002978.6	9923	C	G	Mix-S2wMel-DOX-1_1-T7-1805B0_NC_002978.6:432;G-84;0.162790697674419	Mix-S2wMel-DOX-1_1-T7-1805A0_NC_002978.6:242;G-77;0.241379310344828
NC_002978.6	9935	G	A	Mix-S2wMel-DOX-1_1-T7-1805B0_NC_002978.6:422;A-84;0.16600790513834	Mix-S2wMel-DOX-1_1-T7-1805A0_NC_002978.6:234;A-76;0.245161290322581	Mix-S2wMel-DOX-1_1-T7-1805C0_NC_002978.6:294;A-52;0.15028901734104
NC_002978.6	9939	G	A	Mix-S2wMel-DOX-1_1-T7-1805B0_NC_002978.6:413;A-80;0.162271805273834	Mix-S2wMel-DOX-1_1-T7-1805A0_NC_002978.6:234;A-76;0.245161290322581	Mix-S2wMel-DOX-1_1-T7-1805C0_NC_002978.6:285;A-52;0.154302670623145
NC_002978.6	9948	A	G	Mix-S2wMel-DOX-1_1-T7-1805B0_NC_002978.6:409;G-82;0.167006109979633	Mix-S2wMel-DOX-1_1-T7-1805A0_NC_002978.6:220;G-75;0.254237288135593	Mix-S2wMel-DOX-1_1-T7-1805C0_NC_002978.6:265;G-49;0.156050955414013
NC_002978.6	9987	T	C	Mix-S2wMel-DOX-1_1-T7-1805A0_NC_002978.6:227;C-69;0.233108108108108	Mix-S2wMel-DOX-1_1-T7-1805C0_NC_002978.6:245;C-44;0.152249134948097	Mix-S2wMel-DOX-1_1-T7-1805B0_NC_002978.6:407;C-72;0.150313152400835
NC_002978.6	10013	A	C	Mix-S2_wMel-wRi-1_1K-T7-1805C0_NC_002978.6:124;C-9;0.0676691729323308
NC_002978.6	10029	C	T	Mix-S2wMel-DOX-1_1-T7-1805C0_NC_002978.6:255;T-39;0.13265306122449	Mix-S2wMel-DOX-1_1-T7-1805A0_NC_002978.6:209;T-57;0.214285714285714	Mix-S2wMel-DOX-1_1-T7-1805B0_NC_002978.6:389;T-71;0.154347826086957
NC_002978.6	10043	T	C	Mix-S2wMel-DOX-1_1-T7-1805C0_NC_002978.6:266;C-38;0.125	Mix-S2wMel-DOX-1_1-T7-1805A0_NC_002978.6:226;C-66;0.226027397260274	Mix-S2wMel-DOX-1_1-T7-1805B0_NC_002978.6:408;C-76;0.15702479338843
NC_002978.6	10089	C	A	Mix-S2wMel-DOX-1_1-T7-1805A0_NC_002978.6:217;A-62;0.222222222222222	Mix-S2wMel-DOX-1_1-T7-1805C0_NC_002978.6:251;A-49;0.163333333333333	Mix-S2wMel-DOX-1_1-T7-1805B0_NC_002978.6:376;A-71;0.158836689038031
NC_002978.6	10114	G	A	Mix-S2wMel-DOX-1_1-T7-1805C0_NC_002978.6:268;A-56;0.172839506172839	Mix-S2wMel-DOX-1_1-T7-1805A0_NC_002978.6:232;A-72;0.236842105263158	Mix-S2wMel-DOX-1_1-T7-1805B0_NC_002978.6:378;A-86;0.185344827586207
NC_002978.6	10197	A	C	Mix-S2wMel-DOX-1_1-T7-1805A0_NC_002978.6:257;C-60;0.189274447949527	Mix-S2wMel-DOX-1_1-T7-1805C0_NC_002978.6:284;C-44;0.134146341463415	Mix-S2wMel-DOX-1_1-T7-1805B0_NC_002978.6:373;C-68;0.154195011337868
NC_002978.6	10230	A	+1T	Mix-S2wMel-DOX-1_1-T7-1805B0_NC_002978.6:356;+1T-68;0.160377358490566	Mix-S2wMel-DOX-1_1-T7-1805A0_NC_002978.6:246;+1T-60;0.196078431372549	Mix-S2wMel-DOX-1_1-T7-1805C0_NC_002978.6:265;+1T-43;0.13961038961039
NC_002978.6	10240	C	T	Mix-S2wMel-DOX-1_1-T7-1805C0_NC_002978.6:269;T-43;0.137820512820513	Mix-S2wMel-DOX-1_1-T7-1805A0_NC_002978.6:235;T-63;0.211409395973154	Mix-S2wMel-DOX-1_1-T7-1805B0_NC_002978.6:360;T-71;0.164733178654292
NC_002978.6	10243	A	G	Mix-S2wMel-DOX-1_1-T7-1805B0_NC_002978.6:364;G-73;0.167048054919908	Mix-S2wMel-DOX-1_1-T7-1805A0_NC_002978.6:238;G-63;0.209302325581395	Mix-S2wMel-DOX-1_1-T7-1805C0_NC_002978.6:268;G-44;0.141025641025641
NC_002978.6	10369	A	G	Mix-S2wMel-DOX-1_1-T7-1805C0_NC_002978.6:189;G-36;0.16	Mix-S2wMel-DOX-1_1-T7-1805A0_NC_002978.6:187;G-40;0.176211453744493	Mix-S2wMel-DOX-1_1-T7-1805B0_NC_002978.6:322;G-53;0.141333333333333
NC_002978.6	10370	T	C	Mix-S2wMel-DOX-1_1-T7-1805B0_NC_002978.6:318;C-52;0.140540540540541	Mix-S2wMel-DOX-1_1-T7-1805C0_NC_002978.6:186;C-35;0.158371040723982	Mix-S2wMel-DOX-1_1-T7-1805A0_NC_002978.6:185;C-40;0.177777777777778
NC_002978.6	10378	A	G	Mix-S2wMel-DOX-1_1-T7-1805B0_NC_002978.6:326;G-55;0.144356955380577	Mix-S2wMel-DOX-1_1-T7-1805C0_NC_002978.6:200;G-35;0.148936170212766	Mix-S2wMel-DOX-1_1-T7-1805A0_NC_002978.6:203;G-39;0.161157024793388
NC_002978.6	10379	T	C	Mix-S2wMel-DOX-1_1-T7-1805A0_NC_002978.6:201;C-39;0.1625	Mix-S2wMel-DOX-1_1-T7-1805C0_NC_002978.6:199;C-35;0.14957264957265	Mix-S2wMel-DOX-1_1-T7-1805B0_NC_002978.6:330;C-55;0.142857142857143
NC_002978.6	10402	A	G	Mix-S2wMel-DOX-1_1-T7-1805B0_NC_002978.6:339;G-61;0.1525	Mix-S2wMel-DOX-1_1-T7-1805A0_NC_002978.6:209;G-49;0.189922480620155	Mix-S2wMel-DOX-1_1-T7-1805C0_NC_002978.6:212;G-42;0.165354330708661
NC_002978.6	10517	G	A	Mix-S2wMel-DOX-1_1-T7-1805B0_NC_002978.6:281;A-25;0.0816993464052288	Mix-S2wMel-DOX-1_1-T7-1805A0_NC_002978.6:174;A-25;0.125628140703518	Mix-S2wMel-DOX-1_1-T7-1805C0_NC_002978.6:182;A-16;0.0808080808080808
NC_002978.6	10648	G	A	Mix-S2wMel-DOX-1_1-T7-1805C0_NC_002978.6:173;A-28;0.139303482587065
NC_002978.6	10852	C	T	Mix-S2wMel-DOX-1_1-T7-1805C0_NC_002978.6:229;T-37;0.139097744360902	Mix-S2wMel-DOX-1_1-T7-1805A0_NC_002978.6:220;T-38;0.147286821705426	Mix-S2wMel-DOX-1_1-T7-1805B0_NC_002978.6:327;T-54;0.141732283464567
NC_002978.6	10858	T	G	Mix-S2wMel-DOX-1_1-T7-1805C0_NC_002978.6:213;G-32;0.130612244897959	Mix-S2wMel-DOX-1_1-T7-1805A0_NC_002978.6:214;G-28;0.115702479338843	Mix-S2wMel-DOX-1_1-T7-1805B0_NC_002978.6:330;G-44;0.117647058823529
NC_002978.6	10859	A	G	Mix-S2wMel-DOX-1_1-T7-1805B0_NC_002978.6:319;G-45;0.123626373626374	Mix-S2wMel-DOX-1_1-T7-1805C0_NC_002978.6:222;G-31;0.122529644268775	Mix-S2wMel-DOX-1_1-T7-1805A0_NC_002978.6:208;G-28;0.11864406779661
NC_002978.6	10864	G	A	Mix-S2wMel-DOX-1_1-T7-1805C0_NC_002978.6:223;A-32;0.125490196078431	Mix-S2wMel-DOX-1_1-T7-1805A0_NC_002978.6:214;A-28;0.115702479338843	Mix-S2wMel-DOX-1_1-T7-1805B0_NC_002978.6:321;A-44;0.120547945205479
NC_002978.6	10865	A	G	Mix-S2wMel-DOX-1_1-T7-1805B0_NC_002978.6:322;G-43;0.117808219178082	Mix-S2wMel-DOX-1_1-T7-1805C0_NC_002978.6:220;G-31;0.123505976095618	Mix-S2wMel-DOX-1_1-T7-1805A0_NC_002978.6:214;G-28;0.115702479338843
NC_002978.6	10874	A	C	Mix-S2_wMel-wRi-1_1K-T7-1805C0_NC_002978.6:279;C-8;0.0278745644599303
NC_002978.6	10885	G	A	Mix-S2wMel-DOX-1_1-T7-1805A0_NC_002978.6:201;A-43;0.176229508196721	Mix-S2wMel-DOX-1_1-T7-1805C0_NC_002978.6:220;A-45;0.169811320754717	Mix-S2wMel-DOX-1_1-T7-1805B0_NC_002978.6:310;A-64;0.171122994652406
NC_002978.6	10898	C	T	Mix-S2wMel-DOX-1_1-T7-1805A0_NC_002978.6:205;T-40;0.163265306122449	Mix-S2wMel-DOX-1_1-T7-1805C0_NC_002978.6:226;T-43;0.159851301115242	Mix-S2wMel-DOX-1_1-T7-1805B0_NC_002978.6:318;T-64;0.167539267015707
NC_002978.6	10934	T	C	Mix-S2wMel-DOX-1_1-T7-1805B0_NC_002978.6:294;C-59;0.1671388101983	Mix-S2wMel-DOX-1_1-T7-1805C0_NC_002978.6:204;C-35;0.146443514644351	Mix-S2wMel-DOX-1_1-T7-1805A0_NC_002978.6:169;C-42;0.199052132701422
NC_002978.6	10939	C	T	Mix-S2wMel-DOX-1_1-T7-1805C0_NC_002978.6:213;T-37;0.148	Mix-S2wMel-DOX-1_1-T7-1805A0_NC_002978.6:181;T-42;0.188340807174888	Mix-S2wMel-DOX-1_1-T7-1805B0_NC_002978.6:299;T-56;0.157746478873239
NC_002978.6	11143	T	C	Mix-S2wMel-DOX-1_1-T7-1805C0_NC_002978.6:189;C-15;0.0735294117647059	Mix-S2wMel-DOX-1_1-T7-1805B0_NC_002978.6:290;C-36;0.110429447852761
NC_002978.6	11173	C	T	Mix-S2wMel-DOX-1_1-T7-1805B0_NC_002978.6:280;T-32;0.102564102564103
NC_002978.6	11176	C	T	Mix-S2wMel-DOX-1_1-T7-1805B0_NC_002978.6:288;T-31;0.0971786833855799
NC_002978.6	11386	C	T	Mix-S2wMel-DOX-1_1-T7-1805A0_NC_002978.6:178;T-31;0.148325358851675	Mix-S2wMel-DOX-1_1-T7-1805C0_NC_002978.6:186;T-36;0.162162162162162	Mix-S2wMel-DOX-1_1-T7-1805B0_NC_002978.6:282;T-58;0.170588235294118
NC_002978.6	11389	T	C	Mix-S2wMel-DOX-1_1-T7-1805C0_NC_002978.6:188;C-35;0.15695067264574	Mix-S2wMel-DOX-1_1-T7-1805A0_NC_002978.6:177;C-31;0.149038461538462	Mix-S2wMel-DOX-1_1-T7-1805B0_NC_002978.6:280;C-59;0.174041297935103
NC_002978.6	11392	G	A	Mix-S2wMel-DOX-1_1-T7-1805B0_NC_002978.6:309;A-59;0.160326086956522	Mix-S2wMel-DOX-1_1-T7-1805C0_NC_002978.6:199;A-34;0.145922746781116	Mix-S2wMel-DOX-1_1-T7-1805A0_NC_002978.6:198;A-30;0.131578947368421
NC_002978.6	11440	G	A	Mix-S2wMel-DOX-1_1-T7-1805B0_NC_002978.6:305;A-59;0.162087912087912	Mix-S2wMel-DOX-1_1-T7-1805C0_NC_002978.6:196;A-35;0.151515151515152	Mix-S2wMel-DOX-1_1-T7-1805A0_NC_002978.6:203;A-36;0.150627615062762
NC_002978.6	11497	G	A	Mix-S2wMel-DOX-1_1-T7-1805B0_NC_002978.6:322;A-48;0.12972972972973	Mix-S2wMel-DOX-1_1-T7-1805A0_NC_002978.6:196;A-44;0.183333333333333	Mix-S2wMel-DOX-1_1-T7-1805C0_NC_002978.6:192;A-28;0.127272727272727
NC_002978.6	11501	T	C	Mix-S2wMel-DOX-1_1-T7-1805C0_NC_002978.6:187;C-27;0.126168224299065	Mix-S2wMel-DOX-1_1-T7-1805A0_NC_002978.6:196;C-43;0.179916317991632	Mix-S2wMel-DOX-1_1-T7-1805B0_NC_002978.6:328;C-45;0.120643431635389
NC_002978.6	11503	T	C	Mix-S2wMel-DOX-1_1-T7-1805B0_NC_002978.6:325;C-46;0.123989218328841	Mix-S2wMel-DOX-1_1-T7-1805A0_NC_002978.6:197;C-39;0.165254237288136	Mix-S2wMel-DOX-1_1-T7-1805C0_NC_002978.6:195;C-26;0.117647058823529
NC_002978.6	11506	C	T	Mix-S2wMel-DOX-1_1-T7-1805A0_NC_002978.6:196;T-44;0.183333333333333	Mix-S2wMel-DOX-1_1-T7-1805C0_NC_002978.6:190;T-27;0.124423963133641	Mix-S2wMel-DOX-1_1-T7-1805B0_NC_002978.6:325;T-47;0.126344086021505
NC_002978.6	11534	C	T	Mix-S2wMel-DOX-1_1-T7-1805B0_NC_002978.6:318;T-61;0.160949868073879	Mix-S2wMel-DOX-1_1-T7-1805A0_NC_002978.6:195;T-55;0.22	Mix-S2wMel-DOX-1_1-T7-1805C0_NC_002978.6:200;T-38;0.159663865546218
NC_002978.6	11564	A	G	Mix-S2wMel-DOX-1_1-T7-1805A0_NC_002978.6:180;G-60;0.25	Mix-S2wMel-DOX-1_1-T7-1805C0_NC_002978.6:191;G-41;0.176724137931034	Mix-S2wMel-DOX-1_1-T7-1805B0_NC_002978.6:291;G-62;0.175637393767705
NC_002978.6	11567	C	T	Mix-S2wMel-DOX-1_1-T7-1805B0_NC_002978.6:291;T-60;0.170940170940171	Mix-S2wMel-DOX-1_1-T7-1805C0_NC_002978.6:202;T-40;0.165289256198347	Mix-S2wMel-DOX-1_1-T7-1805A0_NC_002978.6:181;T-58;0.242677824267782
NC_002978.6	11581	C	T	Mix-S2wMel-DOX-1_1-T7-1805B0_NC_002978.6:285;T-62;0.178674351585014	Mix-S2wMel-DOX-1_1-T7-1805A0_NC_002978.6:171;T-62;0.266094420600858	Mix-S2wMel-DOX-1_1-T7-1805C0_NC_002978.6:197;T-36;0.15450643776824
NC_002978.6	11587	A	G	Mix-S2wMel-DOX-1_1-T7-1805C0_NC_002978.6:191;G-36;0.158590308370044	Mix-S2wMel-DOX-1_1-T7-1805A0_NC_002978.6:168;G-64;0.275862068965517	Mix-S2wMel-DOX-1_1-T7-1805B0_NC_002978.6:281;G-62;0.180758017492711
NC_002978.6	11608	G	A	Mix-S2wMel-DOX-1_1-T7-1805B0_NC_002978.6:290;A-56;0.161849710982659	Mix-S2wMel-DOX-1_1-T7-1805A0_NC_002978.6:180;A-61;0.253112033195021	Mix-S2wMel-DOX-1_1-T7-1805C0_NC_002978.6:198;A-38;0.161016949152542
NC_002978.6	11632	A	G	Mix-S2wMel-DOX-1_1-T7-1805A0_NC_002978.6:177;G-49;0.216814159292035	Mix-S2wMel-DOX-1_1-T7-1805C0_NC_002978.6:206;G-32;0.134453781512605	Mix-S2wMel-DOX-1_1-T7-1805B0_NC_002978.6:278;G-41;0.128526645768025
NC_002978.6	11635	G	A	Mix-S2wMel-DOX-1_1-T7-1805B0_NC_002978.6:290;A-42;0.126506024096386	Mix-S2wMel-DOX-1_1-T7-1805C0_NC_002978.6:214;A-32;0.130081300813008	Mix-S2wMel-DOX-1_1-T7-1805A0_NC_002978.6:187;A-46;0.197424892703863
NC_002978.6	11641	A	C	Mix-S2wMel-DOX-1_1-T7-1805B0_NC_002978.6:298;C-42;0.123529411764706	Mix-S2wMel-DOX-1_1-T7-1805A0_NC_002978.6:202;C-49;0.195219123505976	Mix-S2wMel-DOX-1_1-T7-1805C0_NC_002978.6:227;C-33;0.126923076923077
NC_002978.6	11647	G	A	Mix-S2wMel-DOX-1_1-T7-1805B0_NC_002978.6:283;A-43;0.131901840490798	Mix-S2wMel-DOX-1_1-T7-1805A0_NC_002978.6:202;A-47;0.188755020080321	Mix-S2wMel-DOX-1_1-T7-1805C0_NC_002978.6:216;A-33;0.132530120481928
NC_002978.6	11651	G	A	Mix-S2wMel-DOX-1_1-T7-1805B0_NC_002978.6:302;A-37;0.109144542772861	Mix-S2wMel-DOX-1_1-T7-1805A0_NC_002978.6:211;A-44;0.172549019607843	Mix-S2wMel-DOX-1_1-T7-1805C0_NC_002978.6:222;A-31;0.122529644268775
NC_002978.6	11654	C	T	Mix-S2wMel-DOX-1_1-T7-1805B0_NC_002978.6:313;T-33;0.0953757225433526	Mix-S2wMel-DOX-1_1-T7-1805A0_NC_002978.6:222;T-38;0.146153846153846	Mix-S2wMel-DOX-1_1-T7-1805C0_NC_002978.6:229;T-27;0.10546875
NC_002978.6	11656	T	G	Mix-S2wMel-DOX-1_1-T7-1805B0_NC_002978.6:325;G-31;0.0870786516853933	Mix-S2wMel-DOX-1_1-T7-1805C0_NC_002978.6:233;G-27;0.103846153846154	Mix-S2wMel-DOX-1_1-T7-1805A0_NC_002978.6:229;G-37;0.139097744360902
NC_002978.6	11666	G	A	Mix-S2wMel-DOX-1_1-T7-1805C0_NC_002978.6:229;A-38;0.142322097378277	Mix-S2wMel-DOX-1_1-T7-1805A0_NC_002978.6:219;A-55;0.200729927007299	Mix-S2wMel-DOX-1_1-T7-1805B0_NC_002978.6:336;A-58;0.147208121827411
NC_002978.6	11737	A	G	Mix-S2wMel-DOX-1_1-T7-1805B0_NC_002978.6:376;G-79;0.173626373626374	Mix-S2wMel-DOX-1_1-T7-1805C0_NC_002978.6:272;G-41;0.130990415335463	Mix-S2wMel-DOX-1_1-T7-1805A0_NC_002978.6:257;G-50;0.162866449511401
NC_002978.6	11781	C	T	Mix-S2wMel-DOX-1_1-T7-1805B0_NC_002978.6:403;T-97;0.194	Mix-S2wMel-DOX-1_1-T7-1805A0_NC_002978.6:273;T-65;0.192307692307692
NC_002978.6	11824	A	G	Mix-S2wMel-DOX-1_1-T7-1805B0_NC_002978.6:388;G-82;0.174468085106383	Mix-S2wMel-DOX-1_1-T7-1805A0_NC_002978.6:258;G-64;0.198757763975155	Mix-S2wMel-DOX-1_1-T7-1805C0_NC_002978.6:281;G-51;0.153614457831325
NC_002978.6	11846	T	C	Mix-S2wMel-DOX-1_1-T7-1805B0_NC_002978.6:362;C-71;0.163972286374134	Mix-S2wMel-DOX-1_1-T7-1805C0_NC_002978.6:242;C-45;0.156794425087108	Mix-S2wMel-DOX-1_1-T7-1805A0_NC_002978.6:238;C-65;0.214521452145215
NC_002978.6	11851	T	C	Mix-S2wMel-DOX-1_1-T7-1805B0_NC_002978.6:377;C-62;0.14123006833713	Mix-S2wMel-DOX-1_1-T7-1805A0_NC_002978.6:248;C-56;0.184210526315789	Mix-S2wMel-DOX-1_1-T7-1805C0_NC_002978.6:263;C-42;0.137704918032787
NC_002978.6	11857	G	A	Mix-S2wMel-DOX-1_1-T7-1805C0_NC_002978.6:269;A-43;0.137820512820513	Mix-S2wMel-DOX-1_1-T7-1805A0_NC_002978.6:245;A-62;0.201954397394137	Mix-S2wMel-DOX-1_1-T7-1805B0_NC_002978.6:377;A-71;0.158482142857143
NC_002978.6	11880	C	T	Mix-S2wMel-DOX-1_1-T7-1805B0_NC_002978.6:400;T-58;0.126637554585153	Mix-S2wMel-DOX-1_1-T7-1805C0_NC_002978.6:292;T-37;0.112462006079027	Mix-S2wMel-DOX-1_1-T7-1805A0_NC_002978.6:262;T-54;0.170886075949367
NC_002978.6	11882	A	G	Mix-S2wMel-DOX-1_1-T7-1805B0_NC_002978.6:401;G-56;0.12253829321663	Mix-S2wMel-DOX-1_1-T7-1805C0_NC_002978.6:283;G-36;0.112852664576803	Mix-S2wMel-DOX-1_1-T7-1805A0_NC_002978.6:271;G-54;0.166153846153846
NC_002978.6	11883	G	A	Mix-S2wMel-DOX-1_1-T7-1805B0_NC_002978.6:399;A-59;0.12882096069869	Mix-S2wMel-DOX-1_1-T7-1805C0_NC_002978.6:283;A-36;0.112852664576803	Mix-S2wMel-DOX-1_1-T7-1805A0_NC_002978.6:267;A-54;0.168224299065421
NC_002978.6	11889	T	A	Mix-S2wMel-DOX-1_1-T7-1805B0_NC_002978.6:382;A-64;0.143497757847534	Mix-S2wMel-DOX-1_1-T7-1805A0_NC_002978.6:255;A-63;0.19811320754717	Mix-S2wMel-DOX-1_1-T7-1805C0_NC_002978.6:260;A-43;0.141914191419142
NC_002978.6	11905	C	T	Mix-S2wMel-DOX-1_1-T7-1805A0_NC_002978.6:262;T-67;0.203647416413374	Mix-S2wMel-DOX-1_1-T7-1805C0_NC_002978.6:253;T-43;0.14527027027027	Mix-S2wMel-DOX-1_1-T7-1805B0_NC_002978.6:388;T-69;0.150984682713348
NC_002978.6	11914	T	C	Mix-S2wMel-DOX-1_1-T7-1805B0_NC_002978.6:436;C-68;0.134920634920635	Mix-S2wMel-DOX-1_1-T7-1805A0_NC_002978.6:277;C-67;0.194767441860465	Mix-S2wMel-DOX-1_1-T7-1805C0_NC_002978.6:269;C-48;0.151419558359621
NC_002978.6	11926	G	A	Mix-S2wMel-DOX-1_1-T7-1805B0_NC_002978.6:434;A-67;0.13373253493014	Mix-S2wMel-DOX-1_1-T7-1805C0_NC_002978.6:264;A-41;0.134426229508197	Mix-S2wMel-DOX-1_1-T7-1805A0_NC_002978.6:267;A-59;0.180981595092025
NC_002978.6	12402	T	C	JW18wMel2507A0_NC_002978.6:170;C-6;0.0340909090909091
NC_002978.6	12422	C	T	S2wMel0108-premix0_NC_002978.6:108;T-6;0.0526315789473684
NC_002978.6	12519	C	T	Mix-S2wMel-DOX-1_1-T7-1805B0_NC_002978.6:352;T-79;0.183294663573086	Mix-S2wMel-DOX-1_1-T7-1805A0_NC_002978.6:247;T-45;0.154109589041096	Mix-S2wMel-DOX-1_1-T7-1805C0_NC_002978.6:220;T-35;0.137254901960784
NC_002978.6	12551	A	G	Mix-S2wMel-DOX-1_1-T7-1805B0_NC_002978.6:343;G-69;0.16747572815534	Mix-S2wMel-DOX-1_1-T7-1805A0_NC_002978.6:258;G-38;0.128378378378378	Mix-S2wMel-DOX-1_1-T7-1805C0_NC_002978.6:239;G-31;0.114814814814815
NC_002978.6	12632	T	C	Mix-S2wMel-DOX-1_1-T7-1805C0_NC_002978.6:215;C-24;0.100418410041841	Mix-S2wMel-DOX-1_1-T7-1805A0_NC_002978.6:203;C-43;0.17479674796748	Mix-S2wMel-DOX-1_1-T7-1805B0_NC_002978.6:299;C-47;0.135838150289017
NC_002978.6	12711	C	+1A	Mix-S2wMel-DOX-1_1-T6-1105B0_NC_002978.6:224;+1A-7;0.0303030303030303
NC_002978.6	13069	A	G	Mix-S2wMel-DOX-1_1-T7-1805B0_NC_002978.6:289;G-39;0.11890243902439	Mix-S2wMel-DOX-1_1-T7-1805A0_NC_002978.6:168;G-32;0.16	Mix-S2wMel-DOX-1_1-T7-1805C0_NC_002978.6:202;G-20;0.0900900900900901
NC_002978.6	13082	A	T	JW18wMel0407A_T0_0_sv_source0_NC_002978.6:212;T-11;0.0493273542600897	JW18wMel1107A_T0_0_sv_source0_NC_002978.6:241;T-8;0.0321285140562249	JW18wMel2606A_T0_0_sv_source0_NC_002978.6:171;T-7;0.0393258426966292	S2wMel1909A0_NC_002978.6:151;T-6;0.0382165605095541
NC_002978.6	13083	C	T	S2wMel1508A0_NC_002978.6:115;T-8;0.0650406504065041	JW18wMel0407A_T0_0_sv_source0_NC_002978.6:209;T-16;0.0711111111111111	JW18wMel1909A0_NC_002978.6:125;T-11;0.0808823529411765	JW18wMel2507A_T0_0_sv_source0_NC_002978.6:122;T-7;0.0542635658914729	JW18wMel2908A0_NC_002978.6:227;T-7;0.0299145299145299	JW18wMel2606A_T0_0_sv_source0_NC_002978.6:170;T-10;0.0555555555555556	JW18wMel0108-premix0_NC_002978.6:59;T-8;0.119402985074627	JW18wMel1107A_T0_0_sv_source0_NC_002978.6:245;T-14;0.0540540540540541	JW18wMel1508A0_NC_002978.6:92;T-6;0.0612244897959184	S2wMel1909A0_NC_002978.6:150;T-11;0.0683229813664596	JW18wMel0108A0_NC_002978.6:171;T-10;0.0552486187845304
NC_002978.6	13092	T	G	JW18wMel2606A_T0_0_sv_source0_NC_002978.6:173;G-9;0.0494505494505494	JW18wMel1107A_T0_0_sv_source0_NC_002978.6:239;G-14;0.0553359683794466	JW18wMel2908A0_NC_002978.6:219;G-9;0.0394736842105263	JW18wMel1508A0_NC_002978.6:94;G-7;0.0693069306930693	S2wMel1909A0_NC_002978.6:156;G-14;0.0823529411764706	JW18wMel1909A0_NC_002978.6:128;G-14;0.0985915492957746	S2wMel1508A0_NC_002978.6:106;G-11;0.094017094017094	JW18wMel0407A_T0_0_sv_source0_NC_002978.6:201;G-15;0.0694444444444444	JW18wMel2507A_T0_0_sv_source0_NC_002978.6:118;G-8;0.0634920634920635	JW18wMel1807A_T0_0_sv_source0_NC_002978.6:67;G-7;0.0945945945945946
NC_002978.6	13095	G	C	JW18wMel1909A0_NC_002978.6:143;C-6;0.0402684563758389
NC_002978.6	13377	G	A	Mix-S2wMel-DOX-1_1-T7-1805A0_NC_002978.6:152;A-50;0.247524752475248	Mix-S2wMel-DOX-1_1-T7-1805C0_NC_002978.6:164;A-27;0.141361256544503	Mix-S2wMel-DOX-1_1-T7-1805B0_NC_002978.6:263;A-54;0.170347003154574
NC_002978.6	13701	C	+1A	JW18wMel1909A0_NC_002978.6:145;+1A-6;0.0397350993377483
NC_002978.6	14034	C	A	JW18wMel0108A0_NC_002978.6:124;A-6;0.0461538461538462	Mix-S2wMel-DOX-1_1-T6-1105A0_NC_002978.6:283;A-11;0.0374149659863946	JW18wMel0703A0_NC_002978.6:460;A-12;0.0254237288135593
NC_002978.6	14848	T	C	Mix-S2wMel-DOX-1_1-T7-1805A0_NC_002978.6:253;C-71;0.219135802469136	Mix-S2wMel-DOX-1_1-T7-1805B0_NC_002978.6:372;C-93;0.2
NC_002978.6	14890	G	A	Mix-S2wMel-DOX-1_1-T7-1805A0_NC_002978.6:273;A-74;0.213256484149856	Mix-S2wMel-DOX-1_1-T7-1805B0_NC_002978.6:418;A-92;0.180392156862745
NC_002978.6	15415	A	G	Mix-S2wMel-DOX-1_1-T7-1805B0_NC_002978.6:368;G-70;0.159817351598174	Mix-S2wMel-DOX-1_1-T7-1805C0_NC_002978.6:241;G-43;0.151408450704225	Mix-S2wMel-DOX-1_1-T7-1805A0_NC_002978.6:207;G-61;0.227611940298507
NC_002978.6	15490	G	A	Mix-S2wMel-DOX-1_1-T7-1805B0_NC_002978.6:310;A-64;0.171122994652406	Mix-S2wMel-DOX-1_1-T7-1805C0_NC_002978.6:241;A-35;0.126811594202899	Mix-S2wMel-DOX-1_1-T7-1805A0_NC_002978.6:185;A-53;0.222689075630252
NC_002978.6	15742	A	G	Mix-S2wMel-DOX-1_1-T7-1805B0_NC_002978.6:371;G-73;0.164414414414414	Mix-S2wMel-DOX-1_1-T7-1805A0_NC_002978.6:235;G-62;0.208754208754209	Mix-S2wMel-DOX-1_1-T7-1805C0_NC_002978.6:295;G-51;0.147398843930636
NC_002978.6	17792	A	G	Mix-S2wMel-DOX-1_1-T7-1805B0_NC_002978.6:333;G-72;0.177777777777778	Mix-S2wMel-DOX-1_1-T7-1805C0_NC_002978.6:259;G-48;0.156351791530945	Mix-S2wMel-DOX-1_1-T7-1805A0_NC_002978.6:226;G-51;0.184115523465704
NC_002978.6	17793	A	G	Mix-S2wMel-DOX-1_1-T7-1805B0_NC_002978.6:334;G-72;0.177339901477833	Mix-S2wMel-DOX-1_1-T7-1805C0_NC_002978.6:254;G-45;0.150501672240803	Mix-S2wMel-DOX-1_1-T7-1805A0_NC_002978.6:227;G-51;0.183453237410072
NC_002978.6	17794	C	T	Mix-S2wMel-DOX-1_1-T7-1805B0_NC_002978.6:322;T-73;0.184810126582278	Mix-S2wMel-DOX-1_1-T7-1805A0_NC_002978.6:224;T-51;0.185454545454545	Mix-S2wMel-DOX-1_1-T7-1805C0_NC_002978.6:259;T-48;0.156351791530945
NC_002978.6	17975	G	A	Mix-S2wMel-DOX-1_1-T7-1805A0_NC_002978.6:209;A-50;0.193050193050193	Mix-S2wMel-DOX-1_1-T7-1805C0_NC_002978.6:218;A-36;0.141732283464567	Mix-S2wMel-DOX-1_1-T7-1805B0_NC_002978.6:345;A-61;0.150246305418719
NC_002978.6	17991	C	T	Mix-S2wMel-DOX-1_1-T7-1805A0_NC_002978.6:206;T-56;0.213740458015267	Mix-S2wMel-DOX-1_1-T7-1805C0_NC_002978.6:215;T-41;0.16015625	Mix-S2wMel-DOX-1_1-T7-1805B0_NC_002978.6:346;T-67;0.162227602905569
NC_002978.6	18031	A	G	Mix-S2wMel-DOX-1_1-T7-1805C0_NC_002978.6:246;G-43;0.14878892733564	Mix-S2wMel-DOX-1_1-T7-1805A0_NC_002978.6:255;G-50;0.163934426229508	Mix-S2wMel-DOX-1_1-T7-1805B0_NC_002978.6:372;G-70;0.158371040723982
NC_002978.6	18052	A	C	JW18wMel2103150_NC_002978.6:139;C-7;0.0479452054794521	021121_JWmel0_NC_002978.6:139;C-7;0.0479452054794521	wk1_JW18_Wmel0_NC_002978.6:107;C-21;0.1640625	021821_JWmel0_NC_002978.6:308;C-13;0.0404984423676012	020221_JWmel0_NC_002978.6:406;C-19;0.0447058823529412	JW18wMel2103290_NC_002978.6:135;C-11;0.0753424657534247
NC_002978.6	18061	C	T	Mix-S2wMel-DOX-1_1-T7-1805A0_NC_002978.6:236;T-53;0.183391003460208	Mix-S2wMel-DOX-1_1-T7-1805C0_NC_002978.6:233;T-51;0.179577464788732	Mix-S2wMel-DOX-1_1-T7-1805B0_NC_002978.6:337;T-73;0.178048780487805
NC_002978.6	18270	A	G	Mix-S2wMel-DOX-1_1-T7-1805C0_NC_002978.6:272;G-60;0.180722891566265	Mix-S2wMel-DOX-1_1-T7-1805B0_NC_002978.6:390;G-92;0.190871369294606
NC_002978.6	18387	G	A	Mix-S2wMel-DOX-1_1-T7-1805A0_NC_002978.6:195;A-59;0.232283464566929	Mix-S2wMel-DOX-1_1-T7-1805C0_NC_002978.6:242;A-42;0.147887323943662	Mix-S2wMel-DOX-1_1-T7-1805B0_NC_002978.6:384;A-63;0.140939597315436
NC_002978.6	19110	C	T	Mix-S2wMel-DOX-1_1-T7-1805B0_NC_002978.6:323;T-77;0.1925	Mix-S2wMel-DOX-1_1-T7-1805A0_NC_002978.6:216;T-73;0.252595155709343	Mix-S2wMel-DOX-1_1-T7-1805C0_NC_002978.6:219;T-48;0.179775280898876
NC_002978.6	19153	A	G	Mix-S2wMel-DOX-1_1-T7-1805B0_NC_002978.6:311;G-77;0.198453608247423	Mix-S2wMel-DOX-1_1-T7-1805A0_NC_002978.6:209;G-68;0.245487364620939	Mix-S2wMel-DOX-1_1-T7-1805C0_NC_002978.6:206;G-43;0.172690763052209
NC_002978.6	19377	T	C	Mix-S2wMel-DOX-1_1-T7-1805A0_NC_002978.6:254;C-63;0.198738170347003	Mix-S2wMel-DOX-1_1-T7-1805C0_NC_002978.6:210;C-33;0.135802469135802	Mix-S2wMel-DOX-1_1-T7-1805B0_NC_002978.6:323;C-78;0.194513715710723
NC_002978.6	19469	G	A	Mix-S2wMel-DOX-1_1-T7-1805B0_NC_002978.6:318;A-85;0.210918114143921	Mix-S2wMel-DOX-1_1-T7-1805C0_NC_002978.6:215;A-37;0.146825396825397	Mix-S2wMel-DOX-1_1-T7-1805A0_NC_002978.6:208;A-60;0.223880597014925
NC_002978.6	19875	A	G	Mix-S2wMel-DOX-1_1-T7-1805A0_NC_002978.6:163;G-46;0.220095693779904	Mix-S2wMel-DOX-1_1-T7-1805C0_NC_002978.6:191;G-34;0.151111111111111	Mix-S2wMel-DOX-1_1-T7-1805B0_NC_002978.6:264;G-51;0.161904761904762
NC_002978.6	21619	G	T	Mix-S2wMel-DOX-1_1-T7-1805B0_NC_002978.6:347;T-82;0.191142191142191	Mix-S2wMel-DOX-1_1-T7-1805A0_NC_002978.6:222;T-56;0.201438848920863	Mix-S2wMel-DOX-1_1-T7-1805C0_NC_002978.6:194;T-49;0.201646090534979
NC_002978.6	23158	C	T	Mix-S2wMel-DOX-1_1-T7-1805C0_NC_002978.6:170;T-35;0.170731707317073	Mix-S2wMel-DOX-1_1-T7-1805A0_NC_002978.6:163;T-56;0.255707762557078	Mix-S2wMel-DOX-1_1-T7-1805B0_NC_002978.6:304;T-74;0.195767195767196
NC_002978.6	25063	T	C	Mix-S2wMel-DOX-1_1-T7-1805C0_NC_002978.6:228;C-45;0.164835164835165	Mix-S2wMel-DOX-1_1-T7-1805A0_NC_002978.6:218;C-58;0.210144927536232	Mix-S2wMel-DOX-1_1-T7-1805B0_NC_002978.6:359;C-66;0.155294117647059
NC_002978.6	25110	T	C	Mix-S2wMel-DOX-1_1-T7-1805B0_NC_002978.6:330;C-59;0.151670951156812	Mix-S2wMel-DOX-1_1-T7-1805C0_NC_002978.6:219;C-37;0.14453125	Mix-S2wMel-DOX-1_1-T7-1805A0_NC_002978.6:205;C-59;0.223484848484848
NC_002978.6	25369	G	A	Mix-S2wMel-DOX-1_1-T7-1805B0_NC_002978.6:357;A-81;0.184931506849315	Mix-S2wMel-DOX-1_1-T7-1805C0_NC_002978.6:238;A-37;0.134545454545455	Mix-S2wMel-DOX-1_1-T7-1805A0_NC_002978.6:195;A-62;0.24124513618677
NC_002978.6	25603	G	A	Mix-S2wMel-DOX-1_1-T7-1805B0_NC_002978.6:335;A-70;0.172839506172839	Mix-S2wMel-DOX-1_1-T7-1805C0_NC_002978.6:222;A-30;0.119047619047619	Mix-S2wMel-DOX-1_1-T7-1805A0_NC_002978.6:222;A-62;0.21830985915493
NC_002978.6	25828	A	G	Mix-S2wMel-DOX-1_1-T7-1805B0_NC_002978.6:385;G-64;0.142538975501114	Mix-S2wMel-DOX-1_1-T7-1805A0_NC_002978.6:218;G-58;0.210144927536232	Mix-S2wMel-DOX-1_1-T7-1805C0_NC_002978.6:260;G-60;0.1875
NC_002978.6	26610	T	C	Mix-S2wMel-DOX-1_1-T7-1805A0_NC_002978.6:148;C-47;0.241025641025641	Mix-S2wMel-DOX-1_1-T7-1805C0_NC_002978.6:179;C-23;0.113861386138614	Mix-S2wMel-DOX-1_1-T7-1805B0_NC_002978.6:299;C-70;0.18970189701897
NC_002978.6	26807	T	G	Mix-S2_DOX-wMel-1_1-T1-3003B0_NC_002978.6:143;G-7;0.0466666666666667
NC_002978.6	27383	G	A	Mix-S2wMel-DOX-1_1-T7-1805B0_NC_002978.6:343;A-73;0.175480769230769	Mix-S2wMel-DOX-1_1-T7-1805C0_NC_002978.6:209;A-35;0.14344262295082	Mix-S2wMel-DOX-1_1-T7-1805A0_NC_002978.6:185;A-66;0.262948207171315
NC_002978.6	28556	A	G	Mix-S2wMel-DOX-1_1-T7-1805A0_NC_002978.6:148;G-52;0.26	Mix-S2wMel-DOX-1_1-T7-1805C0_NC_002978.6:187;G-22;0.105263157894737	Mix-S2wMel-DOX-1_1-T7-1805B0_NC_002978.6:284;G-68;0.193181818181818
NC_002978.6	28850	C	T	Mix-S2wMel-DOX-1_1-T7-1805B0_NC_002978.6:409;T-75;0.15495867768595	Mix-S2wMel-DOX-1_1-T7-1805A0_NC_002978.6:214;T-83;0.279461279461279	Mix-S2wMel-DOX-1_1-T7-1805C0_NC_002978.6:231;T-50;0.177935943060498
NC_002978.6	29166	A	G	Mix-S2wMel-DOX-1_1-T7-1805C0_NC_002978.6:239;G-39;0.140287769784173	Mix-S2wMel-DOX-1_1-T7-1805A0_NC_002978.6:204;G-56;0.215384615384615	Mix-S2wMel-DOX-1_1-T7-1805B0_NC_002978.6:360;G-76;0.174311926605505
NC_002978.6	29765	T	C	Mix-S2wMel-DOX-1_1-T7-1805B0_NC_002978.6:395;C-107;0.213147410358566	Mix-S2wMel-DOX-1_1-T7-1805C0_NC_002978.6:272;C-71;0.206997084548105
NC_002978.6	30630	A	T	Mix-S2wMel-DOX-1_1-T7-1805B0_NC_002978.6:392;T-18;0.0439024390243902	Mix-S2wMel-DOX-1_1-T7-1805C0_NC_002978.6:271;T-14;0.0491228070175439	Mix-S2wMel-DOX-1_1-T7-1805A0_NC_002978.6:228;T-15;0.0617283950617284
NC_002978.6	31070	A	G	Mix-S2wMel-DOX-1_1-T7-1805B0_NC_002978.6:352;G-32;0.0833333333333333	Mix-S2wMel-DOX-1_1-T7-1805A0_NC_002978.6:215;G-30;0.122448979591837	Mix-S2wMel-DOX-1_1-T7-1805C0_NC_002978.6:197;G-26;0.116591928251121
NC_002978.6	31071	C	T	Mix-S2wMel-DOX-1_1-T7-1805A0_NC_002978.6:218;T-29;0.117408906882591	Mix-S2wMel-DOX-1_1-T7-1805C0_NC_002978.6:211;T-26;0.109704641350211	Mix-S2wMel-DOX-1_1-T7-1805B0_NC_002978.6:354;T-35;0.089974293059126
NC_002978.6	31072	C	T	Mix-S2wMel-DOX-1_1-T7-1805B0_NC_002978.6:354;T-35;0.089974293059126	Mix-S2wMel-DOX-1_1-T7-1805A0_NC_002978.6:212;T-30;0.12396694214876	Mix-S2wMel-DOX-1_1-T7-1805C0_NC_002978.6:207;T-27;0.115384615384615
NC_002978.6	31128	G	A	Mix-S2wMel-DOX-1_1-T7-1805B0_NC_002978.6:312;A-42;0.11864406779661	Mix-S2wMel-DOX-1_1-T7-1805C0_NC_002978.6:194;A-29;0.130044843049327	Mix-S2wMel-DOX-1_1-T7-1805A0_NC_002978.6:195;A-37;0.15948275862069
NC_002978.6	31194	G	+1A	Mix-S2wMel-DOX-1_1-T7-1805B0_NC_002978.6:294;+1A-45;0.132743362831858	Mix-S2wMel-DOX-1_1-T7-1805A0_NC_002978.6:195;+1A-39;0.166666666666667	Mix-S2wMel-DOX-1_1-T7-1805C0_NC_002978.6:200;+1A-27;0.118942731277533
NC_002978.6	31269	C	T	Mix-S2wMel-DOX-1_1-T7-1805B0_NC_002978.6:265;T-39;0.128289473684211	Mix-S2wMel-DOX-1_1-T7-1805C0_NC_002978.6:174;T-28;0.138613861386139
NC_002978.6	31284	A	C	Mix-S2wMel-DOX-1_1-T7-1805B0_NC_002978.6:271;C-43;0.136942675159236	Mix-S2wMel-DOX-1_1-T7-1805A0_NC_002978.6:159;C-32;0.167539267015707	Mix-S2wMel-DOX-1_1-T7-1805C0_NC_002978.6:173;C-32;0.15609756097561
NC_002978.6	31315	G	A	Mix-S2wMel-DOX-1_1-T7-1805A0_NC_002978.6:172;A-38;0.180952380952381	Mix-S2wMel-DOX-1_1-T7-1805C0_NC_002978.6:189;A-27;0.125	Mix-S2wMel-DOX-1_1-T7-1805B0_NC_002978.6:278;A-52;0.157575757575758
NC_002978.6	31358	A	T	Mix-S2wMel-DOX-1_1-T7-1805A0_NC_002978.6:162;T-39;0.194029850746269	Mix-S2wMel-DOX-1_1-T7-1805C0_NC_002978.6:188;T-42;0.182608695652174	Mix-S2wMel-DOX-1_1-T7-1805B0_NC_002978.6:312;T-68;0.178947368421053
NC_002978.6	31384	T	C	Mix-S2wMel-DOX-1_1-T7-1805C0_NC_002978.6:182;C-39;0.176470588235294	Mix-S2wMel-DOX-1_1-T7-1805A0_NC_002978.6:162;C-40;0.198019801980198	Mix-S2wMel-DOX-1_1-T7-1805B0_NC_002978.6:306;C-69;0.184
NC_002978.6	31631	C	T	Mix-S2wMel-DOX-1_1-T7-1805B0_NC_002978.6:312;T-75;0.193798449612403	Mix-S2wMel-DOX-1_1-T7-1805A0_NC_002978.6:197;T-52;0.208835341365462	Mix-S2wMel-DOX-1_1-T7-1805C0_NC_002978.6:209;T-44;0.173913043478261
NC_002978.6	31916	G	A	Mix-S2wMel-DOX-1_1-T7-1805C0_NC_002978.6:274;A-50;0.154320987654321	Mix-S2wMel-DOX-1_1-T7-1805B0_NC_002978.6:407;A-89;0.179435483870968
NC_002978.6	32231	A	G	Mix-S2wMel-DOX-1_1-T7-1805B0_NC_002978.6:347;G-63;0.153658536585366	Mix-S2wMel-DOX-1_1-T7-1805C0_NC_002978.6:219;G-44;0.167300380228137	Mix-S2wMel-DOX-1_1-T7-1805A0_NC_002978.6:221;G-64;0.224561403508772
NC_002978.6	32237	G	A	Mix-S2wMel-DOX-1_1-T7-1805C0_NC_002978.6:208;A-43;0.171314741035857	Mix-S2wMel-DOX-1_1-T7-1805A0_NC_002978.6:208;A-62;0.22962962962963	Mix-S2wMel-DOX-1_1-T7-1805B0_NC_002978.6:329;A-62;0.158567774936061
NC_002978.6	32243	C	T	Mix-S2wMel-DOX-1_1-T7-1805A0_NC_002978.6:200;T-61;0.233716475095785	Mix-S2wMel-DOX-1_1-T7-1805C0_NC_002978.6:207;T-45;0.178571428571429	Mix-S2wMel-DOX-1_1-T7-1805B0_NC_002978.6:329;T-61;0.156410256410256
NC_002978.6	32261	T	C	Mix-S2wMel-DOX-1_1-T7-1805B0_NC_002978.6:340;C-53;0.134860050890585	Mix-S2wMel-DOX-1_1-T7-1805C0_NC_002978.6:210;C-39;0.156626506024096	Mix-S2wMel-DOX-1_1-T7-1805A0_NC_002978.6:203;C-57;0.219230769230769
NC_002978.6	32264	T	C	Mix-S2wMel-DOX-1_1-T7-1805C0_NC_002978.6:214;C-40;0.15748031496063	Mix-S2wMel-DOX-1_1-T7-1805A0_NC_002978.6:204;C-57;0.218390804597701	Mix-S2wMel-DOX-1_1-T7-1805B0_NC_002978.6:336;C-53;0.136246786632391
NC_002978.6	32270	T	G	Mix-S2wMel-DOX-1_1-T7-1805C0_NC_002978.6:223;G-35;0.135658914728682	Mix-S2wMel-DOX-1_1-T7-1805A0_NC_002978.6:204;G-55;0.212355212355212	Mix-S2wMel-DOX-1_1-T7-1805B0_NC_002978.6:341;G-53;0.134517766497462
NC_002978.6	32273	C	A	Mix-S2wMel-DOX-1_1-T7-1805B0_NC_002978.6:321;A-53;0.141711229946524	Mix-S2wMel-DOX-1_1-T7-1805A0_NC_002978.6:206;A-54;0.207692307692308	Mix-S2wMel-DOX-1_1-T7-1805C0_NC_002978.6:214;A-34;0.137096774193548
NC_002978.6	32276	T	C	Mix-S2wMel-DOX-1_1-T7-1805B0_NC_002978.6:330;C-53;0.138381201044386	Mix-S2wMel-DOX-1_1-T7-1805A0_NC_002978.6:217;C-55;0.202205882352941	Mix-S2wMel-DOX-1_1-T7-1805C0_NC_002978.6:214;C-35;0.140562248995984
NC_002978.6	32279	C	G	Mix-S2wMel-DOX-1_1-T7-1805C0_NC_002978.6:228;G-35;0.133079847908745	Mix-S2wMel-DOX-1_1-T7-1805A0_NC_002978.6:215;G-54;0.200743494423792	Mix-S2wMel-DOX-1_1-T7-1805B0_NC_002978.6:340;G-53;0.134860050890585
NC_002978.6	32282	G	A	Mix-S2wMel-DOX-1_1-T7-1805B0_NC_002978.6:337;A-52;0.133676092544987	Mix-S2wMel-DOX-1_1-T7-1805C0_NC_002978.6:227;A-34;0.130268199233716	Mix-S2wMel-DOX-1_1-T7-1805A0_NC_002978.6:223;A-55;0.197841726618705
NC_002978.6	32318	G	A	Mix-S2wMel-DOX-1_1-T7-1805A0_NC_002978.6:228;A-59;0.205574912891986	Mix-S2wMel-DOX-1_1-T7-1805C0_NC_002978.6:215;A-38;0.150197628458498	Mix-S2wMel-DOX-1_1-T7-1805B0_NC_002978.6:319;A-62;0.162729658792651
NC_002978.6	32324	A	G	Mix-S2wMel-DOX-1_1-T7-1805B0_NC_002978.6:328;G-55;0.143603133159269	Mix-S2wMel-DOX-1_1-T7-1805C0_NC_002978.6:220;G-38;0.147286821705426	Mix-S2wMel-DOX-1_1-T7-1805A0_NC_002978.6:241;G-51;0.174657534246575
NC_002978.6	32327	C	T	Mix-S2wMel-DOX-1_1-T7-1805A0_NC_002978.6:239;T-51;0.175862068965517	Mix-S2wMel-DOX-1_1-T7-1805C0_NC_002978.6:219;T-38;0.147859922178988	Mix-S2wMel-DOX-1_1-T7-1805B0_NC_002978.6:336;T-58;0.147208121827411
NC_002978.6	32330	C	T	Mix-S2wMel-DOX-1_1-T7-1805B0_NC_002978.6:349;T-60;0.146699266503667	Mix-S2wMel-DOX-1_1-T7-1805A0_NC_002978.6:250;T-52;0.172185430463576	Mix-S2wMel-DOX-1_1-T7-1805C0_NC_002978.6:229;T-38;0.142322097378277
NC_002978.6	32559	A	G	Mix-S2wMel-DOX-1_1-T7-1805A0_NC_002978.6:217;G-56;0.205128205128205	Mix-S2wMel-DOX-1_1-T7-1805C0_NC_002978.6:223;G-39;0.148854961832061	Mix-S2wMel-DOX-1_1-T7-1805B0_NC_002978.6:349;G-67;0.161057692307692
NC_002978.6	32591	G	A	Mix-S2wMel-DOX-1_1-T7-1805B0_NC_002978.6:320;A-72;0.183673469387755	Mix-S2wMel-DOX-1_1-T7-1805C0_NC_002978.6:209;A-44;0.173913043478261	Mix-S2wMel-DOX-1_1-T7-1805A0_NC_002978.6:199;A-53;0.21031746031746
NC_002978.6	32601	A	G	Mix-S2wMel-DOX-1_1-T7-1805A0_NC_002978.6:206;G-54;0.207692307692308	Mix-S2wMel-DOX-1_1-T7-1805C0_NC_002978.6:215;G-40;0.156862745098039	Mix-S2wMel-DOX-1_1-T7-1805B0_NC_002978.6:337;G-68;0.167901234567901
NC_002978.6	32817	C	T	Mix-S2wMel-DOX-1_1-T7-1805B0_NC_002978.6:334;T-65;0.162907268170426	Mix-S2wMel-DOX-1_1-T7-1805C0_NC_002978.6:227;T-39;0.146616541353383	Mix-S2wMel-DOX-1_1-T7-1805A0_NC_002978.6:201;T-59;0.226923076923077
NC_002978.6	32984	C	G	Mix-S2wMel-DOX-1_1-T7-1805A0_NC_002978.6:250;G-65;0.206349206349206	Mix-S2wMel-DOX-1_1-T7-1805C0_NC_002978.6:272;G-60;0.180722891566265	Mix-S2wMel-DOX-1_1-T7-1805B0_NC_002978.6:417;G-73;0.148979591836735
NC_002978.6	33111	G	A	Mix-S2wMel-DOX-1_1-T7-1805B0_NC_002978.6:437;A-82;0.157996146435453	Mix-S2wMel-DOX-1_1-T7-1805C0_NC_002978.6:276;A-58;0.173652694610778	Mix-S2wMel-DOX-1_1-T7-1805A0_NC_002978.6:257;A-62;0.19435736677116
NC_002978.6	33235	A	C	Mix-JW18_wMel-DOX-1_1-T10-1406A0_NC_002978.6:75;C-7;0.0853658536585366
NC_002978.6	33315	A	C	Mix-JW18_wMel-DOX-1_1-T10-1406A0_NC_002978.6:78;C-6;0.0714285714285714
NC_002978.6	33807	G	T	Mix-S2wMel-DOX-1_1-T7-1805C0_NC_002978.6:216;T-51;0.191011235955056	Mix-S2wMel-DOX-1_1-T7-1805A0_NC_002978.6:196;T-59;0.231372549019608	Mix-S2wMel-DOX-1_1-T7-1805B0_NC_002978.6:368;T-77;0.173033707865169
NC_002978.6	33897	C	G	Mix-S2wMel-DOX-1_1-T7-1805A0_NC_002978.6:216;G-51;0.191011235955056	Mix-S2wMel-DOX-1_1-T7-1805C0_NC_002978.6:210;G-51;0.195402298850575	Mix-S2wMel-DOX-1_1-T7-1805B0_NC_002978.6:376;G-87;0.187904967602592
NC_002978.6	34095	C	G;A	Mix-S2wMel-DOX-1_1-T7-1805C0_NC_002978.6:291;A-9;0.03	Mix-S2wMel-DOX-1_1-T7-1805A0_NC_002978.6:254;A-8;0.0305343511450382	Mix-S2wMel-DOX-1_1-T7-1805B0_NC_002978.6:437;A-14;0.0310421286031042	JW18wMel1508A0_NC_002978.6:167;G-6;0.0346820809248555
NC_002978.6	34107	C	T	JW18wMel1508A0_NC_002978.6:169;T-9;0.050561797752809
NC_002978.6	34117	C	T	JW18wMel0207A0_NC_002978.6:125;T-6;0.0458015267175573	JW18wMel2606A_T0_0_sv_source0_NC_002978.6:289;T-10;0.0334448160535117	JW18wMel1508A0_NC_002978.6:159;T-6;0.0363636363636364
NC_002978.6	34119	T	G	Mix-S2wMel-DOX-1_1-T7-1805B0_NC_002978.6:387;G-15;0.0373134328358209	Mix-S2wMel-DOX-1_1-T7-1805C0_NC_002978.6:246;G-8;0.031496062992126
NC_002978.6	34126	G	A	JW18wMel2507A0_NC_002978.6:301;A-9;0.0290322580645161	JW18wMel0207A0_NC_002978.6:121;A-6;0.047244094488189
NC_002978.6	34128	A	T	JW18wMel2606A_T0_0_sv_source0_NC_002978.6:277;T-10;0.0348432055749129	JW18wMel1508A0_NC_002978.6:139;T-6;0.0413793103448276	JW18wMel0108A0_NC_002978.6:215;T-8;0.0358744394618834
NC_002978.6	34130	C	T;G	JW18wMel0207A0_NC_002978.6:122;T-6;0.046875	JW18wMel1107A_T0_0_sv_source0_NC_002978.6:215;G-8;0.0358744394618834	JW18wMel2606A_T0_0_sv_source0_NC_002978.6:286;G-14;0.0466666666666667	JW18wMel1508A0_NC_002978.6:148;G-6;0.038961038961039	JW18wMel0108A0_NC_002978.6:229;G-9;0.0378151260504202
NC_002978.6	34207	C	T	Mix-S2_wMel-wRi-1_1_23C-T4-2808B0_NC_002978.6:97;T-6;0.058252427184466	JW18wMel1508A0_NC_002978.6:152;T-6;0.0379746835443038	Mix-S2_wMel-wRi-1_1_23C-T5-0409A0_NC_002978.6:59;T-8;0.119402985074627
NC_002978.6	34264	A	G	JW18wMel2606A_T0_0_sv_source0_NC_002978.6:285;G-9;0.0306122448979592
NC_002978.6	34294	T	C	JW18wMel1909A0_NC_002978.6:190;C-7;0.0355329949238579	Mix-JW18_wMel-wRi-1_1_23C-T6_1209C0_NC_002978.6:176;C-7;0.0382513661202186	JW18wMel0108A0_NC_002978.6:208;C-7;0.0325581395348837
NC_002978.6	34386	G	A	JW18wMel2908A0_NC_002978.6:163;A-16;0.0893854748603352	Mix-JW18_wMel-wRi-1_1_23C-T6_1209C0_NC_002978.6:129;A-6;0.0444444444444444	JW18wMel2606A_T0_0_sv_source0_NC_002978.6:117;A-18;0.133333333333333	JW18wMel0108-premix0_NC_002978.6:57;A-8;0.123076923076923	JW18wMel0407A_T0_0_sv_source0_NC_002978.6:126;A-26;0.171052631578947	JW18wMel1909A0_NC_002978.6:86;A-14;0.14	JW18wMel2507A_T0_0_sv_source0_NC_002978.6:91;A-12;0.116504854368932	JW18wMel2507A0_NC_002978.6:96;A-10;0.0943396226415094	JW18wMel1107A_T0_0_sv_source0_NC_002978.6:95;A-12;0.11214953271028	Mix-S2_wMel-wRi-1_1_23C-T5-0409A0_NC_002978.6:61;A-8;0.115942028985507	Mix-S2_wMel-wRi-1_1_23C-T6_1209A0_NC_002978.6:121;A-9;0.0692307692307692	JW18wMel1508A0_NC_002978.6:67;A-8;0.106666666666667	S2wMel1909A0_NC_002978.6:73;A-9;0.109756097560976	JW18wMel1007A0_NC_002978.6:103;A-7;0.0636363636363636	S2wMel1508A0_NC_002978.6:76;A-13;0.146067415730337	Mix-S2_wMel-wRi-1_1_23C-T4-2808C0_NC_002978.6:141;A-8;0.0536912751677852	Mix-S2_wMel-wRi-1_1_23C-T4-2808A0_NC_002978.6:70;A-6;0.0789473684210526	S2wMel0108-premix0_NC_002978.6:65;A-11;0.144736842105263
NC_002978.6	34411	A	G	JW18wMel0108A0_NC_002978.6:62;G-6;0.0882352941176471	JW18wMel2606A_T0_0_sv_source0_NC_002978.6:84;G-6;0.0666666666666667	JW18wMel0407A_T0_0_sv_source0_NC_002978.6:91;G-10;0.099009900990099
NC_002978.6	34417	G	T	JW18wMel0407A_T0_0_sv_source0_NC_002978.6:84;T-10;0.106382978723404	Mix-S2_wMel-wRi-1_1_23C-T3-2108A0_NC_002978.6:28;T-7;0.2
NC_002978.6	34438	A	T	JW18wMel0407A_T0_0_sv_source0_NC_002978.6:66;T-11;0.142857142857143
NC_002978.6	34490	A	G	JW18wMel0407A_T0_0_sv_source0_NC_002978.6:68;G-16;0.19047619047619	Mix-S2_wMel-wRi-1_1_23C-T5-0409C0_NC_002978.6:23;G-9;0.28125	Mix-S2_wMel-wRi-1_1_23C-T4-2808C0_NC_002978.6:38;G-8;0.173913043478261	Mix-JW18_wMel-wRi-1_1_23C-T6_1209A0_NC_002978.6:49;G-13;0.209677419354839	JW18wMel2606A_T0_0_sv_source0_NC_002978.6:58;G-9;0.134328358208955	Mix-JW18_wMel-wRi-1_1_23C-T6_1209C0_NC_002978.6:42;G-9;0.176470588235294	Mix-S2_wMel-wRi-1_1_23C-T6_1209C0_NC_002978.6:27;G-8;0.228571428571429	Mix-S2_wMel-wRi-1_1_23C-T5-0409A0_NC_002978.6:23;G-7;0.233333333333333	Mix-S2_wMel-wRi-1_1_23C-T6_1209A0_NC_002978.6:52;G-8;0.133333333333333	JW18wMel0108A0_NC_002978.6:52;G-6;0.103448275862069
NC_002978.6	34501	C	A	JW18wMel0407A_T0_0_sv_source0_NC_002978.6:113;A-11;0.0887096774193548
NC_002978.6	34503	A	G	JW18wMel0407A_T0_0_sv_source0_NC_002978.6:108;G-11;0.092436974789916
NC_002978.6	34542	T	-1A	JW18wMel0407A_T0_0_sv_source0_NC_002978.6:192;-1A-16;0.0769230769230769	JW18wMel2606A_T0_0_sv_source0_NC_002978.6:169;-1A-6;0.0342857142857143
NC_002978.6	34553	G	A	JW18wMel0407A_T0_0_sv_source0_NC_002978.6:223;A-11;0.047008547008547
NC_002978.6	34566	T	C	JW18wMel2507A_T0_0_sv_source0_NC_002978.6:162;C-6;0.0357142857142857	JW18wMel0407A_T0_0_sv_source0_NC_002978.6:234;C-12;0.0487804878048781
NC_002978.6	34577	C	+8TACTTGTT;+8GACTTGTT	Mix-S2wMel-DOX-1_1-T7-1805C0_NC_002978.6:252;+8TACTTGTT-26;0.0935251798561151	Mix-S2wMel-DOX-1_1-T7-1805A0_NC_002978.6:211;+8GACTTGTT-38;0.152610441767068	JW18wMel0407A_T0_0_sv_source0_NC_002978.6:241;+8TACTTGTT-9;0.036	Mix-S2wMel-DOX-1_1-T7-1805B0_NC_002978.6:317;+8TACTTGTT-40;0.112044817927171
NC_002978.6	34588	A	C	JW18wMel0108A0_NC_002978.6:205;C-7;0.0330188679245283	JW18wMel1807A_T0_0_sv_source0_NC_002978.6:97;C-6;0.058252427184466	JW18wMel0108-premix0_NC_002978.6:113;C-6;0.0504201680672269
NC_002978.6	34589	G	T	JW18wMel0108A0_NC_002978.6:204;T-7;0.033175355450237	JW18wMel1807A_T0_0_sv_source0_NC_002978.6:101;T-6;0.0560747663551402	JW18wMel0108-premix0_NC_002978.6:115;T-6;0.0495867768595041
NC_002978.6	34594	A	C	JW18wMel0108-premix0_NC_002978.6:111;C-6;0.0512820512820513	JW18wMel1807A_T0_0_sv_source0_NC_002978.6:97;C-6;0.058252427184466	JW18wMel0108A0_NC_002978.6:204;C-7;0.033175355450237
NC_002978.6	34891	T	C	Mix-S2wMel-DOX-1_1-T7-1805B0_NC_002978.6:336;C-72;0.176470588235294	Mix-S2wMel-DOX-1_1-T7-1805C0_NC_002978.6:198;C-46;0.188524590163934	Mix-S2wMel-DOX-1_1-T7-1805A0_NC_002978.6:184;C-58;0.239669421487603
NC_002978.6	34930	C	T	Mix-S2wMel-DOX-1_1-T7-1805A0_NC_002978.6:195;T-63;0.244186046511628	Mix-S2wMel-DOX-1_1-T7-1805C0_NC_002978.6:228;T-51;0.182795698924731	Mix-S2wMel-DOX-1_1-T7-1805B0_NC_002978.6:309;T-74;0.193211488250653
NC_002978.6	34932	A	G	Mix-S2wMel-DOX-1_1-T7-1805B0_NC_002978.6:316;G-72;0.185567010309278	Mix-S2wMel-DOX-1_1-T7-1805C0_NC_002978.6:226;G-48;0.175182481751825	Mix-S2wMel-DOX-1_1-T7-1805A0_NC_002978.6:198;G-62;0.238461538461538
NC_002978.6	35071	T	C	Mix-S2wMel-DOX-1_1-T7-1805C0_NC_002978.6:259;C-61;0.190625	Mix-S2wMel-DOX-1_1-T7-1805A0_NC_002978.6:245;C-70;0.222222222222222	Mix-S2wMel-DOX-1_1-T7-1805B0_NC_002978.6:412;C-86;0.172690763052209
NC_002978.6	35077	G	+9TACGGAAAC	Mix-S2wMel-DOX-1_1-T7-1805B0_NC_002978.6:419;+9TACGGAAAC-69;0.141393442622951	Mix-S2wMel-DOX-1_1-T7-1805C0_NC_002978.6:281;+9TACGGAAAC-43;0.132716049382716	Mix-S2wMel-DOX-1_1-T7-1805A0_NC_002978.6:244;+9TACGGAAAC-54;0.181208053691275
NC_002978.6	35237	A	G	Mix-S2wMel-DOX-1_1-T7-1805B0_NC_002978.6:391;G-80;0.169851380042463	Mix-S2wMel-DOX-1_1-T7-1805A0_NC_002978.6:229;G-68;0.228956228956229	Mix-S2wMel-DOX-1_1-T7-1805C0_NC_002978.6:283;G-54;0.160237388724036
NC_002978.6	35252	A	G	Mix-S2wMel-DOX-1_1-T7-1805A0_NC_002978.6:233;G-69;0.228476821192053	Mix-S2wMel-DOX-1_1-T7-1805C0_NC_002978.6:288;G-53;0.155425219941349	Mix-S2wMel-DOX-1_1-T7-1805B0_NC_002978.6:402;G-70;0.148305084745763
NC_002978.6	35278	T	C	Mix-S2wMel-DOX-1_1-T7-1805B0_NC_002978.6:391;C-60;0.133037694013304	Mix-S2wMel-DOX-1_1-T7-1805C0_NC_002978.6:281;C-53;0.158682634730539	Mix-S2wMel-DOX-1_1-T7-1805A0_NC_002978.6:237;C-56;0.191126279863481
NC_002978.6	35337	T	+7TTTTATG	Mix-S2wMel-DOX-1_1-T7-1805A0_NC_002978.6:264;+7TTTTATG-56;0.175	Mix-S2wMel-DOX-1_1-T7-1805C0_NC_002978.6:275;+7TTTTATG-40;0.126984126984127
NC_002978.6	35910	G	A	Mix-S2wMel-DOX-1_1-T7-1805B0_NC_002978.6:363;A-100;0.215982721382289	Mix-S2wMel-DOX-1_1-T7-1805C0_NC_002978.6:261;A-51;0.163461538461538	Mix-S2wMel-DOX-1_1-T7-1805A0_NC_002978.6:229;A-75;0.246710526315789
NC_002978.6	36042	T	C	Mix-S2wMel-DOX-1_1-T7-1805A0_NC_002978.6:202;C-56;0.217054263565891	Mix-S2wMel-DOX-1_1-T7-1805C0_NC_002978.6:228;C-41;0.152416356877323	Mix-S2wMel-DOX-1_1-T7-1805B0_NC_002978.6:324;C-40;0.10989010989011
NC_002978.6	36067	T	A	Mix-S2wMel-DOX-1_1-T7-1805C0_NC_002978.6:262;A-48;0.154838709677419	Mix-S2wMel-DOX-1_1-T7-1805A0_NC_002978.6:218;A-66;0.232394366197183	Mix-S2wMel-DOX-1_1-T7-1805B0_NC_002978.6:355;A-78;0.18013856812933
NC_002978.6	36211	T	A	Mix-S2wMel-DOX-1_1-T7-1805A0_NC_002978.6:215;A-32;0.129554655870445	Mix-S2wMel-DOX-1_1-T7-1805C0_NC_002978.6:280;A-39;0.122257053291536	Mix-S2wMel-DOX-1_1-T7-1805B0_NC_002978.6:366;A-68;0.15668202764977
NC_002978.6	36254	G	T	Mix-S2wMel-DOX-1_1-T7-1805A0_NC_002978.6:213;T-20;0.0858369098712446	Mix-S2wMel-DOX-1_1-T7-1805C0_NC_002978.6:264;T-25;0.0865051903114187	Mix-S2wMel-DOX-1_1-T7-1805B0_NC_002978.6:383;T-40;0.0945626477541371
NC_002978.6	36278	A	G	Mix-S2wMel-DOX-1_1-T7-1805B0_NC_002978.6:386;G-31;0.0743405275779376	Mix-S2wMel-DOX-1_1-T7-1805A0_NC_002978.6:218;G-11;0.0480349344978166	Mix-S2wMel-DOX-1_1-T7-1805C0_NC_002978.6:260;G-17;0.0613718411552347
NC_002978.6	36279	T	C	Mix-S2wMel-DOX-1_1-T7-1805B0_NC_002978.6:390;C-31;0.0736342042755344	Mix-S2wMel-DOX-1_1-T7-1805C0_NC_002978.6:268;C-17;0.0596491228070175	Mix-S2wMel-DOX-1_1-T7-1805A0_NC_002978.6:220;C-10;0.0434782608695652
NC_002978.6	36285	C	T	Mix-S2wMel-DOX-1_1-T7-1805B0_NC_002978.6:410;T-30;0.0681818181818182	Mix-S2wMel-DOX-1_1-T7-1805A0_NC_002978.6:230;T-11;0.045643153526971	Mix-S2wMel-DOX-1_1-T7-1805C0_NC_002978.6:284;T-17;0.0564784053156146
NC_002978.6	36291	C	T	Mix-S2wMel-DOX-1_1-T7-1805B0_NC_002978.6:428;T-28;0.0614035087719298	Mix-S2wMel-DOX-1_1-T7-1805C0_NC_002978.6:300;T-17;0.0536277602523659	Mix-S2wMel-DOX-1_1-T7-1805A0_NC_002978.6:250;T-9;0.0347490347490347
NC_002978.6	36306	G	A	Mix-S2wMel-DOX-1_1-T7-1805B0_NC_002978.6:407;A-12;0.0286396181384248	Mix-S2wMel-DOX-1_1-T7-1805A0_NC_002978.6:222;A-7;0.0305676855895196	Mix-S2wMel-DOX-1_1-T7-1805C0_NC_002978.6:283;A-9;0.0308219178082192
NC_002978.6	36411	C	T	JW18wMel1909A0_NC_002978.6:148;T-7;0.0451612903225806	Mix-S2_wMel-wRi-1_1_23C-T6_1209C0_NC_002978.6:148;T-7;0.0451612903225806	Mix-S2_wMel-wRi-1_1_23C-T5-0409C0_NC_002978.6:115;T-6;0.0495867768595041	S2wMel1508A0_NC_002978.6:133;T-8;0.0567375886524823	JW18wMel0407A_T0_0_sv_source0_NC_002978.6:240;T-12;0.0476190476190476
NC_002978.6	36434	C	T	S2wMel1508A0_NC_002978.6:116;T-7;0.0569105691056911	JW18wMel0407A_T0_0_sv_source0_NC_002978.6:229;T-10;0.0418410041841004
NC_002978.6	36539	G	T	Mix-S2wMel-DOX-1_1-T7-1805C0_NC_002978.6:174;T-19;0.0984455958549223	Mix-S2wMel-DOX-1_1-T7-1805B0_NC_002978.6:294;T-41;0.122388059701493
NC_002978.6	36604	C	G	Mix-S2wMel-DOX-1_1-T7-1805A0_NC_002978.6:139;G-69;0.331730769230769	Mix-S2wMel-DOX-1_1-T7-1805C0_NC_002978.6:180;G-42;0.189189189189189	Mix-S2wMel-DOX-1_1-T7-1805B0_NC_002978.6:274;G-79;0.223796033994334
NC_002978.6	37044	A	G	Mix-S2wMel-DOX-1_1-T7-1805A0_NC_002978.6:260;G-51;0.163987138263666	Mix-S2wMel-DOX-1_1-T7-1805B0_NC_002978.6:402;G-77;0.160751565762004
NC_002978.6	37063	A	G	Mix-S2wMel-DOX-1_1-T7-1805A0_NC_002978.6:281;G-54;0.161194029850746
NC_002978.6	37101	C	T	Mix-S2wMel-DOX-1_1-T7-1805A0_NC_002978.6:277;T-58;0.173134328358209	Mix-S2wMel-DOX-1_1-T7-1805B0_NC_002978.6:436;T-78;0.151750972762646
NC_002978.6	37146	C	T	Mix-S2wMel-DOX-1_1-T7-1805A0_NC_002978.6:267;T-65;0.19578313253012
NC_002978.6	37502	G	A	S2wMel1508A0_NC_002978.6:132;A-6;0.0434782608695652	JW18wMel0407A_T0_0_sv_source0_NC_002978.6:233;A-9;0.0371900826446281	JW18wMel1909A0_NC_002978.6:176;A-8;0.0434782608695652	JW18wMel2507A_T0_0_sv_source0_NC_002978.6:164;A-9;0.0520231213872832	JW18wMel2507A0_NC_002978.6:219;A-9;0.0394736842105263	JW18wMel1807A_T0_0_sv_source0_NC_002978.6:92;A-7;0.0707070707070707	JW18wMel2908A0_NC_002978.6:268;A-12;0.0428571428571429	JW18wMel1107A_T0_0_sv_source0_NC_002978.6:171;A-8;0.0446927374301676	JW18wMel0108A0_NC_002978.6:166;A-6;0.0348837209302326
NC_002978.6	37571	G	C	JW18wMel1909A0_NC_002978.6:126;C-7;0.0526315789473684	S2wMel1508A0_NC_002978.6:104;C-6;0.0545454545454545	JW18wMel0407A_T0_0_sv_source0_NC_002978.6:200;C-9;0.0430622009569378	JW18wMel2908A0_NC_002978.6:197;C-10;0.0483091787439614
NC_002978.6	37660	T	C	Mix-S2wMel-DOX-1_1-T7-1805C0_NC_002978.6:175;C-38;0.178403755868545	Mix-S2wMel-DOX-1_1-T7-1805A0_NC_002978.6:181;C-56;0.236286919831224	Mix-S2wMel-DOX-1_1-T7-1805B0_NC_002978.6:256;C-70;0.214723926380368
NC_002978.6	38583	T	C	Mix-S2wMel-DOX-1_1-T7-1805A0_NC_002978.6:167;C-46;0.215962441314554	Mix-S2wMel-DOX-1_1-T7-1805C0_NC_002978.6:209;C-38;0.153846153846154	Mix-S2wMel-DOX-1_1-T7-1805B0_NC_002978.6:342;C-91;0.210161662817552
NC_002978.6	38701	A	G	Mix-S2wMel-DOX-1_1-T7-1805B0_NC_002978.6:330;G-72;0.17910447761194	Mix-S2wMel-DOX-1_1-T7-1805C0_NC_002978.6:174;G-45;0.205479452054795	Mix-S2wMel-DOX-1_1-T7-1805A0_NC_002978.6:162;G-51;0.23943661971831
NC_002978.6	38746	G	A	Mix-S2wMel-DOX-1_1-T7-1805A0_NC_002978.6:171;A-44;0.204651162790698	Mix-S2wMel-DOX-1_1-T7-1805C0_NC_002978.6:203;A-44;0.178137651821862	Mix-S2wMel-DOX-1_1-T7-1805B0_NC_002978.6:330;A-77;0.189189189189189
NC_002978.6	38749	T	C	Mix-S2wMel-DOX-1_1-T7-1805B0_NC_002978.6:328;C-76;0.188118811881188	Mix-S2wMel-DOX-1_1-T7-1805A0_NC_002978.6:171;C-44;0.204651162790698	Mix-S2wMel-DOX-1_1-T7-1805C0_NC_002978.6:208;C-43;0.171314741035857
NC_002978.6	38757	A	G	Mix-S2wMel-DOX-1_1-T7-1805C0_NC_002978.6:192;G-46;0.19327731092437	Mix-S2wMel-DOX-1_1-T7-1805A0_NC_002978.6:165;G-45;0.214285714285714	Mix-S2wMel-DOX-1_1-T7-1805B0_NC_002978.6:311;G-79;0.202564102564103
NC_002978.6	38769	G	A	Mix-S2wMel-DOX-1_1-T7-1805A0_NC_002978.6:171;A-47;0.215596330275229	Mix-S2wMel-DOX-1_1-T7-1805C0_NC_002978.6:183;A-41;0.183035714285714	Mix-S2wMel-DOX-1_1-T7-1805B0_NC_002978.6:305;A-85;0.217948717948718
NC_002978.6	38781	C	A	Mix-S2wMel-DOX-1_1-T7-1805C0_NC_002978.6:185;A-42;0.185022026431718	Mix-S2wMel-DOX-1_1-T7-1805A0_NC_002978.6:183;A-43;0.190265486725664	Mix-S2wMel-DOX-1_1-T7-1805B0_NC_002978.6:297;A-77;0.205882352941176
NC_002978.6	38801	C	T	Mix-S2wMel-DOX-1_1-T7-1805C0_NC_002978.6:179;T-42;0.190045248868778	Mix-S2wMel-DOX-1_1-T7-1805A0_NC_002978.6:169;T-44;0.206572769953052	Mix-S2wMel-DOX-1_1-T7-1805B0_NC_002978.6:285;T-80;0.219178082191781
NC_002978.6	38945	T	C	Mix-S2wMel-DOX-1_1-T7-1805B0_NC_002978.6:274;C-65;0.191740412979351	Mix-S2wMel-DOX-1_1-T7-1805C0_NC_002978.6:173;C-35;0.168269230769231
NC_002978.6	39029	T	C	Mix-S2wMel-DOX-1_1-T7-1805B0_NC_002978.6:267;C-77;0.223837209302326	Mix-S2wMel-DOX-1_1-T7-1805C0_NC_002978.6:176;C-36;0.169811320754717
NC_002978.6	39098	C	T	Mix-S2wMel-DOX-1_1-T7-1805A0_NC_002978.6:147;T-52;0.261306532663317	Mix-S2wMel-DOX-1_1-T7-1805C0_NC_002978.6:182;T-37;0.168949771689498	Mix-S2wMel-DOX-1_1-T7-1805B0_NC_002978.6:270;T-82;0.232954545454545
NC_002978.6	39119	G	A	Mix-S2wMel-DOX-1_1-T7-1805B0_NC_002978.6:300;A-86;0.22279792746114	Mix-S2wMel-DOX-1_1-T7-1805C0_NC_002978.6:199;A-38;0.160337552742616	Mix-S2wMel-DOX-1_1-T7-1805A0_NC_002978.6:159;A-58;0.267281105990783
NC_002978.6	39137	G	A	Mix-S2wMel-DOX-1_1-T7-1805A0_NC_002978.6:158;A-58;0.268518518518519	Mix-S2wMel-DOX-1_1-T7-1805C0_NC_002978.6:200;A-37;0.156118143459916	Mix-S2wMel-DOX-1_1-T7-1805B0_NC_002978.6:309;A-79;0.20360824742268
NC_002978.6	39147	G	A	Mix-S2wMel-DOX-1_1-T7-1805B0_NC_002978.6:309;A-70;0.184696569920844	Mix-S2wMel-DOX-1_1-T7-1805A0_NC_002978.6:174;A-57;0.246753246753247	Mix-S2wMel-DOX-1_1-T7-1805C0_NC_002978.6:204;A-36;0.15
NC_002978.6	39152	G	A	Mix-S2wMel-DOX-1_1-T7-1805B0_NC_002978.6:305;A-74;0.195250659630607	Mix-S2wMel-DOX-1_1-T7-1805A0_NC_002978.6:176;A-58;0.247863247863248	Mix-S2wMel-DOX-1_1-T7-1805C0_NC_002978.6:200;A-36;0.152542372881356
NC_002978.6	39167	C	T	Mix-S2wMel-DOX-1_1-T7-1805B0_NC_002978.6:325;T-79;0.195544554455446	Mix-S2wMel-DOX-1_1-T7-1805C0_NC_002978.6:195;T-43;0.180672268907563	Mix-S2wMel-DOX-1_1-T7-1805A0_NC_002978.6:180;T-65;0.26530612244898
NC_002978.6	39209	C	T	Mix-S2wMel-DOX-1_1-T7-1805B0_NC_002978.6:305;T-70;0.186666666666667	Mix-S2wMel-DOX-1_1-T7-1805A0_NC_002978.6:177;T-55;0.237068965517241	Mix-S2wMel-DOX-1_1-T7-1805C0_NC_002978.6:192;T-41;0.175965665236052
NC_002978.6	39311	A	G	Mix-S2wMel-DOX-1_1-T7-1805C0_NC_002978.6:213;G-46;0.177606177606178	Mix-S2wMel-DOX-1_1-T7-1805A0_NC_002978.6:179;G-54;0.231759656652361	Mix-S2wMel-DOX-1_1-T7-1805B0_NC_002978.6:310;G-92;0.228855721393035
NC_002978.6	39353	C	T	Mix-S2wMel-DOX-1_1-T7-1805C0_NC_002978.6:225;T-51;0.184782608695652	Mix-S2wMel-DOX-1_1-T7-1805A0_NC_002978.6:203;T-64;0.239700374531835	Mix-S2wMel-DOX-1_1-T7-1805B0_NC_002978.6:320;T-94;0.227053140096618
NC_002978.6	39406	A	G	Mix-S2wMel-DOX-1_1-T7-1805B0_NC_002978.6:345;G-75;0.178571428571429	Mix-S2wMel-DOX-1_1-T7-1805C0_NC_002978.6:235;G-51;0.178321678321678	Mix-S2wMel-DOX-1_1-T7-1805A0_NC_002978.6:205;G-59;0.223484848484848
NC_002978.6	39488	T	C	Mix-S2wMel-DOX-1_1-T7-1805A0_NC_002978.6:183;C-55;0.23109243697479	Mix-S2wMel-DOX-1_1-T7-1805C0_NC_002978.6:231;C-46;0.166064981949458	Mix-S2wMel-DOX-1_1-T7-1805B0_NC_002978.6:347;C-85;0.196759259259259
NC_002978.6	39533	A	G	Mix-S2wMel-DOX-1_1-T7-1805C0_NC_002978.6:273;G-46;0.144200626959248	Mix-S2wMel-DOX-1_1-T7-1805A0_NC_002978.6:229;G-60;0.207612456747405	Mix-S2wMel-DOX-1_1-T7-1805B0_NC_002978.6:408;G-90;0.180722891566265
NC_002978.6	39561	G	A	Mix-S2wMel-DOX-1_1-T7-1805B0_NC_002978.6:392;A-78;0.165957446808511	Mix-S2wMel-DOX-1_1-T7-1805A0_NC_002978.6:230;A-61;0.209621993127148	Mix-S2wMel-DOX-1_1-T7-1805C0_NC_002978.6:253;A-50;0.165016501650165
NC_002978.6	39563	C	T	Mix-S2wMel-DOX-1_1-T7-1805B0_NC_002978.6:389;T-76;0.163440860215054	Mix-S2wMel-DOX-1_1-T7-1805A0_NC_002978.6:225;T-60;0.210526315789474	Mix-S2wMel-DOX-1_1-T7-1805C0_NC_002978.6:253;T-48;0.159468438538206
NC_002978.6	39564	C	T	Mix-S2wMel-DOX-1_1-T7-1805B0_NC_002978.6:376;T-77;0.169977924944812	Mix-S2wMel-DOX-1_1-T7-1805A0_NC_002978.6:227;T-58;0.203508771929825	Mix-S2wMel-DOX-1_1-T7-1805C0_NC_002978.6:248;T-45;0.15358361774744
NC_002978.6	39583	T	C	Mix-S2wMel-DOX-1_1-T7-1805A0_NC_002978.6:238;C-57;0.193220338983051	Mix-S2wMel-DOX-1_1-T7-1805C0_NC_002978.6:249;C-44;0.150170648464164	Mix-S2wMel-DOX-1_1-T7-1805B0_NC_002978.6:378;C-69;0.154362416107383
NC_002978.6	39599	T	C	Mix-S2wMel-DOX-1_1-T7-1805C0_NC_002978.6:258;C-49;0.159609120521173	Mix-S2wMel-DOX-1_1-T7-1805A0_NC_002978.6:263;C-55;0.172955974842767	Mix-S2wMel-DOX-1_1-T7-1805B0_NC_002978.6:392;C-72;0.155172413793103
NC_002978.6	39602	C	T	Mix-S2wMel-DOX-1_1-T7-1805B0_NC_002978.6:390;T-75;0.161290322580645	Mix-S2wMel-DOX-1_1-T7-1805C0_NC_002978.6:254;T-46;0.153333333333333	Mix-S2wMel-DOX-1_1-T7-1805A0_NC_002978.6:253;T-57;0.183870967741935
NC_002978.6	39632	T	C	Mix-S2wMel-DOX-1_1-T7-1805A0_NC_002978.6:259;C-65;0.200617283950617	Mix-S2wMel-DOX-1_1-T7-1805C0_NC_002978.6:229;C-52;0.185053380782918	Mix-S2wMel-DOX-1_1-T7-1805B0_NC_002978.6:373;C-75;0.167410714285714
NC_002978.6	39677	G	T	Mix-S2wMel-DOX-1_1-T7-1805B0_NC_002978.6:395;T-84;0.175365344467641	Mix-S2wMel-DOX-1_1-T7-1805A0_NC_002978.6:259;T-85;0.247093023255814	Mix-S2wMel-DOX-1_1-T7-1805C0_NC_002978.6:250;T-51;0.169435215946844
NC_002978.6	39684	T	C	Mix-S2wMel-DOX-1_1-T7-1805B0_NC_002978.6:380;C-75;0.164835164835165	Mix-S2wMel-DOX-1_1-T7-1805A0_NC_002978.6:259;C-76;0.226865671641791	Mix-S2wMel-DOX-1_1-T7-1805C0_NC_002978.6:242;C-45;0.156794425087108
NC_002978.6	39719	C	T	Mix-S2wMel-DOX-1_1-T7-1805C0_NC_002978.6:256;T-51;0.166123778501629	Mix-S2wMel-DOX-1_1-T7-1805A0_NC_002978.6:261;T-80;0.234604105571848	Mix-S2wMel-DOX-1_1-T7-1805B0_NC_002978.6:370;T-91;0.197396963123644
NC_002978.6	39723	G	A	Mix-S2wMel-DOX-1_1-T7-1805B0_NC_002978.6:370;A-91;0.197396963123644	Mix-S2wMel-DOX-1_1-T7-1805C0_NC_002978.6:256;A-54;0.174193548387097	Mix-S2wMel-DOX-1_1-T7-1805A0_NC_002978.6:256;A-81;0.240356083086053
NC_002978.6	39740	T	C	Mix-S2wMel-DOX-1_1-T7-1805A0_NC_002978.6:257;C-74;0.223564954682779	Mix-S2wMel-DOX-1_1-T7-1805C0_NC_002978.6:256;C-45;0.149501661129568	Mix-S2wMel-DOX-1_1-T7-1805B0_NC_002978.6:382;C-75;0.164113785557987
NC_002978.6	39754	A	G	Mix-S2wMel-DOX-1_1-T7-1805B0_NC_002978.6:370;G-78;0.174107142857143	Mix-S2wMel-DOX-1_1-T7-1805C0_NC_002978.6:259;G-44;0.145214521452145	Mix-S2wMel-DOX-1_1-T7-1805A0_NC_002978.6:258;G-68;0.208588957055215
NC_002978.6	39756	G	A	Mix-S2wMel-DOX-1_1-T7-1805B0_NC_002978.6:374;A-78;0.172566371681416	Mix-S2wMel-DOX-1_1-T7-1805C0_NC_002978.6:271;A-44;0.13968253968254	Mix-S2wMel-DOX-1_1-T7-1805A0_NC_002978.6:265;A-69;0.206586826347305
NC_002978.6	39834	A	G	Mix-S2wMel-DOX-1_1-T7-1805B0_NC_002978.6:379;G-78;0.170678336980306	Mix-S2wMel-DOX-1_1-T7-1805C0_NC_002978.6:243;G-58;0.192691029900332	Mix-S2wMel-DOX-1_1-T7-1805A0_NC_002978.6:247;G-68;0.215873015873016
NC_002978.6	39987	C	T	Mix-S2wMel-DOX-1_1-T7-1805B0_NC_002978.6:331;T-81;0.196601941747573	Mix-S2wMel-DOX-1_1-T7-1805A0_NC_002978.6:222;T-68;0.23448275862069	Mix-S2wMel-DOX-1_1-T7-1805C0_NC_002978.6:221;T-33;0.12992125984252
NC_002978.6	40035	C	T	Mix-S2wMel-DOX-1_1-T7-1805C0_NC_002978.6:231;T-38;0.141263940520446	Mix-S2wMel-DOX-1_1-T7-1805A0_NC_002978.6:210;T-56;0.210526315789474	Mix-S2wMel-DOX-1_1-T7-1805B0_NC_002978.6:334;T-74;0.181372549019608
NC_002978.6	40042	A	G	Mix-S2wMel-DOX-1_1-T7-1805A0_NC_002978.6:215;G-57;0.209558823529412	Mix-S2wMel-DOX-1_1-T7-1805C0_NC_002978.6:228;G-37;0.139622641509434	Mix-S2wMel-DOX-1_1-T7-1805B0_NC_002978.6:332;G-70;0.174129353233831
NC_002978.6	40083	C	T	Mix-S2wMel-DOX-1_1-T7-1805B0_NC_002978.6:322;T-78;0.195	Mix-S2wMel-DOX-1_1-T7-1805A0_NC_002978.6:196;T-47;0.193415637860082	Mix-S2wMel-DOX-1_1-T7-1805C0_NC_002978.6:210;T-40;0.16
NC_002978.6	40105	A	G	Mix-S2wMel-DOX-1_1-T7-1805B0_NC_002978.6:320;G-85;0.209876543209877	Mix-S2wMel-DOX-1_1-T7-1805A0_NC_002978.6:203;G-46;0.184738955823293	Mix-S2wMel-DOX-1_1-T7-1805C0_NC_002978.6:224;G-40;0.151515151515152
NC_002978.6	40134	T	C	Mix-S2wMel-DOX-1_1-T7-1805B0_NC_002978.6:343;C-78;0.185273159144893	Mix-S2wMel-DOX-1_1-T7-1805C0_NC_002978.6:232;C-37;0.137546468401487	Mix-S2wMel-DOX-1_1-T7-1805A0_NC_002978.6:217;C-50;0.187265917602996
NC_002978.6	40295	A	G	Mix-S2wMel-DOX-1_1-T7-1805B0_NC_002978.6:355;G-63;0.150717703349282	Mix-S2wMel-DOX-1_1-T7-1805A0_NC_002978.6:242;G-65;0.211726384364821	Mix-S2wMel-DOX-1_1-T7-1805C0_NC_002978.6:260;G-55;0.174603174603175
NC_002978.6	40727	C	T	Mix-S2wMel-DOX-1_1-T7-1805B0_NC_002978.6:375;T-67;0.15158371040724	Mix-S2wMel-DOX-1_1-T7-1805A0_NC_002978.6:225;T-63;0.21875	Mix-S2wMel-DOX-1_1-T7-1805C0_NC_002978.6:234;T-43;0.155234657039711
NC_002978.6	40800	G	A	Mix-S2wMel-DOX-1_1-T7-1805B0_NC_002978.6:329;A-71;0.1775	Mix-S2wMel-DOX-1_1-T7-1805A0_NC_002978.6:235;A-68;0.224422442244224	Mix-S2wMel-DOX-1_1-T7-1805C0_NC_002978.6:239;A-53;0.181506849315068
NC_002978.6	41087	C	T	Mix-S2wMel-DOX-1_1-T7-1805B0_NC_002978.6:371;T-80;0.177383592017738	Mix-S2wMel-DOX-1_1-T7-1805C0_NC_002978.6:225;T-61;0.213286713286713	Mix-S2wMel-DOX-1_1-T7-1805A0_NC_002978.6:229;T-67;0.226351351351351
NC_002978.6	41192	T	C	Mix-S2wMel-DOX-1_1-T7-1805B0_NC_002978.6:370;C-81;0.17960088691796	Mix-S2wMel-DOX-1_1-T7-1805A0_NC_002978.6:227;C-57;0.200704225352113	Mix-S2wMel-DOX-1_1-T7-1805C0_NC_002978.6:235;C-50;0.175438596491228
NC_002978.6	41316	A	G	Mix-S2wMel-DOX-1_1-T7-1805A0_NC_002978.6:241;G-55;0.185810810810811	Mix-S2wMel-DOX-1_1-T7-1805C0_NC_002978.6:236;G-43;0.154121863799283	Mix-S2wMel-DOX-1_1-T7-1805B0_NC_002978.6:363;G-69;0.159722222222222
NC_002978.6	41511	A	=+1T	Mix-S2_wMel-DOX-1_1-T9-0106A0_NC_002978.6:588;+1T-14;0.0232558139534884	JW18wMel2103290_NC_002978.6:174;+1T-7;0.0386740331491713
NC_002978.6	41731	A	G	Mix-S2wMel-DOX-1_1-T7-1805B0_NC_002978.6:399;G-92;0.187372708757637	Mix-S2wMel-DOX-1_1-T7-1805A0_NC_002978.6:249;G-63;0.201923076923077
NC_002978.6	41774	C	T	Mix-S2wMel-DOX-1_1-T7-1805B0_NC_002978.6:400;T-90;0.183673469387755	Mix-S2wMel-DOX-1_1-T7-1805C0_NC_002978.6:301;T-44;0.127536231884058	Mix-S2wMel-DOX-1_1-T7-1805A0_NC_002978.6:208;T-66;0.240875912408759
NC_002978.6	41778	C	T	Mix-S2wMel-DOX-1_1-T7-1805B0_NC_002978.6:399;T-90;0.184049079754601	Mix-S2wMel-DOX-1_1-T7-1805A0_NC_002978.6:200;T-68;0.253731343283582	Mix-S2wMel-DOX-1_1-T7-1805C0_NC_002978.6:297;T-50;0.144092219020173
NC_002978.6	42111	T	C	Mix-S2wMel-DOX-1_1-T7-1805C0_NC_002978.6:258;C-37;0.125423728813559	Mix-S2wMel-DOX-1_1-T7-1805A0_NC_002978.6:257;C-64;0.199376947040498	Mix-S2wMel-DOX-1_1-T7-1805B0_NC_002978.6:354;C-82;0.188073394495413
NC_002978.6	42701	C	T	Mix-S2wMel-DOX-1_1-T7-1805B0_NC_002978.6:311;T-90;0.224438902743142	Mix-S2wMel-DOX-1_1-T7-1805A0_NC_002978.6:217;T-58;0.210909090909091	Mix-S2wMel-DOX-1_1-T7-1805C0_NC_002978.6:216;T-37;0.146245059288538
NC_002978.6	42740	C	T	Mix-S2wMel-DOX-1_1-T7-1805A0_NC_002978.6:157;T-42;0.21105527638191	Mix-S2wMel-DOX-1_1-T7-1805C0_NC_002978.6:177;T-32;0.15311004784689	Mix-S2wMel-DOX-1_1-T7-1805B0_NC_002978.6:268;T-72;0.211764705882353
NC_002978.6	43243	T	-1A	Mix-S2wMel-DOX-1_1-T7-1805B0_NC_002978.6:377;-1A-69;0.154708520179372	Mix-S2wMel-DOX-1_1-T7-1805C0_NC_002978.6:230;-1A-54;0.190140845070423	Mix-S2wMel-DOX-1_1-T7-1805A0_NC_002978.6:214;-1A-49;0.186311787072243
NC_002978.6	43266	A	=+1T	Mix-S2_wMel-DOX-1_1-T9-0106A0_NC_002978.6:621;+1T-40;0.0605143721633888	S2wMel0703A0_NC_002978.6:75;+1T-8;0.0963855421686747	JW18wMel1706A0_NC_002978.6:106;+1T-7;0.0619469026548673	021121_SWmel0_NC_002978.6:221;+1T-7;0.0307017543859649	Mix-JW18_DOX-wMel-1_1-T5-1005C0_NC_002978.6:334;+1T-20;0.0564971751412429	Mix-JW18_DOX-wMel-1_1-T8-3105C0_NC_002978.6:368;+1T-22;0.0564102564102564	Mix-JW18_wMel-DOX-1_1-T10-1406C0_NC_002978.6:193;+1T-13;0.0631067961165049	Mix-S2_DOX-wMel-1_1-T2-0704B0_NC_002978.6:183;+1T-14;0.0710659898477157	JW18wMel2507A_T0_0_sv_source0_NC_002978.6:121;+1T-7;0.0546875	JW18wMel2103150_NC_002978.6:136;+1T-7;0.048951048951049	Mix-JW18_DOX-wMel-1_1-T6-1705B0_NC_002978.6:336;+1T-19;0.0535211267605634	020221_JWmel0_NC_002978.6:432;+1T-21;0.0463576158940397	JW18wMel2606A0_NC_002978.6:132;+1T-15;0.102040816326531	JW18wMel1508A0_NC_002978.6:125;+1T-7;0.053030303030303	JW18wMel1007A0_NC_002978.6:186;+1T-11;0.0558375634517767	JW18wMel1403A0_NC_002978.6:187;+1T-11;0.0555555555555556	Mix-S2wMel-DOX-1_1-T7-1805C0_NC_002978.6:286;+1T-22;0.0714285714285714	Mix-S2_DOX-wMel-1_1-T5-2704C0_NC_002978.6:201;+1T-15;0.0694444444444444	Mix-S2_DOX-wMel-1_1-T3-1304B0_NC_002978.6:379;+1T-28;0.0687960687960688	S2wMel1004A-C-premix0_NC_002978.6:310;+1T-21;0.0634441087613293	JW18wMel0108A0_NC_002978.6:133;+1T-9;0.0633802816901408	JW18wMel0407A_T0_0_sv_source0_NC_002978.6:182;+1T-15;0.0761421319796954	Mix-S2wMel-DOX-1_1-T7-1805B0_NC_002978.6:461;+1T-25;0.051440329218107	S2wMel1909A0_NC_002978.6:146;+1T-15;0.093167701863354	Mix-JW18_DOX-wMel-1_1-T1-1204B0_NC_002978.6:306;+1T-27;0.0810810810810811	JW18wMel2703A-premix0_NC_002978.6:276;+1T-14;0.0482758620689655	S2wMel2105030_NC_002978.6:86;+1T-7;0.0752688172043011	S2wMel2703A-premix0_NC_002978.6:123;+1T-12;0.0888888888888889	Mix-JW18_DOX-wMel-1_1-T5-1005B0_NC_002978.6:497;+1T-31;0.0587121212121212	Mix-S2_DOX-wMel-1_1-T3-1304C0_NC_002978.6:311;+1T-26;0.0771513353115727	Mix-JW18_DOX-wMel-1_1-T2-1904B0_NC_002978.6:110;+1T-6;0.0517241379310345	Mix-S2_DOX-wMel-1_1-T4-2004A0_NC_002978.6:507;+1T-34;0.0628465804066543	Mix-JW18_DOX-wMel-1_1-T1-1204C0_NC_002978.6:249;+1T-15;0.0568181818181818	Mix-S2wMel-DOX-1_1-T6-1105C0_NC_002978.6:307;+1T-13;0.040625	JW18wMel2908A0_NC_002978.6:222;+1T-18;0.075	JW18wMel2606A_T0_0_sv_source0_NC_002978.6:187;+1T-14;0.0696517412935323	JW18wMel1807A_T0_0_sv_source0_NC_002978.6:67;+1T-7;0.0945945945945946	JW18wMel2507A0_NC_002978.6:238;+1T-19;0.0739299610894942	Mix-S2_DOX-wMel-1_1-T5-2704A0_NC_002978.6:172;+1T-12;0.0652173913043478	JW18wMel1909A0_NC_002978.6:134;+1T-14;0.0945945945945946	JW18wMel2802A0_NC_002978.6:190;+1T-13;0.0640394088669951	Mix-S2_DOX-wMel-1_1-T3-1304A0_NC_002978.6:275;+1T-18;0.0614334470989761	S2wMel2802A0_NC_002978.6:127;+1T-7;0.0522388059701493	S2wMel0108-premix0_NC_002978.6:121;+1T-8;0.062015503875969	JW18wMel0207A0_NC_002978.6:110;+1T-6;0.0517241379310345	Mix-JW18_DOX-wMel-1_1-T6-1705C0_NC_002978.6:363;+1T-24;0.062015503875969
NC_002978.6	44291	C	T	Mix-S2wMel-DOX-1_1-T7-1805A0_NC_002978.6:251;T-88;0.259587020648968	Mix-S2wMel-DOX-1_1-T7-1805C0_NC_002978.6:284;T-48;0.144578313253012	Mix-S2wMel-DOX-1_1-T7-1805B0_NC_002978.6:408;T-78;0.160493827160494
NC_002978.6	44468	C	T	Mix-S2wMel-DOX-1_1-T7-1805B0_NC_002978.6:344;T-79;0.186761229314421	Mix-S2wMel-DOX-1_1-T7-1805A0_NC_002978.6:208;T-65;0.238095238095238	Mix-S2wMel-DOX-1_1-T7-1805C0_NC_002978.6:217;T-42;0.162162162162162
NC_002978.6	44608	A	G	Mix-S2wMel-DOX-1_1-T7-1805C0_NC_002978.6:192;G-35;0.154185022026432	Mix-S2wMel-DOX-1_1-T7-1805A0_NC_002978.6:192;G-58;0.232	Mix-S2wMel-DOX-1_1-T7-1805B0_NC_002978.6:308;G-66;0.176470588235294
NC_002978.6	44611	G	A	Mix-S2wMel-DOX-1_1-T7-1805B0_NC_002978.6:311;A-66;0.175066312997347	Mix-S2wMel-DOX-1_1-T7-1805C0_NC_002978.6:189;A-36;0.16	Mix-S2wMel-DOX-1_1-T7-1805A0_NC_002978.6:190;A-59;0.236947791164659
NC_002978.6	44616	C	T	Mix-S2wMel-DOX-1_1-T7-1805B0_NC_002978.6:329;T-67;0.169191919191919	Mix-S2wMel-DOX-1_1-T7-1805A0_NC_002978.6:209;T-56;0.211320754716981	Mix-S2wMel-DOX-1_1-T7-1805C0_NC_002978.6:205;T-35;0.145833333333333
NC_002978.6	44622	T	C	Mix-S2wMel-DOX-1_1-T7-1805B0_NC_002978.6:339;C-65;0.160891089108911	Mix-S2wMel-DOX-1_1-T7-1805C0_NC_002978.6:211;C-35;0.142276422764228	Mix-S2wMel-DOX-1_1-T7-1805A0_NC_002978.6:209;C-57;0.214285714285714
NC_002978.6	44623	A	G	Mix-S2wMel-DOX-1_1-T7-1805A0_NC_002978.6:212;G-57;0.211895910780669	Mix-S2wMel-DOX-1_1-T7-1805C0_NC_002978.6:205;G-34;0.142259414225941	Mix-S2wMel-DOX-1_1-T7-1805B0_NC_002978.6:336;G-65;0.162094763092269
NC_002978.6	44635	C	T	Mix-S2wMel-DOX-1_1-T7-1805A0_NC_002978.6:224;T-51;0.185454545454545	Mix-S2wMel-DOX-1_1-T7-1805C0_NC_002978.6:223;T-29;0.115079365079365	Mix-S2wMel-DOX-1_1-T7-1805B0_NC_002978.6:363;T-57;0.135714285714286
NC_002978.6	44643	T	C	Mix-S2wMel-DOX-1_1-T7-1805C0_NC_002978.6:221;C-29;0.116	Mix-S2wMel-DOX-1_1-T7-1805A0_NC_002978.6:223;C-47;0.174074074074074	Mix-S2wMel-DOX-1_1-T7-1805B0_NC_002978.6:367;C-56;0.132387706855792
NC_002978.6	44650	G	T	Mix-S2wMel-DOX-1_1-T7-1805A0_NC_002978.6:218;T-24;0.0991735537190083	Mix-S2wMel-DOX-1_1-T7-1805C0_NC_002978.6:220;T-14;0.0598290598290598	Mix-S2wMel-DOX-1_1-T7-1805B0_NC_002978.6:358;T-21;0.0554089709762533
NC_002978.6	44652	C	T	Mix-S2wMel-DOX-1_1-T7-1805B0_NC_002978.6:357;T-23;0.0605263157894737	Mix-S2wMel-DOX-1_1-T7-1805C0_NC_002978.6:224;T-16;0.0666666666666667	Mix-S2wMel-DOX-1_1-T7-1805A0_NC_002978.6:221;T-24;0.0979591836734694
NC_002978.6	44656	T	G	Mix-S2wMel-DOX-1_1-T7-1805C0_NC_002978.6:232;G-15;0.0607287449392713	Mix-S2wMel-DOX-1_1-T7-1805A0_NC_002978.6:234;G-24;0.0930232558139535	Mix-S2wMel-DOX-1_1-T7-1805B0_NC_002978.6:374;G-23;0.0579345088161209
NC_002978.6	44658	G	A	Mix-S2wMel-DOX-1_1-T7-1805B0_NC_002978.6:358;A-23;0.0603674540682415	Mix-S2wMel-DOX-1_1-T7-1805A0_NC_002978.6:231;A-24;0.0941176470588235	Mix-S2wMel-DOX-1_1-T7-1805C0_NC_002978.6:223;A-16;0.0669456066945607
NC_002978.6	44659	C	A	Mix-S2wMel-DOX-1_1-T7-1805B0_NC_002978.6:366;A-23;0.0591259640102828	Mix-S2wMel-DOX-1_1-T7-1805A0_NC_002978.6:227;A-24;0.0956175298804781	Mix-S2wMel-DOX-1_1-T7-1805C0_NC_002978.6:231;A-15;0.0609756097560976
NC_002978.6	44662	T	A	Mix-S2wMel-DOX-1_1-T7-1805B0_NC_002978.6:367;A-23;0.058974358974359	Mix-S2wMel-DOX-1_1-T7-1805A0_NC_002978.6:226;A-24;0.096	Mix-S2wMel-DOX-1_1-T7-1805C0_NC_002978.6:220;A-15;0.0638297872340425
NC_002978.6	44665	A	G	Mix-S2wMel-DOX-1_1-T7-1805A0_NC_002978.6:233;G-24;0.0933852140077821	Mix-S2wMel-DOX-1_1-T7-1805C0_NC_002978.6:230;G-16;0.0650406504065041	Mix-S2wMel-DOX-1_1-T7-1805B0_NC_002978.6:368;G-22;0.0564102564102564
NC_002978.6	44676	T	G	Mix-S2wMel-DOX-1_1-T7-1805A0_NC_002978.6:216;G-24;0.1	Mix-S2wMel-DOX-1_1-T7-1805C0_NC_002978.6:214;G-14;0.0614035087719298	Mix-S2wMel-DOX-1_1-T7-1805B0_NC_002978.6:359;G-23;0.0602094240837696
NC_002978.6	44679	C	T	Mix-S2wMel-DOX-1_1-T7-1805B0_NC_002978.6:369;T-23;0.0586734693877551	Mix-S2wMel-DOX-1_1-T7-1805C0_NC_002978.6:228;T-16;0.0655737704918033	Mix-S2wMel-DOX-1_1-T7-1805A0_NC_002978.6:219;T-23;0.0950413223140496
NC_002978.6	44681	A	T	Mix-S2wMel-DOX-1_1-T7-1805B0_NC_002978.6:355;T-20;0.0533333333333333	Mix-S2wMel-DOX-1_1-T7-1805C0_NC_002978.6:217;T-13;0.0565217391304348	Mix-S2wMel-DOX-1_1-T7-1805A0_NC_002978.6:205;T-23;0.100877192982456
NC_002978.6	44682	C	T	Mix-S2wMel-DOX-1_1-T7-1805B0_NC_002978.6:357;T-22;0.0580474934036939	Mix-S2wMel-DOX-1_1-T7-1805C0_NC_002978.6:223;T-15;0.0630252100840336	Mix-S2wMel-DOX-1_1-T7-1805A0_NC_002978.6:204;T-24;0.105263157894737
NC_002978.6	44683	A	G	Mix-S2wMel-DOX-1_1-T7-1805B0_NC_002978.6:334;G-23;0.0644257703081232	Mix-S2wMel-DOX-1_1-T7-1805A0_NC_002978.6:195;G-24;0.10958904109589	Mix-S2wMel-DOX-1_1-T7-1805C0_NC_002978.6:204;G-15;0.0684931506849315
NC_002978.6	44820	A	G	Mix-S2wMel-DOX-1_1-T7-1805C0_NC_002978.6:206;G-46;0.182539682539683	Mix-S2wMel-DOX-1_1-T7-1805A0_NC_002978.6:220;G-70;0.241379310344828	Mix-S2wMel-DOX-1_1-T7-1805B0_NC_002978.6:372;G-73;0.164044943820225
NC_002978.6	45022	C	T	Mix-S2wMel-DOX-1_1-T7-1805B0_NC_002978.6:321;T-76;0.191435768261965	Mix-S2wMel-DOX-1_1-T7-1805C0_NC_002978.6:182;T-49;0.212121212121212	Mix-S2wMel-DOX-1_1-T7-1805A0_NC_002978.6:212;T-60;0.220588235294118
NC_002978.6	45207	A	G	Mix-S2wMel-DOX-1_1-T7-1805B0_NC_002978.6:283;G-86;0.233062330623306	Mix-S2wMel-DOX-1_1-T7-1805C0_NC_002978.6:166;G-54;0.245454545454545	Mix-S2wMel-DOX-1_1-T7-1805A0_NC_002978.6:162;G-57;0.26027397260274
NC_002978.6	45540	C	A	Mix-S2wMel-DOX-1_1-T7-1805B0_NC_002978.6:283;A-66;0.189111747851003	Mix-S2wMel-DOX-1_1-T7-1805C0_NC_002978.6:161;A-41;0.202970297029703	Mix-S2wMel-DOX-1_1-T7-1805A0_NC_002978.6:145;A-54;0.271356783919598
NC_002978.6	45720	C	T	Mix-S2wMel-DOX-1_1-T7-1805C0_NC_002978.6:184;T-37;0.167420814479638	Mix-S2wMel-DOX-1_1-T7-1805A0_NC_002978.6:178;T-51;0.222707423580786	Mix-S2wMel-DOX-1_1-T7-1805B0_NC_002978.6:308;T-68;0.180851063829787
NC_002978.6	45753	G	A	Mix-S2wMel-DOX-1_1-T7-1805B0_NC_002978.6:343;A-69;0.16747572815534	Mix-S2wMel-DOX-1_1-T7-1805A0_NC_002978.6:203;A-55;0.213178294573643	Mix-S2wMel-DOX-1_1-T7-1805C0_NC_002978.6:204;A-39;0.160493827160494
NC_002978.6	45758	A	C	Mix-S2wMel-DOX-1_1-T7-1805C0_NC_002978.6:209;C-38;0.153846153846154	Mix-S2wMel-DOX-1_1-T7-1805A0_NC_002978.6:196;C-54;0.216	Mix-S2wMel-DOX-1_1-T7-1805B0_NC_002978.6:340;C-66;0.16256157635468
NC_002978.6	45888	C	T	Mix-S2wMel-DOX-1_1-T7-1805B0_NC_002978.6:396;T-52;0.116071428571429	Mix-S2wMel-DOX-1_1-T7-1805A0_NC_002978.6:231;T-43;0.156934306569343	Mix-S2wMel-DOX-1_1-T7-1805C0_NC_002978.6:246;T-44;0.151724137931034
NC_002978.6	45985	T	A	Mix-S2wMel-DOX-1_1-T7-1805B0_NC_002978.6:344;A-28;0.0752688172043011	Mix-S2wMel-DOX-1_1-T7-1805A0_NC_002978.6:213;A-17;0.0739130434782609	Mix-S2wMel-DOX-1_1-T7-1805C0_NC_002978.6:219;A-16;0.0680851063829787
NC_002978.6	45990	C	T	Mix-S2wMel-DOX-1_1-T7-1805C0_NC_002978.6:216;T-14;0.0608695652173913	Mix-S2wMel-DOX-1_1-T7-1805A0_NC_002978.6:204;T-16;0.0727272727272727	Mix-S2wMel-DOX-1_1-T7-1805B0_NC_002978.6:334;T-26;0.0722222222222222
NC_002978.6	45998	T	C	Mix-S2wMel-DOX-1_1-T7-1805C0_NC_002978.6:185;C-15;0.075	Mix-S2wMel-DOX-1_1-T7-1805A0_NC_002978.6:188;C-16;0.0784313725490196	Mix-S2wMel-DOX-1_1-T7-1805B0_NC_002978.6:315;C-24;0.0707964601769911
NC_002978.6	46004	G	A	Mix-S2wMel-DOX-1_1-T7-1805A0_NC_002978.6:193;A-15;0.0721153846153846	Mix-S2wMel-DOX-1_1-T7-1805C0_NC_002978.6:199;A-11;0.0523809523809524	Mix-S2wMel-DOX-1_1-T7-1805B0_NC_002978.6:325;A-25;0.0714285714285714
NC_002978.6	46007	G	T	Mix-S2wMel-DOX-1_1-T7-1805B0_NC_002978.6:321;T-25;0.0722543352601156	Mix-S2wMel-DOX-1_1-T7-1805C0_NC_002978.6:204;T-11;0.0511627906976744	Mix-S2wMel-DOX-1_1-T7-1805A0_NC_002978.6:194;T-15;0.0717703349282297
NC_002978.6	46012	A	G	Mix-S2wMel-DOX-1_1-T7-1805C0_NC_002978.6:201;G-10;0.0473933649289099	Mix-S2wMel-DOX-1_1-T7-1805A0_NC_002978.6:187;G-12;0.0603015075376884	Mix-S2wMel-DOX-1_1-T7-1805B0_NC_002978.6:324;G-23;0.0662824207492795
NC_002978.6	46018	T	C	Mix-S2wMel-DOX-1_1-T7-1805A0_NC_002978.6:198;C-11;0.0526315789473684	Mix-S2wMel-DOX-1_1-T7-1805C0_NC_002978.6:210;C-9;0.0410958904109589	Mix-S2wMel-DOX-1_1-T7-1805B0_NC_002978.6:334;C-19;0.0538243626062323
NC_002978.6	46476	G	A	Mix-S2_wMel-wRi-1_1_23C-T6_1209A0_NC_002978.6:66;A-9;0.12	Mix-S2_wMel-wRi-1_1_23C-T5-0409A0_NC_002978.6:36;A-7;0.162790697674419	JW18wMel2606A_T0_0_sv_source0_NC_002978.6:69;A-10;0.126582278481013	JW18wMel1107A_T0_0_sv_source0_NC_002978.6:104;A-9;0.079646017699115	Mix-S2_wMel-wRi-1_1_23C-T6_1209C0_NC_002978.6:41;A-6;0.127659574468085	Mix-S2_wMel-wRi-1_1_23C-T4-2808C0_NC_002978.6:61;A-8;0.115942028985507	Mix-JW18_wMel-wRi-1_1_23C-T6_1209A0_NC_002978.6:137;A-6;0.041958041958042	JW18wMel0407A_T0_0_sv_source0_NC_002978.6:87;A-9;0.09375
NC_002978.6	46534	T	C	Mix-S2_wMel-wRi-1_1_23C-T3-2108B0_NC_002978.6:64;C-6;0.0857142857142857
NC_002978.6	46866	T	G	Mix-S2_wMel-wRi-1_1K-T7-1805C0_NC_002978.6:164;G-7;0.0409356725146199
NC_002978.6	46957	T	G	Mix-S2_wMel-wRi-1_1_23C-T3-2108B0_NC_002978.6:63;G-6;0.0869565217391304
NC_002978.6	47602	T	G	Mix-S2_wMel-wRi-1_1K-T7-1805C0_NC_002978.6:165;G-6;0.0350877192982456
NC_002978.6	47647	A	C	Mix-S2_wMel-wRi-1_1_23C-T3-2108A0_NC_002978.6:37;C-9;0.195652173913043	Mix-S2_wMel-wRi-1_1_23C-T2-1408B0_NC_002978.6:9;C-6;0.4	Mix-S2_wMel-wRi-1_1_23C-T4-2808B0_NC_002978.6:119;C-8;0.062992125984252	Mix-S2_wMel-wRi-1_1_23C-T4-2808A0_NC_002978.6:116;C-6;0.0491803278688525
NC_002978.6	49615	A	G	Mix-S2_wMel-wRi-1_1_23C-T5-0409C0_NC_002978.6:103;G-7;0.0636363636363636	JW18wMel0108A0_NC_002978.6:152;G-6;0.0379746835443038
NC_002978.6	49667	A	G	Mix-S2_wMel-wRi-1_1_23C-T5-0409A0_NC_002978.6:130;G-6;0.0441176470588235
NC_002978.6	51025	T	C	Mix-S2_wMel-wRi-1_1_23C-T5-0409A0_NC_002978.6:92;C-7;0.0707070707070707
NC_002978.6	51060	C	T	Mix-S2_wMel-wRi-1_1_23C-T6_1209A0_NC_002978.6:160;T-6;0.036144578313253	Mix-S2_wMel-wRi-1_1_23C-T5-0409A0_NC_002978.6:90;T-6;0.0625
NC_002978.6	51937	A	C	JW18wMel0407A_T0_0_sv_source0_NC_002978.6:112;C-8;0.0666666666666667	JW18wMel2606A_T0_0_sv_source0_NC_002978.6:76;C-6;0.0731707317073171	Mix-S2_wMel-wRi-1_1_23C-T5-0409A0_NC_002978.6:107;C-6;0.0530973451327434	JW18wMel2507A0_NC_002978.6:119;C-8;0.062992125984252	Mix-S2_wMel-wRi-1_1_23C-T4-2808A0_NC_002978.6:81;C-7;0.0795454545454545
NC_002978.6	51940	A	G	JW18wMel2507A0_NC_002978.6:124;G-6;0.0461538461538462
NC_002978.6	51993	C	A	Mix-S2_wMel-wRi-1_1_23C-T6_1209A0_NC_002978.6:160;A-8;0.0476190476190476	JW18wMel1909A0_NC_002978.6:68;A-6;0.0810810810810811
NC_002978.6	51995	G	A	Mix-S2_wMel-wRi-1_1_23C-T6_1209A0_NC_002978.6:171;A-7;0.0393258426966292
NC_002978.6	52019	G	A	Mix-S2wMel-DOX-1_1-T7-1805A0_NC_002978.6:167;A-24;0.12565445026178	Mix-S2wMel-DOX-1_1-T7-1805C0_NC_002978.6:177;A-19;0.0969387755102041
NC_002978.6	52029	A	G	Mix-S2wMel-DOX-1_1-T7-1805A0_NC_002978.6:175;G-25;0.125	Mix-S2wMel-DOX-1_1-T7-1805C0_NC_002978.6:180;G-20;0.1
NC_002978.6	52032	G	T	Mix-S2wMel-DOX-1_1-T7-1805C0_NC_002978.6:187;T-19;0.0922330097087379	Mix-S2wMel-DOX-1_1-T7-1805A0_NC_002978.6:178;T-25;0.123152709359606
NC_002978.6	52033	G	T	Mix-S2wMel-DOX-1_1-T7-1805A0_NC_002978.6:178;T-25;0.123152709359606	Mix-S2wMel-DOX-1_1-T7-1805C0_NC_002978.6:187;T-19;0.0922330097087379	Mix-S2wMel-DOX-1_1-T7-1805B0_NC_002978.6:267;T-34;0.112956810631229
NC_002978.6	52037	C	A	Mix-S2wMel-DOX-1_1-T7-1805A0_NC_002978.6:181;A-24;0.117073170731707	Mix-S2wMel-DOX-1_1-T7-1805C0_NC_002978.6:192;A-20;0.0943396226415094	Mix-S2wMel-DOX-1_1-T7-1805B0_NC_002978.6:268;A-34;0.112582781456954
NC_002978.6	52043	A	-1G	Mix-S2wMel-DOX-1_1-T7-1805B0_NC_002978.6:270;-1G-34;0.111842105263158	Mix-S2wMel-DOX-1_1-T7-1805A0_NC_002978.6:188;-1G-25;0.117370892018779	Mix-S2wMel-DOX-1_1-T7-1805C0_NC_002978.6:190;-1G-20;0.0952380952380952
NC_002978.6	52061	T	C	Mix-S2wMel-DOX-1_1-T7-1805A0_NC_002978.6:205;C-33;0.138655462184874	Mix-S2wMel-DOX-1_1-T7-1805C0_NC_002978.6:207;C-28;0.119148936170213	Mix-S2wMel-DOX-1_1-T7-1805B0_NC_002978.6:296;C-42;0.124260355029586
NC_002978.6	52131	G	A	Mix-S2wMel-DOX-1_1-T7-1805B0_NC_002978.6:296;A-53;0.151862464183381	Mix-S2wMel-DOX-1_1-T7-1805C0_NC_002978.6:207;A-31;0.130252100840336	Mix-S2wMel-DOX-1_1-T7-1805A0_NC_002978.6:198;A-51;0.204819277108434
NC_002978.6	52137	A	G	Mix-S2wMel-DOX-1_1-T7-1805B0_NC_002978.6:270;G-48;0.150943396226415	Mix-S2wMel-DOX-1_1-T7-1805C0_NC_002978.6:192;G-27;0.123287671232877	Mix-S2wMel-DOX-1_1-T7-1805A0_NC_002978.6:179;G-39;0.178899082568807
NC_002978.6	52138	C	T	Mix-S2wMel-DOX-1_1-T7-1805A0_NC_002978.6:175;T-39;0.182242990654206	Mix-S2wMel-DOX-1_1-T7-1805C0_NC_002978.6:194;T-28;0.126126126126126	Mix-S2wMel-DOX-1_1-T7-1805B0_NC_002978.6:268;T-49;0.154574132492114
NC_002978.6	52153	A	G	Mix-S2wMel-DOX-1_1-T7-1805C0_NC_002978.6:203;G-36;0.150627615062762	Mix-S2wMel-DOX-1_1-T7-1805A0_NC_002978.6:201;G-51;0.202380952380952	Mix-S2wMel-DOX-1_1-T7-1805B0_NC_002978.6:288;G-54;0.157894736842105
NC_002978.6	52204	A	G	Mix-S2wMel-DOX-1_1-T7-1805C0_NC_002978.6:261;G-44;0.144262295081967	Mix-S2wMel-DOX-1_1-T7-1805A0_NC_002978.6:249;G-59;0.191558441558442	Mix-S2wMel-DOX-1_1-T7-1805B0_NC_002978.6:360;G-82;0.18552036199095
NC_002978.6	52212	G	A	Mix-S2wMel-DOX-1_1-T7-1805B0_NC_002978.6:355;A-83;0.189497716894977	Mix-S2wMel-DOX-1_1-T7-1805C0_NC_002978.6:256;A-45;0.149501661129568	Mix-S2wMel-DOX-1_1-T7-1805A0_NC_002978.6:245;A-61;0.199346405228758
NC_002978.6	52250	G	A	Mix-S2wMel-DOX-1_1-T7-1805B0_NC_002978.6:350;A-65;0.156626506024096	Mix-S2wMel-DOX-1_1-T7-1805C0_NC_002978.6:249;A-46;0.155932203389831	Mix-S2wMel-DOX-1_1-T7-1805A0_NC_002978.6:249;A-53;0.175496688741722
NC_002978.6	52272	G	A	Mix-S2wMel-DOX-1_1-T7-1805B0_NC_002978.6:379;A-62;0.140589569160998	Mix-S2wMel-DOX-1_1-T7-1805C0_NC_002978.6:264;A-47;0.15112540192926	Mix-S2wMel-DOX-1_1-T7-1805A0_NC_002978.6:264;A-56;0.175
NC_002978.6	52297	A	C	Mix-S2_wMel-wRi-1_1K-T7-1805C0_NC_002978.6:154;C-6;0.0375
NC_002978.6	52302	G	A	Mix-S2wMel-DOX-1_1-T7-1805B0_NC_002978.6:359;A-62;0.147268408551069	Mix-S2wMel-DOX-1_1-T7-1805C0_NC_002978.6:229;A-50;0.17921146953405	Mix-S2wMel-DOX-1_1-T7-1805A0_NC_002978.6:235;A-53;0.184027777777778
NC_002978.6	52320	G	A	Mix-S2wMel-DOX-1_1-T7-1805A0_NC_002978.6:227;A-55;0.195035460992908	Mix-S2wMel-DOX-1_1-T7-1805C0_NC_002978.6:245;A-44;0.152249134948097	Mix-S2wMel-DOX-1_1-T7-1805B0_NC_002978.6:373;A-63;0.144495412844037
NC_002978.6	52325	G	A	Mix-S2wMel-DOX-1_1-T7-1805B0_NC_002978.6:378;A-65;0.146726862302483	Mix-S2wMel-DOX-1_1-T7-1805A0_NC_002978.6:227;A-52;0.186379928315412	Mix-S2wMel-DOX-1_1-T7-1805C0_NC_002978.6:241;A-45;0.157342657342657
NC_002978.6	52344	C	T	Mix-S2wMel-DOX-1_1-T7-1805B0_NC_002978.6:365;T-67;0.155092592592593	Mix-S2wMel-DOX-1_1-T7-1805A0_NC_002978.6:208;T-61;0.226765799256506	Mix-S2wMel-DOX-1_1-T7-1805C0_NC_002978.6:233;T-45;0.161870503597122
NC_002978.6	52359	T	C	Mix-S2wMel-DOX-1_1-T7-1805A0_NC_002978.6:227;C-62;0.214532871972318	Mix-S2wMel-DOX-1_1-T7-1805C0_NC_002978.6:227;C-45;0.165441176470588	Mix-S2wMel-DOX-1_1-T7-1805B0_NC_002978.6:366;C-69;0.158620689655172
NC_002978.6	52973	G	A	Mix-S2wMel-DOX-1_1-T7-1805B0_NC_002978.6:372;A-73;0.164044943820225	Mix-S2wMel-DOX-1_1-T7-1805A0_NC_002978.6:231;A-73;0.240131578947368	Mix-S2wMel-DOX-1_1-T7-1805C0_NC_002978.6:251;A-46;0.154882154882155
NC_002978.6	53592	A	G	Mix-S2wMel-DOX-1_1-T7-1805A0_NC_002978.6:158;G-44;0.217821782178218	Mix-S2wMel-DOX-1_1-T7-1805B0_NC_002978.6:264;G-42;0.137254901960784
NC_002978.6	53688	A	G	Mix-S2wMel-DOX-1_1-T7-1805B0_NC_002978.6:304;G-55;0.153203342618384	Mix-S2wMel-DOX-1_1-T7-1805A0_NC_002978.6:182;G-48;0.208695652173913	Mix-S2wMel-DOX-1_1-T7-1805C0_NC_002978.6:192;G-37;0.161572052401747
NC_002978.6	53700	C	T	Mix-S2wMel-DOX-1_1-T7-1805B0_NC_002978.6:295;T-58;0.164305949008499	Mix-S2wMel-DOX-1_1-T7-1805A0_NC_002978.6:175;T-42;0.193548387096774	Mix-S2wMel-DOX-1_1-T7-1805C0_NC_002978.6:201;T-34;0.14468085106383
NC_002978.6	53769	G	A	Mix-S2wMel-DOX-1_1-T7-1805A0_NC_002978.6:203;A-41;0.168032786885246	Mix-S2wMel-DOX-1_1-T7-1805C0_NC_002978.6:229;A-42;0.154981549815498	Mix-S2wMel-DOX-1_1-T7-1805B0_NC_002978.6:317;A-66;0.172323759791123
NC_002978.6	53772	C	T	Mix-S2wMel-DOX-1_1-T7-1805B0_NC_002978.6:323;T-69;0.176020408163265	Mix-S2wMel-DOX-1_1-T7-1805C0_NC_002978.6:231;T-44;0.16	Mix-S2wMel-DOX-1_1-T7-1805A0_NC_002978.6:203;T-43;0.17479674796748
NC_002978.6	53775	T	C	Mix-S2wMel-DOX-1_1-T7-1805A0_NC_002978.6:207;C-43;0.172	Mix-S2wMel-DOX-1_1-T7-1805C0_NC_002978.6:230;C-42;0.154411764705882	Mix-S2wMel-DOX-1_1-T7-1805B0_NC_002978.6:331;C-67;0.168341708542714
NC_002978.6	54388	A	G	Mix-S2wMel-DOX-1_1-T7-1805B0_NC_002978.6:362;G-89;0.197339246119734	Mix-S2wMel-DOX-1_1-T7-1805A0_NC_002978.6:240;G-71;0.228295819935691	Mix-S2wMel-DOX-1_1-T7-1805C0_NC_002978.6:236;G-38;0.138686131386861
NC_002978.6	54418	T	G	Mix-S2wMel-DOX-1_1-T7-1805A0_NC_002978.6:228;G-69;0.232323232323232	Mix-S2wMel-DOX-1_1-T7-1805C0_NC_002978.6:231;G-35;0.131578947368421	Mix-S2wMel-DOX-1_1-T7-1805B0_NC_002978.6:371;G-92;0.198704103671706
NC_002978.6	54889	T	C	JW18wMel0407A_T0_0_sv_source0_NC_002978.6:227;C-9;0.038135593220339	JW18wMel2507A_T0_0_sv_source0_NC_002978.6:148;C-7;0.0451612903225806	JW18wMel1508A0_NC_002978.6:113;C-6;0.0504201680672269
NC_002978.6	54902	G	A	JW18wMel2507A_T0_0_sv_source0_NC_002978.6:156;A-8;0.0487804878048781	JW18wMel1909A0_NC_002978.6:155;A-8;0.049079754601227	JW18wMel0407A_T0_0_sv_source0_NC_002978.6:236;A-13;0.0522088353413655	S2wMel1508A0_NC_002978.6:121;A-8;0.062015503875969	JW18wMel1508A0_NC_002978.6:121;A-8;0.062015503875969	JW18wMel1107A_T0_0_sv_source0_NC_002978.6:174;A-6;0.0333333333333333	JW18wMel2606A_T0_0_sv_source0_NC_002978.6:172;A-8;0.0444444444444444	JW18wMel2908A0_NC_002978.6:228;A-9;0.0379746835443038
NC_002978.6	54932	A	G	Mix-S2wMel-DOX-1_1-T7-1805B0_NC_002978.6:252;G-65;0.205047318611987	JW18wMel2507A_T0_0_sv_source0_NC_002978.6:186;G-9;0.0461538461538462	JW18wMel2606A_T0_0_sv_source0_NC_002978.6:192;G-10;0.0495049504950495	JW18wMel0407A_T0_0_sv_source0_NC_002978.6:271;G-14;0.0491228070175439	Mix-S2wMel-DOX-1_1-T7-1805A0_NC_002978.6:171;G-48;0.219178082191781
NC_002978.6	54933	C	T	JW18wMel2606A_T0_0_sv_source0_NC_002978.6:195;T-8;0.0394088669950739	JW18wMel0407A_T0_0_sv_source0_NC_002978.6:270;T-11;0.0391459074733096
NC_002978.6	54944	G	=+1A	Mix-S2wMel-DOX-1_1-T7-1805A0_NC_002978.6:176;+1A-53;0.231441048034935	Mix-S2wMel-DOX-1_1-T7-1805C0_NC_002978.6:164;+1A-32;0.163265306122449	Mix-S2wMel-DOX-1_1-T7-1805B0_NC_002978.6:263;+1A-67;0.203030303030303
NC_002978.6	54973	G	A	Mix-S2wMel-DOX-1_1-T7-1805B0_NC_002978.6:269;A-66;0.197014925373134	Mix-S2wMel-DOX-1_1-T7-1805A0_NC_002978.6:185;A-50;0.212765957446809	Mix-S2wMel-DOX-1_1-T7-1805C0_NC_002978.6:180;A-31;0.146919431279621
NC_002978.6	55196	C	T	Mix-S2wMel-DOX-1_1-T7-1805C0_NC_002978.6:280;T-53;0.159159159159159	Mix-S2wMel-DOX-1_1-T7-1805A0_NC_002978.6:277;T-65;0.190058479532164	Mix-S2wMel-DOX-1_1-T7-1805B0_NC_002978.6:386;T-76;0.164502164502165
NC_002978.6	55338	C	T	Mix-S2wMel-DOX-1_1-T7-1805C0_NC_002978.6:269;T-48;0.151419558359621	Mix-S2wMel-DOX-1_1-T7-1805A0_NC_002978.6:279;T-66;0.191304347826087	Mix-S2wMel-DOX-1_1-T7-1805B0_NC_002978.6:363;T-89;0.196902654867257
NC_002978.6	55609	A	G	Mix-S2wMel-DOX-1_1-T7-1805B0_NC_002978.6:323;G-62;0.161038961038961	Mix-S2wMel-DOX-1_1-T7-1805A0_NC_002978.6:175;G-49;0.21875	Mix-S2wMel-DOX-1_1-T7-1805C0_NC_002978.6:183;G-33;0.152777777777778
NC_002978.6	56153	A	C	Mix-S2wMel-DOX-1_1-T7-1805C0_NC_002978.6:231;C-41;0.150735294117647	Mix-S2wMel-DOX-1_1-T7-1805A0_NC_002978.6:214;C-66;0.235714285714286	Mix-S2wMel-DOX-1_1-T7-1805B0_NC_002978.6:323;C-78;0.194513715710723
NC_002978.6	56342	C	T	Mix-S2wMel-DOX-1_1-T7-1805B0_NC_002978.6:371;T-78;0.173719376391982	Mix-S2wMel-DOX-1_1-T7-1805A0_NC_002978.6:241;T-68;0.220064724919094	Mix-S2wMel-DOX-1_1-T7-1805C0_NC_002978.6:254;T-47;0.156146179401993
NC_002978.6	56387	T	C	Mix-S2wMel-DOX-1_1-T7-1805B0_NC_002978.6:432;C-90;0.172413793103448
NC_002978.6	56424	A	G	Mix-S2wMel-DOX-1_1-T7-1805A0_NC_002978.6:258;G-78;0.232142857142857	Mix-S2wMel-DOX-1_1-T7-1805C0_NC_002978.6:283;G-46;0.139817629179331	Mix-S2wMel-DOX-1_1-T7-1805B0_NC_002978.6:428;G-74;0.147410358565737
NC_002978.6	56432	T	C	Mix-S2wMel-DOX-1_1-T7-1805B0_NC_002978.6:404;C-75;0.156576200417537	Mix-S2wMel-DOX-1_1-T7-1805A0_NC_002978.6:255;C-77;0.231927710843373	Mix-S2wMel-DOX-1_1-T7-1805C0_NC_002978.6:271;C-46;0.145110410094637
NC_002978.6	56448	A	G	Mix-S2wMel-DOX-1_1-T7-1805B0_NC_002978.6:408;G-82;0.16734693877551	Mix-S2wMel-DOX-1_1-T7-1805C0_NC_002978.6:291;G-38;0.115501519756839	Mix-S2wMel-DOX-1_1-T7-1805A0_NC_002978.6:256;G-73;0.221884498480243
NC_002978.6	56478	T	C	Mix-S2wMel-DOX-1_1-T7-1805A0_NC_002978.6:211;C-74;0.259649122807018	Mix-S2wMel-DOX-1_1-T7-1805C0_NC_002978.6:260;C-36;0.121621621621622	Mix-S2wMel-DOX-1_1-T7-1805B0_NC_002978.6:351;C-76;0.177985948477752
NC_002978.6	56481	G	A	Mix-S2wMel-DOX-1_1-T7-1805C0_NC_002978.6:263;A-31;0.105442176870748	Mix-S2wMel-DOX-1_1-T7-1805A0_NC_002978.6:215;A-75;0.258620689655172	Mix-S2wMel-DOX-1_1-T7-1805B0_NC_002978.6:356;A-74;0.172093023255814
NC_002978.6	56496	A	G	Mix-S2wMel-DOX-1_1-T7-1805B0_NC_002978.6:358;G-75;0.173210161662818	Mix-S2wMel-DOX-1_1-T7-1805C0_NC_002978.6:272;G-37;0.119741100323625	Mix-S2wMel-DOX-1_1-T7-1805A0_NC_002978.6:209;G-72;0.256227758007117
NC_002978.6	56675	T	C	Mix-S2wMel-DOX-1_1-T7-1805C0_NC_002978.6:283;C-43;0.131901840490798
NC_002978.6	56738	C	T	Mix-S2wMel-DOX-1_1-T7-1805B0_NC_002978.6:357;T-98;0.215384615384615	Mix-S2wMel-DOX-1_1-T7-1805C0_NC_002978.6:268;T-38;0.124183006535948	Mix-S2wMel-DOX-1_1-T7-1805A0_NC_002978.6:218;T-71;0.245674740484429
NC_002978.6	56873	G	A	Mix-S2wMel-DOX-1_1-T7-1805C0_NC_002978.6:223;A-44;0.164794007490637	Mix-S2wMel-DOX-1_1-T7-1805A0_NC_002978.6:194;A-69;0.262357414448669	Mix-S2wMel-DOX-1_1-T7-1805B0_NC_002978.6:298;A-90;0.231958762886598
NC_002978.6	56899	A	G	Mix-S2wMel-DOX-1_1-T7-1805B0_NC_002978.6:269;G-79;0.227011494252874	Mix-S2wMel-DOX-1_1-T7-1805A0_NC_002978.6:179;G-63;0.260330578512397	Mix-S2wMel-DOX-1_1-T7-1805C0_NC_002978.6:189;G-38;0.167400881057269
NC_002978.6	56919	G	A	Mix-S2wMel-DOX-1_1-T7-1805B0_NC_002978.6:261;A-83;0.241279069767442	Mix-S2wMel-DOX-1_1-T7-1805C0_NC_002978.6:192;A-37;0.161572052401747	Mix-S2wMel-DOX-1_1-T7-1805A0_NC_002978.6:176;A-64;0.266666666666667
NC_002978.6	56942	G	A	Mix-S2wMel-DOX-1_1-T7-1805C0_NC_002978.6:173;A-37;0.176190476190476	Mix-S2wMel-DOX-1_1-T7-1805A0_NC_002978.6:157;A-55;0.259433962264151	Mix-S2wMel-DOX-1_1-T7-1805B0_NC_002978.6:242;A-63;0.20655737704918
NC_002978.6	56957	G	A	Mix-S2wMel-DOX-1_1-T7-1805B0_NC_002978.6:258;A-68;0.208588957055215	Mix-S2wMel-DOX-1_1-T7-1805C0_NC_002978.6:182;A-44;0.194690265486726	Mix-S2wMel-DOX-1_1-T7-1805A0_NC_002978.6:168;A-52;0.236363636363636
NC_002978.6	57035	T	C	Mix-S2wMel-DOX-1_1-T7-1805C0_NC_002978.6:219;C-45;0.170454545454545	Mix-S2wMel-DOX-1_1-T7-1805A0_NC_002978.6:188;C-59;0.238866396761134	Mix-S2wMel-DOX-1_1-T7-1805B0_NC_002978.6:310;C-74;0.192708333333333
NC_002978.6	57166	A	G	Mix-S2wMel-DOX-1_1-T7-1805A0_NC_002978.6:176;G-56;0.241379310344828	Mix-S2wMel-DOX-1_1-T7-1805C0_NC_002978.6:183;G-47;0.204347826086957	Mix-S2wMel-DOX-1_1-T7-1805B0_NC_002978.6:287;G-61;0.175287356321839
NC_002978.6	57180	A	G	Mix-S2wMel-DOX-1_1-T7-1805B0_NC_002978.6:286;G-73;0.203342618384401	Mix-S2wMel-DOX-1_1-T7-1805C0_NC_002978.6:193;G-47;0.195833333333333	Mix-S2wMel-DOX-1_1-T7-1805A0_NC_002978.6:195;G-56;0.223107569721116
NC_002978.6	57188	T	C	Mix-S2wMel-DOX-1_1-T7-1805A0_NC_002978.6:183;C-56;0.234309623430962	Mix-S2wMel-DOX-1_1-T7-1805C0_NC_002978.6:184;C-47;0.203463203463203	Mix-S2wMel-DOX-1_1-T7-1805B0_NC_002978.6:268;C-76;0.22093023255814
NC_002978.6	57193	G	A	Mix-S2wMel-DOX-1_1-T7-1805B0_NC_002978.6:272;A-73;0.211594202898551	Mix-S2wMel-DOX-1_1-T7-1805C0_NC_002978.6:189;A-45;0.192307692307692	Mix-S2wMel-DOX-1_1-T7-1805A0_NC_002978.6:187;A-57;0.233606557377049
NC_002978.6	57250	T	C	Mix-S2wMel-DOX-1_1-T7-1805A0_NC_002978.6:190;C-57;0.230769230769231	Mix-S2wMel-DOX-1_1-T7-1805C0_NC_002978.6:178;C-44;0.198198198198198	Mix-S2wMel-DOX-1_1-T7-1805B0_NC_002978.6:297;C-73;0.197297297297297
NC_002978.6	57297	G	A	Mix-S2wMel-DOX-1_1-T7-1805A0_NC_002978.6:201;A-69;0.255555555555556	Mix-S2wMel-DOX-1_1-T7-1805C0_NC_002978.6:200;A-42;0.173553719008264	Mix-S2wMel-DOX-1_1-T7-1805B0_NC_002978.6:310;A-73;0.190600522193211
NC_002978.6	57300	T	G	Mix-S2wMel-DOX-1_1-T7-1805B0_NC_002978.6:297;G-75;0.201612903225806	Mix-S2wMel-DOX-1_1-T7-1805C0_NC_002978.6:197;G-43;0.179166666666667	Mix-S2wMel-DOX-1_1-T7-1805A0_NC_002978.6:197;G-68;0.256603773584906
NC_002978.6	57305	T	C	Mix-S2wMel-DOX-1_1-T7-1805A0_NC_002978.6:203;C-64;0.239700374531835	Mix-S2wMel-DOX-1_1-T7-1805C0_NC_002978.6:198;C-44;0.181818181818182	Mix-S2wMel-DOX-1_1-T7-1805B0_NC_002978.6:308;C-77;0.2
NC_002978.6	57311	A	C	Mix-S2wMel-DOX-1_1-T7-1805A0_NC_002978.6:191;C-60;0.239043824701195	Mix-S2wMel-DOX-1_1-T7-1805C0_NC_002978.6:190;C-38;0.166666666666667	Mix-S2wMel-DOX-1_1-T7-1805B0_NC_002978.6:290;C-72;0.198895027624309
NC_002978.6	57353	G	A	Mix-S2wMel-DOX-1_1-T7-1805B0_NC_002978.6:322;A-68;0.174358974358974	Mix-S2wMel-DOX-1_1-T7-1805A0_NC_002978.6:210;A-68;0.244604316546763	Mix-S2wMel-DOX-1_1-T7-1805C0_NC_002978.6:246;A-46;0.157534246575342
NC_002978.6	57431	C	T	Mix-S2wMel-DOX-1_1-T7-1805A0_NC_002978.6:260;T-87;0.250720461095101	Mix-S2wMel-DOX-1_1-T7-1805B0_NC_002978.6:408;T-66;0.139240506329114
NC_002978.6	57443	G	A	Mix-S2wMel-DOX-1_1-T7-1805B0_NC_002978.6:413;A-72;0.148453608247423	Mix-S2wMel-DOX-1_1-T7-1805A0_NC_002978.6:274;A-77;0.219373219373219
NC_002978.6	57494	T	C	Mix-S2wMel-DOX-1_1-T7-1805B0_NC_002978.6:360;C-69;0.160839160839161	Mix-S2wMel-DOX-1_1-T7-1805C0_NC_002978.6:253;C-60;0.191693290734824	Mix-S2wMel-DOX-1_1-T7-1805A0_NC_002978.6:254;C-73;0.223241590214067
NC_002978.6	57497	A	G	Mix-S2wMel-DOX-1_1-T7-1805C0_NC_002978.6:257;G-59;0.186708860759494	Mix-S2wMel-DOX-1_1-T7-1805A0_NC_002978.6:256;G-73;0.221884498480243	Mix-S2wMel-DOX-1_1-T7-1805B0_NC_002978.6:379;G-68;0.152125279642058
NC_002978.6	57518	A	G	Mix-S2wMel-DOX-1_1-T7-1805B0_NC_002978.6:397;G-80;0.167714884696017	Mix-S2wMel-DOX-1_1-T7-1805C0_NC_002978.6:272;G-59;0.178247734138973
NC_002978.6	57546	A	G	Mix-S2wMel-DOX-1_1-T7-1805B0_NC_002978.6:327;G-71;0.178391959798995	Mix-S2wMel-DOX-1_1-T7-1805C0_NC_002978.6:218;G-44;0.16793893129771	Mix-S2wMel-DOX-1_1-T7-1805A0_NC_002978.6:213;G-44;0.171206225680934
NC_002978.6	57547	T	C	Mix-S2wMel-DOX-1_1-T7-1805C0_NC_002978.6:209;C-45;0.177165354330709	Mix-S2wMel-DOX-1_1-T7-1805A0_NC_002978.6:210;C-45;0.176470588235294	Mix-S2wMel-DOX-1_1-T7-1805B0_NC_002978.6:324;C-69;0.175572519083969
NC_002978.6	57551	T	C	Mix-S2wMel-DOX-1_1-T7-1805C0_NC_002978.6:231;C-46;0.166064981949458	Mix-S2wMel-DOX-1_1-T7-1805A0_NC_002978.6:221;C-45;0.169172932330827	Mix-S2wMel-DOX-1_1-T7-1805B0_NC_002978.6:331;C-70;0.174563591022444
NC_002978.6	57553	T	C	Mix-S2wMel-DOX-1_1-T7-1805A0_NC_002978.6:218;C-44;0.16793893129771	Mix-S2wMel-DOX-1_1-T7-1805C0_NC_002978.6:229;C-45;0.164233576642336	Mix-S2wMel-DOX-1_1-T7-1805B0_NC_002978.6:331;C-69;0.1725
NC_002978.6	57554	G	A	Mix-S2wMel-DOX-1_1-T7-1805A0_NC_002978.6:218;A-44;0.16793893129771	Mix-S2wMel-DOX-1_1-T7-1805C0_NC_002978.6:232;A-44;0.159420289855072	Mix-S2wMel-DOX-1_1-T7-1805B0_NC_002978.6:326;A-70;0.176767676767677
NC_002978.6	57561	A	G	Mix-S2wMel-DOX-1_1-T7-1805B0_NC_002978.6:332;G-81;0.196125907990315	Mix-S2wMel-DOX-1_1-T7-1805A0_NC_002978.6:215;G-51;0.191729323308271	Mix-S2wMel-DOX-1_1-T7-1805C0_NC_002978.6:227;G-54;0.192170818505338
NC_002978.6	57565	G	A	Mix-S2wMel-DOX-1_1-T7-1805C0_NC_002978.6:233;A-49;0.173758865248227	Mix-S2wMel-DOX-1_1-T7-1805A0_NC_002978.6:211;A-52;0.197718631178707	Mix-S2wMel-DOX-1_1-T7-1805B0_NC_002978.6:322;A-83;0.204938271604938
NC_002978.6	57576	C	T	Mix-S2wMel-DOX-1_1-T7-1805B0_NC_002978.6:350;T-87;0.19908466819222	Mix-S2wMel-DOX-1_1-T7-1805A0_NC_002978.6:229;T-60;0.207612456747405	Mix-S2wMel-DOX-1_1-T7-1805C0_NC_002978.6:250;T-55;0.180327868852459
NC_002978.6	57598	G	A	Mix-S2wMel-DOX-1_1-T7-1805A0_NC_002978.6:256;A-58;0.184713375796178	Mix-S2wMel-DOX-1_1-T7-1805C0_NC_002978.6:281;A-53;0.158682634730539	Mix-S2wMel-DOX-1_1-T7-1805B0_NC_002978.6:414;A-78;0.158536585365854
NC_002978.6	57599	T	C	Mix-S2wMel-DOX-1_1-T7-1805B0_NC_002978.6:409;C-80;0.16359918200409	Mix-S2wMel-DOX-1_1-T7-1805C0_NC_002978.6:274;C-54;0.164634146341463	Mix-S2wMel-DOX-1_1-T7-1805A0_NC_002978.6:249;C-62;0.19935691318328
NC_002978.6	57602	T	C	Mix-S2wMel-DOX-1_1-T7-1805A0_NC_002978.6:249;C-61;0.196774193548387	Mix-S2wMel-DOX-1_1-T7-1805C0_NC_002978.6:275;C-54;0.164133738601824	Mix-S2wMel-DOX-1_1-T7-1805B0_NC_002978.6:411;C-81;0.164634146341463
NC_002978.6	57607	A	G	Mix-S2wMel-DOX-1_1-T7-1805A0_NC_002978.6:245;G-59;0.194078947368421	Mix-S2wMel-DOX-1_1-T7-1805C0_NC_002978.6:268;G-55;0.170278637770898	Mix-S2wMel-DOX-1_1-T7-1805B0_NC_002978.6:407;G-79;0.162551440329218
NC_002978.6	57608	A	G	Mix-S2wMel-DOX-1_1-T7-1805A0_NC_002978.6:253;G-61;0.194267515923567	Mix-S2wMel-DOX-1_1-T7-1805C0_NC_002978.6:277;G-54;0.163141993957704	Mix-S2wMel-DOX-1_1-T7-1805B0_NC_002978.6:414;G-81;0.163636363636364
NC_002978.6	57613	A	G	Mix-S2wMel-DOX-1_1-T7-1805A0_NC_002978.6:264;G-71;0.211940298507463	Mix-S2wMel-DOX-1_1-T7-1805B0_NC_002978.6:441;G-86;0.163187855787476
NC_002978.6	57648	G	A	Mix-S2wMel-DOX-1_1-T7-1805B0_NC_002978.6:394;A-83;0.174004192872117	Mix-S2wMel-DOX-1_1-T7-1805A0_NC_002978.6:253;A-76;0.231003039513678
NC_002978.6	57659	A	G	Mix-S2wMel-DOX-1_1-T7-1805B0_NC_002978.6:402;G-65;0.139186295503212	Mix-S2wMel-DOX-1_1-T7-1805C0_NC_002978.6:272;G-52;0.160493827160494	Mix-S2wMel-DOX-1_1-T7-1805A0_NC_002978.6:251;G-69;0.215625
NC_002978.6	57662	G	A	Mix-S2wMel-DOX-1_1-T7-1805A0_NC_002978.6:257;A-64;0.199376947040498	Mix-S2wMel-DOX-1_1-T7-1805C0_NC_002978.6:272;A-51;0.157894736842105	Mix-S2wMel-DOX-1_1-T7-1805B0_NC_002978.6:404;A-61;0.131182795698925
NC_002978.6	57671	G	A	Mix-S2wMel-DOX-1_1-T7-1805C0_NC_002978.6:252;A-51;0.168316831683168	Mix-S2wMel-DOX-1_1-T7-1805A0_NC_002978.6:233;A-66;0.220735785953177	Mix-S2wMel-DOX-1_1-T7-1805B0_NC_002978.6:364;A-59;0.139479905437352
NC_002978.6	57677	A	G	Mix-S2wMel-DOX-1_1-T7-1805B0_NC_002978.6:363;G-60;0.141843971631206	Mix-S2wMel-DOX-1_1-T7-1805C0_NC_002978.6:246;G-54;0.18	Mix-S2wMel-DOX-1_1-T7-1805A0_NC_002978.6:229;G-65;0.22108843537415
NC_002978.6	57713	A	G	Mix-S2wMel-DOX-1_1-T7-1805C0_NC_002978.6:250;G-48;0.161073825503356	Mix-S2wMel-DOX-1_1-T7-1805A0_NC_002978.6:255;G-63;0.19811320754717	Mix-S2wMel-DOX-1_1-T7-1805B0_NC_002978.6:382;G-65;0.145413870246085
NC_002978.6	57765	A	C	Mix-S2wMel-DOX-1_1-T7-1805C0_NC_002978.6:254;C-44;0.147651006711409	Mix-S2wMel-DOX-1_1-T7-1805A0_NC_002978.6:245;C-50;0.169491525423729	Mix-S2wMel-DOX-1_1-T7-1805B0_NC_002978.6:382;C-71;0.15673289183223
NC_002978.6	57766	A	G	Mix-S2wMel-DOX-1_1-T7-1805B0_NC_002978.6:377;G-72;0.160356347438753	Mix-S2wMel-DOX-1_1-T7-1805C0_NC_002978.6:248;G-44;0.150684931506849	Mix-S2wMel-DOX-1_1-T7-1805A0_NC_002978.6:247;G-52;0.173913043478261
NC_002978.6	57821	G	A	Mix-S2wMel-DOX-1_1-T7-1805A0_NC_002978.6:234;A-63;0.212121212121212	Mix-S2wMel-DOX-1_1-T7-1805C0_NC_002978.6:257;A-46;0.151815181518152	Mix-S2wMel-DOX-1_1-T7-1805B0_NC_002978.6:409;A-79;0.161885245901639
NC_002978.6	57836	T	C	Mix-S2wMel-DOX-1_1-T7-1805A0_NC_002978.6:227;C-60;0.209059233449477	Mix-S2wMel-DOX-1_1-T7-1805C0_NC_002978.6:238;C-45;0.159010600706714	Mix-S2wMel-DOX-1_1-T7-1805B0_NC_002978.6:401;C-78;0.162839248434238
NC_002978.6	57851	C	T	Mix-S2wMel-DOX-1_1-T7-1805A0_NC_002978.6:197;T-60;0.233463035019455	Mix-S2wMel-DOX-1_1-T7-1805C0_NC_002978.6:218;T-42;0.161538461538462	Mix-S2wMel-DOX-1_1-T7-1805B0_NC_002978.6:357;T-74;0.17169373549884
NC_002978.6	57856	C	T	Mix-S2wMel-DOX-1_1-T7-1805A0_NC_002978.6:201;T-61;0.232824427480916	Mix-S2wMel-DOX-1_1-T7-1805C0_NC_002978.6:222;T-47;0.174721189591078	Mix-S2wMel-DOX-1_1-T7-1805B0_NC_002978.6:351;T-76;0.177985948477752
NC_002978.6	57888	A	G	Mix-S2wMel-DOX-1_1-T7-1805B0_NC_002978.6:335;G-64;0.160401002506266	Mix-S2wMel-DOX-1_1-T7-1805C0_NC_002978.6:236;G-42;0.151079136690647	Mix-S2wMel-DOX-1_1-T7-1805A0_NC_002978.6:189;G-67;0.26171875
NC_002978.6	57924	G	A	Mix-S2wMel-DOX-1_1-T7-1805A0_NC_002978.6:212;A-68;0.242857142857143	Mix-S2wMel-DOX-1_1-T7-1805C0_NC_002978.6:241;A-51;0.174657534246575	Mix-S2wMel-DOX-1_1-T7-1805B0_NC_002978.6:343;A-72;0.173493975903614
NC_002978.6	57926	G	C	Mix-S2wMel-DOX-1_1-T7-1805B0_NC_002978.6:345;C-73;0.174641148325359	Mix-S2wMel-DOX-1_1-T7-1805A0_NC_002978.6:214;C-68;0.24113475177305	Mix-S2wMel-DOX-1_1-T7-1805C0_NC_002978.6:250;C-50;0.166666666666667
NC_002978.6	57935	C	T	Mix-S2wMel-DOX-1_1-T7-1805B0_NC_002978.6:395;T-66;0.143167028199566	Mix-S2wMel-DOX-1_1-T7-1805C0_NC_002978.6:272;T-45;0.141955835962145	Mix-S2wMel-DOX-1_1-T7-1805A0_NC_002978.6:227;T-64;0.219931271477663
NC_002978.6	57941	A	G	Mix-S2wMel-DOX-1_1-T7-1805C0_NC_002978.6:280;G-45;0.138461538461538	Mix-S2wMel-DOX-1_1-T7-1805A0_NC_002978.6:242;G-65;0.211726384364821	Mix-S2wMel-DOX-1_1-T7-1805B0_NC_002978.6:398;G-69;0.147751605995717
NC_002978.6	57947	A	G	Mix-S2wMel-DOX-1_1-T7-1805A0_NC_002978.6:226;G-57;0.201413427561837	Mix-S2wMel-DOX-1_1-T7-1805C0_NC_002978.6:263;G-39;0.129139072847682	Mix-S2wMel-DOX-1_1-T7-1805B0_NC_002978.6:374;G-58;0.134259259259259
NC_002978.6	57951	G	A	Mix-S2wMel-DOX-1_1-T7-1805C0_NC_002978.6:290;A-37;0.113149847094801	Mix-S2wMel-DOX-1_1-T7-1805A0_NC_002978.6:232;A-53;0.185964912280702	Mix-S2wMel-DOX-1_1-T7-1805B0_NC_002978.6:396;A-55;0.121951219512195
NC_002978.6	57953	C	T	Mix-S2wMel-DOX-1_1-T7-1805B0_NC_002978.6:391;T-55;0.123318385650224	Mix-S2wMel-DOX-1_1-T7-1805C0_NC_002978.6:277;T-35;0.112179487179487	Mix-S2wMel-DOX-1_1-T7-1805A0_NC_002978.6:235;T-54;0.186851211072664
NC_002978.6	57959	T	C	Mix-S2wMel-DOX-1_1-T7-1805A0_NC_002978.6:243;C-54;0.181818181818182	Mix-S2wMel-DOX-1_1-T7-1805B0_NC_002978.6:427;C-58;0.119587628865979
NC_002978.6	57961	A	C	Mix-S2wMel-DOX-1_1-T7-1805A0_NC_002978.6:240;C-55;0.186440677966102	Mix-S2wMel-DOX-1_1-T7-1805C0_NC_002978.6:305;C-40;0.115942028985507	Mix-S2wMel-DOX-1_1-T7-1805B0_NC_002978.6:421;C-57;0.119246861924686
NC_002978.6	57965	C	T	Mix-S2wMel-DOX-1_1-T7-1805A0_NC_002978.6:237;T-55;0.188356164383562	Mix-S2wMel-DOX-1_1-T7-1805C0_NC_002978.6:304;T-37;0.108504398826979	Mix-S2wMel-DOX-1_1-T7-1805B0_NC_002978.6:409;T-58;0.124197002141328
NC_002978.6	58037	T	C	Mix-S2wMel-DOX-1_1-T7-1805B0_NC_002978.6:414;C-69;0.142857142857143	Mix-S2wMel-DOX-1_1-T7-1805C0_NC_002978.6:254;C-44;0.147651006711409	Mix-S2wMel-DOX-1_1-T7-1805A0_NC_002978.6:249;C-58;0.188925081433225
NC_002978.6	58040	A	G	Mix-S2wMel-DOX-1_1-T7-1805C0_NC_002978.6:248;G-43;0.147766323024055	Mix-S2wMel-DOX-1_1-T7-1805A0_NC_002978.6:245;G-56;0.186046511627907	Mix-S2wMel-DOX-1_1-T7-1805B0_NC_002978.6:414;G-68;0.141078838174274
NC_002978.6	58043	G	A	Mix-S2wMel-DOX-1_1-T7-1805B0_NC_002978.6:434;A-63;0.126760563380282	Mix-S2wMel-DOX-1_1-T7-1805C0_NC_002978.6:263;A-39;0.129139072847682	Mix-S2wMel-DOX-1_1-T7-1805A0_NC_002978.6:253;A-56;0.181229773462783
NC_002978.6	58124	G	A	Mix-S2wMel-DOX-1_1-T7-1805C0_NC_002978.6:255;A-53;0.172077922077922	Mix-S2wMel-DOX-1_1-T7-1805A0_NC_002978.6:274;A-72;0.208092485549133	Mix-S2wMel-DOX-1_1-T7-1805B0_NC_002978.6:403;A-71;0.149789029535865
NC_002978.6	58154	C	T	Mix-S2wMel-DOX-1_1-T7-1805C0_NC_002978.6:251;T-54;0.177049180327869	Mix-S2wMel-DOX-1_1-T7-1805A0_NC_002978.6:259;T-75;0.224550898203593	Mix-S2wMel-DOX-1_1-T7-1805B0_NC_002978.6:400;T-69;0.147121535181237
NC_002978.6	58275	C	T	Mix-S2wMel-DOX-1_1-T7-1805B0_NC_002978.6:400;T-90;0.183673469387755	Mix-S2wMel-DOX-1_1-T7-1805A0_NC_002978.6:256;T-64;0.2	Mix-S2wMel-DOX-1_1-T7-1805C0_NC_002978.6:265;T-55;0.171875
NC_002978.6	58277	G	A	Mix-S2wMel-DOX-1_1-T7-1805A0_NC_002978.6:257;A-64;0.199376947040498	Mix-S2wMel-DOX-1_1-T7-1805C0_NC_002978.6:269;A-55;0.169753086419753	Mix-S2wMel-DOX-1_1-T7-1805B0_NC_002978.6:406;A-90;0.181451612903226
NC_002978.6	58289	A	G	Mix-S2wMel-DOX-1_1-T7-1805A0_NC_002978.6:253;G-59;0.189102564102564	Mix-S2wMel-DOX-1_1-T7-1805C0_NC_002978.6:263;G-57;0.178125	Mix-S2wMel-DOX-1_1-T7-1805B0_NC_002978.6:391;G-87;0.182008368200837
NC_002978.6	58292	A	G	Mix-S2wMel-DOX-1_1-T7-1805C0_NC_002978.6:264;G-57;0.177570093457944	Mix-S2wMel-DOX-1_1-T7-1805A0_NC_002978.6:252;G-59;0.189710610932476	Mix-S2wMel-DOX-1_1-T7-1805B0_NC_002978.6:389;G-84;0.177589852008457
NC_002978.6	58433	A	G	Mix-S2wMel-DOX-1_1-T7-1805B0_NC_002978.6:378;G-86;0.185344827586207	Mix-S2wMel-DOX-1_1-T7-1805C0_NC_002978.6:214;G-58;0.213235294117647	Mix-S2wMel-DOX-1_1-T7-1805A0_NC_002978.6:240;G-67;0.218241042345277
NC_002978.6	58733	A	T	Mix-S2wMel-DOX-1_1-T7-1805C0_NC_002978.6:196;T-33;0.14410480349345	Mix-S2wMel-DOX-1_1-T7-1805A0_NC_002978.6:212;T-32;0.131147540983607	Mix-S2wMel-DOX-1_1-T7-1805B0_NC_002978.6:325;T-53;0.14021164021164
NC_002978.6	58736	C	T	Mix-S2wMel-DOX-1_1-T7-1805B0_NC_002978.6:329;T-51;0.134210526315789	Mix-S2wMel-DOX-1_1-T7-1805A0_NC_002978.6:211;T-33;0.135245901639344	Mix-S2wMel-DOX-1_1-T7-1805C0_NC_002978.6:197;T-31;0.135964912280702
NC_002978.6	58740	A	G	Mix-S2wMel-DOX-1_1-T7-1805A0_NC_002978.6:217;G-33;0.132	Mix-S2wMel-DOX-1_1-T7-1805C0_NC_002978.6:198;G-32;0.139130434782609	Mix-S2wMel-DOX-1_1-T7-1805B0_NC_002978.6:327;G-52;0.137203166226913
NC_002978.6	58741	C	T	Mix-S2wMel-DOX-1_1-T7-1805A0_NC_002978.6:213;T-33;0.134146341463415	Mix-S2wMel-DOX-1_1-T7-1805C0_NC_002978.6:196;T-30;0.132743362831858	Mix-S2wMel-DOX-1_1-T7-1805B0_NC_002978.6:325;T-51;0.13563829787234
NC_002978.6	58795	C	T	Mix-S2wMel-DOX-1_1-T7-1805B0_NC_002978.6:378;T-56;0.129032258064516	Mix-S2wMel-DOX-1_1-T7-1805A0_NC_002978.6:220;T-37;0.143968871595331	Mix-S2wMel-DOX-1_1-T7-1805C0_NC_002978.6:230;T-30;0.115384615384615
NC_002978.6	58796	C	A	Mix-S2wMel-DOX-1_1-T7-1805C0_NC_002978.6:217;A-30;0.121457489878543	Mix-S2wMel-DOX-1_1-T7-1805A0_NC_002978.6:217;A-39;0.15234375	Mix-S2wMel-DOX-1_1-T7-1805B0_NC_002978.6:383;A-56;0.127562642369021
NC_002978.6	58799	A	T	Mix-S2wMel-DOX-1_1-T7-1805A0_NC_002978.6:216;T-37;0.146245059288538	Mix-S2wMel-DOX-1_1-T7-1805C0_NC_002978.6:219;T-30;0.120481927710843	Mix-S2wMel-DOX-1_1-T7-1805B0_NC_002978.6:370;T-56;0.131455399061033
NC_002978.6	58800	G	A	Mix-S2wMel-DOX-1_1-T7-1805C0_NC_002978.6:220;A-29;0.116465863453815	Mix-S2wMel-DOX-1_1-T7-1805A0_NC_002978.6:215;A-39;0.153543307086614	Mix-S2wMel-DOX-1_1-T7-1805B0_NC_002978.6:364;A-55;0.13126491646778
NC_002978.6	58808	A	G	Mix-S2wMel-DOX-1_1-T7-1805B0_NC_002978.6:367;G-56;0.132387706855792	Mix-S2wMel-DOX-1_1-T7-1805A0_NC_002978.6:210;G-38;0.153225806451613	Mix-S2wMel-DOX-1_1-T7-1805C0_NC_002978.6:226;G-28;0.110236220472441
NC_002978.6	58809	T	C	Mix-S2wMel-DOX-1_1-T7-1805B0_NC_002978.6:359;C-55;0.132850241545894	Mix-S2wMel-DOX-1_1-T7-1805C0_NC_002978.6:218;C-29;0.117408906882591	Mix-S2wMel-DOX-1_1-T7-1805A0_NC_002978.6:205;C-39;0.159836065573771
NC_002978.6	58811	T	C	Mix-S2wMel-DOX-1_1-T7-1805C0_NC_002978.6:224;C-30;0.118110236220472	Mix-S2wMel-DOX-1_1-T7-1805A0_NC_002978.6:212;C-40;0.158730158730159	Mix-S2wMel-DOX-1_1-T7-1805B0_NC_002978.6:368;C-56;0.132075471698113
NC_002978.6	58812	G	A	Mix-S2wMel-DOX-1_1-T7-1805B0_NC_002978.6:359;A-56;0.134939759036145	Mix-S2wMel-DOX-1_1-T7-1805C0_NC_002978.6:229;A-30;0.115830115830116	Mix-S2wMel-DOX-1_1-T7-1805A0_NC_002978.6:211;A-40;0.159362549800797
NC_002978.6	58815	G	=+1C;+1A	Mix-JW18_wMel-wRi-1_1_23C-T6_1209A0_NC_002978.6:408;+1A-25;0.0577367205542725	Mix-S2_wMel-wRi-1_1K-T7-1805B0_NC_002978.6:380;+1A-14;0.0355329949238579	S2wMel1909A0_NC_002978.6:164;+1A-9;0.0520231213872832	Mix-JW18_DOX-wMel-1_1-T1-1204B0_NC_002978.6:267;+1A-13;0.0464285714285714	Mix-JW18_DOX-wMel-1_1-T00_NC_002978.6:170;+1A-8;0.0449438202247191	JW18wMel2703A-premix0_NC_002978.6:255;+1A-14;0.0520446096654275	Mix-S2_wMel-wRi-1_1_23C-T4-2808C0_NC_002978.6:152;+1A-6;0.0379746835443038	Mix-S2_DOX-wMel-1_1-T4-2004A0_NC_002978.6:508;+1A-21;0.0396975425330813	Mix-S2wMel-DOX-1_1-T6-1105C0_NC_002978.6:261;+1A-10;0.03690036900369	Mix-JW18_DOX-wMel-1_1-T3-2604B0_NC_002978.6:155;+1A-6;0.0372670807453416	Mix-JW18_DOX-wMel-1_1-T1-1204C0_NC_002978.6:227;+1A-8;0.0340425531914894	Mix-S2_DOX-wMel-1_1-T4-2004B0_NC_002978.6:414;+1A-15;0.034965034965035	JW18wRi-wMel_DMwk4_A0_NC_002978.6:341;+1A-17;0.0474860335195531	Mix-S2_wMel-wRi-1_100-T09-0706B0_NC_002978.6:275;+1A-9;0.0316901408450704	wk23_JW18_20_NC_002978.6:339;+1A-13;0.0369318181818182	JW18wRi-wMel_DMwk3_A0_NC_002978.6:537;+1A-16;0.0289330922242315	Mix-JW18_DOX-wMel-1_1-T5-1005C0_NC_002978.6:371;+1A-14;0.0363636363636364	Mix-JW18_wMel-DOX-1_1-T10-1406C0_NC_002978.6:189;+1A-9;0.0454545454545455	Mix-JW18_wMel-wRi-1_1_23C-T6_1209C0_NC_002978.6:242;+1A-12;0.047244094488189	JW18wMel2507A_T0_0_sv_source0_NC_002978.6:152;+1A-6;0.0379746835443038	Mix-S2_wMel-wRi-1_100-T5-1005B0_NC_002978.6:132;+1A-7;0.0503597122302158	Mix-S2_DOX-wMel-1_1-T4-2004C0_NC_002978.6:272;+1A-9;0.0320284697508897	Mix-S2_DOX-wMel-1_1-T2-0704C0_NC_002978.6:255;+1A-9;0.0340909090909091	JW18wMel1508A0_NC_002978.6:116;+1A-11;0.0866141732283465	Mix-S2wMel-DOX-1_1-T6-1105B0_NC_002978.6:283;+1A-9;0.0308219178082192	Mix-S2wMel-DOX-1_1-T8-2505C0_NC_002978.6:665;+1A-27;0.0390173410404624	Mix-S2_DOX-wMel-1_1-T5-2704C0_NC_002978.6:217;+1A-9;0.0398230088495575	Mix-S2_wMel-wRi-1_1K-T7-1805A0_NC_002978.6:308;+1A-10;0.0314465408805031	Mix-S2_DOX-wMel-1_1-T3-1304B0_NC_002978.6:385;+1A-11;0.0277777777777778	Mix-S2_DOX-wMel-1_1-T1-3003C0_NC_002978.6:94;+1A-7;0.0693069306930693	S2wMel1004A-C-premix0_NC_002978.6:290;+1A-10;0.0333333333333333	Mix-S2_DOX-wMel-1_1-T2-0704A0_NC_002978.6:263;+1A-13;0.0471014492753623	Mix-S2_wMel-wRi-1_1K-T7-1805C0_NC_002978.6:270;+1A-9;0.032258064516129	Mix-S2_DOX-wMel-1_1-T5-2704B0_NC_002978.6:215;+1A-8;0.0358744394618834	JW18wMel1804A0_NC_002978.6:192;+1A-9;0.0447761194029851	Mix-JW18_DOX-wMel-1_1-T7-2405C0_NC_002978.6:395;+1A-15;0.0365853658536585	Mix-S2_wMel-wRi-1_100-T4-0305B0_NC_002978.6:99;+1A-8;0.0747663551401869	Mix-JW18_DOX-wMel-1_1-T5-1005A0_NC_002978.6:558;+1A-23;0.0395869191049914	JW18wMel0205A0_NC_002978.6:237;+1A-11;0.0443548387096774	JW18wMel2803A0_NC_002978.6:220;+1A-10;0.0434782608695652	Mix-S2_wMel-wRi-1_1_23C-T6_1209B0_NC_002978.6:120;+1A-7;0.0551181102362205	Mix-S2_wMel-wRi-1_100-T09-0706C0_NC_002978.6:799;+1A-28;0.033857315598549	S2wMel2103290_NC_002978.6:195;+1A-9;0.0441176470588235	Mix-JW18_DOX-wMel-1_1-T7-2405B0_NC_002978.6:648;+1A-29;0.0428360413589365	Mix-JW18_wMel-wRi-1_100-T09-0706C0_NC_002978.6:204;+1A-8;0.0377358490566038	wk23_JW18_10_NC_002978.6:253;+1A-9;0.0343511450381679
NC_002978.6	58821	A	G	Mix-S2wMel-DOX-1_1-T7-1805A0_NC_002978.6:207;G-38;0.155102040816327	Mix-S2wMel-DOX-1_1-T7-1805C0_NC_002978.6:233;G-30;0.114068441064639	Mix-S2wMel-DOX-1_1-T7-1805B0_NC_002978.6:361;G-56;0.134292565947242
NC_002978.6	58822	A	G	Mix-S2wMel-DOX-1_1-T7-1805A0_NC_002978.6:211;G-40;0.159362549800797	Mix-S2wMel-DOX-1_1-T7-1805C0_NC_002978.6:233;G-29;0.110687022900763	Mix-S2wMel-DOX-1_1-T7-1805B0_NC_002978.6:360;G-56;0.134615384615385
NC_002978.6	58832	A	G	Mix-S2wMel-DOX-1_1-T7-1805B0_NC_002978.6:372;G-67;0.152619589977221	Mix-S2wMel-DOX-1_1-T7-1805C0_NC_002978.6:224;G-41;0.154716981132075	Mix-S2wMel-DOX-1_1-T7-1805A0_NC_002978.6:219;G-47;0.176691729323308
NC_002978.6	58840	T	C	Mix-S2wMel-DOX-1_1-T7-1805B0_NC_002978.6:355;C-69;0.162735849056604	Mix-S2wMel-DOX-1_1-T7-1805A0_NC_002978.6:218;C-45;0.171102661596958	Mix-S2wMel-DOX-1_1-T7-1805C0_NC_002978.6:218;C-42;0.161538461538462
NC_002978.6	58859	T	G	Mix-S2_wMel-wRi-1_1K-T7-1805C0_NC_002978.6:247;G-8;0.0313725490196078
NC_002978.6	58874	G	A	Mix-S2wMel-DOX-1_1-T7-1805B0_NC_002978.6:356;A-69;0.162352941176471	Mix-S2wMel-DOX-1_1-T7-1805C0_NC_002978.6:220;A-35;0.137254901960784	Mix-S2wMel-DOX-1_1-T7-1805A0_NC_002978.6:198;A-37;0.157446808510638
NC_002978.6	58919	T	C	Mix-S2wMel-DOX-1_1-T7-1805A0_NC_002978.6:196;C-38;0.162393162393162	Mix-S2wMel-DOX-1_1-T7-1805C0_NC_002978.6:167;C-31;0.156565656565657	Mix-S2wMel-DOX-1_1-T7-1805B0_NC_002978.6:292;C-56;0.160919540229885
NC_002978.6	58922	C	T	Mix-S2wMel-DOX-1_1-T7-1805A0_NC_002978.6:200;T-38;0.159663865546218	Mix-S2wMel-DOX-1_1-T7-1805C0_NC_002978.6:178;T-31;0.148325358851675	Mix-S2wMel-DOX-1_1-T7-1805B0_NC_002978.6:295;T-58;0.164305949008499
NC_002978.6	58925	A	T	Mix-S2wMel-DOX-1_1-T7-1805C0_NC_002978.6:178;T-30;0.144230769230769	Mix-S2wMel-DOX-1_1-T7-1805A0_NC_002978.6:207;T-37;0.151639344262295	Mix-S2wMel-DOX-1_1-T7-1805B0_NC_002978.6:303;T-55;0.153631284916201
NC_002978.6	58952	T	G	Mix-S2wMel-DOX-1_1-T7-1805A0_NC_002978.6:213;G-47;0.180769230769231	Mix-S2wMel-DOX-1_1-T7-1805C0_NC_002978.6:192;G-36;0.157894736842105	Mix-S2wMel-DOX-1_1-T7-1805B0_NC_002978.6:320;G-72;0.183673469387755
NC_002978.6	58959	G	A	Mix-S2wMel-DOX-1_1-T7-1805C0_NC_002978.6:212;A-22;0.094017094017094	Mix-S2wMel-DOX-1_1-T7-1805A0_NC_002978.6:223;A-39;0.148854961832061	Mix-S2wMel-DOX-1_1-T7-1805B0_NC_002978.6:339;A-50;0.12853470437018
NC_002978.6	58961	T	A	Mix-S2wMel-DOX-1_1-T7-1805B0_NC_002978.6:337;A-52;0.133676092544987	Mix-S2wMel-DOX-1_1-T7-1805A0_NC_002978.6:229;A-39;0.145522388059701	Mix-S2wMel-DOX-1_1-T7-1805C0_NC_002978.6:213;A-25;0.105042016806723
NC_002978.6	58964	A	G	Mix-S2wMel-DOX-1_1-T7-1805C0_NC_002978.6:216;G-25;0.103734439834025	Mix-S2wMel-DOX-1_1-T7-1805A0_NC_002978.6:231;G-39;0.144444444444444	Mix-S2wMel-DOX-1_1-T7-1805B0_NC_002978.6:345;G-52;0.130982367758186
NC_002978.6	58967	A	C	Mix-S2wMel-DOX-1_1-T7-1805A0_NC_002978.6:226;C-39;0.147169811320755	Mix-S2wMel-DOX-1_1-T7-1805C0_NC_002978.6:212;C-25;0.105485232067511	Mix-S2wMel-DOX-1_1-T7-1805B0_NC_002978.6:341;C-50;0.127877237851662
NC_002978.6	58968	A	G	Mix-S2wMel-DOX-1_1-T7-1805A0_NC_002978.6:225;G-39;0.147727272727273	Mix-S2wMel-DOX-1_1-T7-1805C0_NC_002978.6:209;G-24;0.103004291845494	Mix-S2wMel-DOX-1_1-T7-1805B0_NC_002978.6:339;G-52;0.132992327365729
NC_002978.6	58969	T	C	Mix-S2wMel-DOX-1_1-T7-1805B0_NC_002978.6:334;C-51;0.132467532467532	Mix-S2wMel-DOX-1_1-T7-1805A0_NC_002978.6:224;C-39;0.14828897338403	Mix-S2wMel-DOX-1_1-T7-1805C0_NC_002978.6:200;C-24;0.107142857142857
NC_002978.6	58970	A	G	Mix-S2wMel-DOX-1_1-T7-1805C0_NC_002978.6:204;G-25;0.109170305676856	Mix-S2wMel-DOX-1_1-T7-1805A0_NC_002978.6:227;G-39;0.146616541353383	Mix-S2wMel-DOX-1_1-T7-1805B0_NC_002978.6:341;G-52;0.132315521628499
NC_002978.6	58976	A	G	Mix-S2wMel-DOX-1_1-T7-1805C0_NC_002978.6:239;G-37;0.134057971014493	Mix-S2wMel-DOX-1_1-T7-1805A0_NC_002978.6:251;G-58;0.187702265372168	Mix-S2wMel-DOX-1_1-T7-1805B0_NC_002978.6:372;G-69;0.156462585034014
NC_002978.6	58982	T	C	Mix-S2wMel-DOX-1_1-T7-1805C0_NC_002978.6:240;C-40;0.142857142857143	Mix-S2wMel-DOX-1_1-T7-1805A0_NC_002978.6:248;C-59;0.192182410423453	Mix-S2wMel-DOX-1_1-T7-1805B0_NC_002978.6:383;C-70;0.154525386313466
NC_002978.6	59000	G	A	Mix-S2wMel-DOX-1_1-T7-1805A0_NC_002978.6:236;A-60;0.202702702702703	Mix-S2wMel-DOX-1_1-T7-1805C0_NC_002978.6:241;A-40;0.142348754448399	Mix-S2wMel-DOX-1_1-T7-1805B0_NC_002978.6:377;A-75;0.165929203539823
NC_002978.6	59003	G	T	Mix-S2wMel-DOX-1_1-T7-1805B0_NC_002978.6:392;T-76;0.162393162393162	Mix-S2wMel-DOX-1_1-T7-1805A0_NC_002978.6:239;T-60;0.20066889632107	Mix-S2wMel-DOX-1_1-T7-1805C0_NC_002978.6:244;T-43;0.149825783972125
NC_002978.6	59009	G	A	Mix-S2wMel-DOX-1_1-T7-1805A0_NC_002978.6:239;A-61;0.203333333333333	Mix-S2wMel-DOX-1_1-T7-1805C0_NC_002978.6:236;A-42;0.151079136690647	Mix-S2wMel-DOX-1_1-T7-1805B0_NC_002978.6:385;A-76;0.164859002169197
NC_002978.6	59012	C	T	Mix-S2wMel-DOX-1_1-T7-1805A0_NC_002978.6:237;T-61;0.204697986577181	Mix-S2wMel-DOX-1_1-T7-1805C0_NC_002978.6:233;T-43;0.155797101449275	Mix-S2wMel-DOX-1_1-T7-1805B0_NC_002978.6:379;T-77;0.168859649122807
NC_002978.6	59015	A	T	Mix-S2wMel-DOX-1_1-T7-1805B0_NC_002978.6:380;T-76;0.166666666666667	Mix-S2wMel-DOX-1_1-T7-1805C0_NC_002978.6:233;T-42;0.152727272727273	Mix-S2wMel-DOX-1_1-T7-1805A0_NC_002978.6:236;T-60;0.202702702702703
NC_002978.6	59036	T	C	Mix-S2wMel-DOX-1_1-T7-1805C0_NC_002978.6:253;C-49;0.162251655629139	Mix-S2wMel-DOX-1_1-T7-1805A0_NC_002978.6:262;C-66;0.201219512195122	Mix-S2wMel-DOX-1_1-T7-1805B0_NC_002978.6:426;C-70;0.141129032258065
NC_002978.6	59042	G	A	Mix-S2wMel-DOX-1_1-T7-1805C0_NC_002978.6:231;A-45;0.16304347826087	Mix-S2wMel-DOX-1_1-T7-1805A0_NC_002978.6:226;A-55;0.195729537366548	Mix-S2wMel-DOX-1_1-T7-1805B0_NC_002978.6:402;A-67;0.142857142857143
NC_002978.6	59045	C	T	Mix-S2wMel-DOX-1_1-T7-1805B0_NC_002978.6:392;T-67;0.145969498910675	Mix-S2wMel-DOX-1_1-T7-1805A0_NC_002978.6:222;T-61;0.215547703180212	Mix-S2wMel-DOX-1_1-T7-1805C0_NC_002978.6:228;T-50;0.179856115107914
NC_002978.6	59075	A	G	Mix-S2wMel-DOX-1_1-T7-1805A0_NC_002978.6:215;G-49;0.185606060606061	Mix-S2wMel-DOX-1_1-T7-1805C0_NC_002978.6:231;G-54;0.189473684210526	Mix-S2wMel-DOX-1_1-T7-1805B0_NC_002978.6:392;G-68;0.147826086956522
NC_002978.6	59078	C	T	Mix-S2wMel-DOX-1_1-T7-1805B0_NC_002978.6:391;T-69;0.15	Mix-S2wMel-DOX-1_1-T7-1805A0_NC_002978.6:218;T-49;0.183520599250936	Mix-S2wMel-DOX-1_1-T7-1805C0_NC_002978.6:235;T-56;0.192439862542955
NC_002978.6	59096	T	C	Mix-S2wMel-DOX-1_1-T7-1805B0_NC_002978.6:389;C-64;0.141280353200883	Mix-S2wMel-DOX-1_1-T7-1805A0_NC_002978.6:206;C-48;0.188976377952756	Mix-S2wMel-DOX-1_1-T7-1805C0_NC_002978.6:208;C-51;0.196911196911197
NC_002978.6	59099	C	T	Mix-S2wMel-DOX-1_1-T7-1805B0_NC_002978.6:401;T-64;0.137634408602151	Mix-S2wMel-DOX-1_1-T7-1805C0_NC_002978.6:223;T-48;0.177121771217712	Mix-S2wMel-DOX-1_1-T7-1805A0_NC_002978.6:209;T-46;0.180392156862745
NC_002978.6	59123	T	C	Mix-S2wMel-DOX-1_1-T7-1805A0_NC_002978.6:201;C-49;0.196	Mix-S2wMel-DOX-1_1-T7-1805C0_NC_002978.6:198;C-54;0.214285714285714	Mix-S2wMel-DOX-1_1-T7-1805B0_NC_002978.6:376;C-68;0.153153153153153
NC_002978.6	59150	A	G	Mix-S2wMel-DOX-1_1-T7-1805B0_NC_002978.6:359;G-71;0.165116279069767	Mix-S2wMel-DOX-1_1-T7-1805C0_NC_002978.6:203;G-50;0.197628458498024	Mix-S2wMel-DOX-1_1-T7-1805A0_NC_002978.6:203;G-55;0.213178294573643
NC_002978.6	59189	G	A	Mix-S2wMel-DOX-1_1-T7-1805C0_NC_002978.6:242;A-48;0.16551724137931	Mix-S2wMel-DOX-1_1-T7-1805A0_NC_002978.6:235;A-68;0.224422442244224	Mix-S2wMel-DOX-1_1-T7-1805B0_NC_002978.6:387;A-91;0.190376569037657
NC_002978.6	59195	A	G	Mix-S2wMel-DOX-1_1-T7-1805B0_NC_002978.6:390;G-90;0.1875	Mix-S2wMel-DOX-1_1-T7-1805C0_NC_002978.6:242;G-49;0.168384879725086	Mix-S2wMel-DOX-1_1-T7-1805A0_NC_002978.6:236;G-67;0.221122112211221
NC_002978.6	59219	T	C	Mix-S2wMel-DOX-1_1-T7-1805B0_NC_002978.6:359;C-90;0.200445434298441	Mix-S2wMel-DOX-1_1-T7-1805A0_NC_002978.6:227;C-67;0.227891156462585	Mix-S2wMel-DOX-1_1-T7-1805C0_NC_002978.6:236;C-48;0.169014084507042
NC_002978.6	59223	A	C	Mix-S2wMel-DOX-1_1-T7-1805C0_NC_002978.6:248;C-50;0.167785234899329	Mix-S2wMel-DOX-1_1-T7-1805A0_NC_002978.6:231;C-70;0.232558139534884	Mix-S2wMel-DOX-1_1-T7-1805B0_NC_002978.6:382;C-95;0.19916142557652
NC_002978.6	59350	C	T	Mix-S2wMel-DOX-1_1-T7-1805A0_NC_002978.6:213;T-73;0.255244755244755	Mix-S2wMel-DOX-1_1-T7-1805C0_NC_002978.6:254;T-55;0.177993527508091	Mix-S2wMel-DOX-1_1-T7-1805B0_NC_002978.6:365;T-86;0.190687361419069
NC_002978.6	59382	G	A	Mix-S2wMel-DOX-1_1-T7-1805C0_NC_002978.6:281;A-47;0.143292682926829	Mix-S2wMel-DOX-1_1-T7-1805A0_NC_002978.6:241;A-80;0.249221183800623	Mix-S2wMel-DOX-1_1-T7-1805B0_NC_002978.6:423;A-102;0.194285714285714
NC_002978.6	59498	C	T	Mix-S2wMel-DOX-1_1-T7-1805C0_NC_002978.6:271;T-57;0.173780487804878	Mix-S2wMel-DOX-1_1-T7-1805A0_NC_002978.6:242;T-74;0.234177215189873	Mix-S2wMel-DOX-1_1-T7-1805B0_NC_002978.6:425;T-87;0.169921875
NC_002978.6	59510	G	A	Mix-S2wMel-DOX-1_1-T7-1805A0_NC_002978.6:241;A-85;0.260736196319018	Mix-S2wMel-DOX-1_1-T7-1805C0_NC_002978.6:258;A-62;0.19375	Mix-S2wMel-DOX-1_1-T7-1805B0_NC_002978.6:425;A-82;0.161735700197239
NC_002978.6	59540	C	T	Mix-S2wMel-DOX-1_1-T7-1805B0_NC_002978.6:399;T-78;0.163522012578616	Mix-S2wMel-DOX-1_1-T7-1805C0_NC_002978.6:242;T-58;0.193333333333333	Mix-S2wMel-DOX-1_1-T7-1805A0_NC_002978.6:225;T-74;0.247491638795987
NC_002978.6	59594	A	T	Mix-S2wMel-DOX-1_1-T7-1805B0_NC_002978.6:399;T-68;0.145610278372591	Mix-S2wMel-DOX-1_1-T7-1805C0_NC_002978.6:229;T-45;0.164233576642336	Mix-S2wMel-DOX-1_1-T7-1805A0_NC_002978.6:211;T-54;0.20377358490566
NC_002978.6	59596	G	A	Mix-S2wMel-DOX-1_1-T7-1805C0_NC_002978.6:230;A-45;0.163636363636364	Mix-S2wMel-DOX-1_1-T7-1805A0_NC_002978.6:209;A-54;0.20532319391635	Mix-S2wMel-DOX-1_1-T7-1805B0_NC_002978.6:399;A-67;0.143776824034335
NC_002978.6	59597	A	G	Mix-S2wMel-DOX-1_1-T7-1805C0_NC_002978.6:221;G-43;0.162878787878788	Mix-S2wMel-DOX-1_1-T7-1805A0_NC_002978.6:210;G-53;0.201520912547529	Mix-S2wMel-DOX-1_1-T7-1805B0_NC_002978.6:399;G-65;0.140086206896552
NC_002978.6	59603	A	G	Mix-S2wMel-DOX-1_1-T7-1805C0_NC_002978.6:227;G-48;0.174545454545455	Mix-S2wMel-DOX-1_1-T7-1805A0_NC_002978.6:202;G-59;0.226053639846743	Mix-S2wMel-DOX-1_1-T7-1805B0_NC_002978.6:392;G-77;0.164179104477612
NC_002978.6	59609	A	G	Mix-S2wMel-DOX-1_1-T7-1805C0_NC_002978.6:220;G-52;0.191176470588235	Mix-S2wMel-DOX-1_1-T7-1805A0_NC_002978.6:197;G-60;0.233463035019455	Mix-S2wMel-DOX-1_1-T7-1805B0_NC_002978.6:388;G-79;0.169164882226981
NC_002978.6	59621	T	C	Mix-S2wMel-DOX-1_1-T7-1805B0_NC_002978.6:339;C-80;0.190930787589499	Mix-S2wMel-DOX-1_1-T7-1805A0_NC_002978.6:168;C-60;0.263157894736842	Mix-S2wMel-DOX-1_1-T7-1805C0_NC_002978.6:196;C-54;0.216
NC_002978.6	59622	G	A	Mix-S2wMel-DOX-1_1-T7-1805A0_NC_002978.6:166;A-59;0.262222222222222	Mix-S2wMel-DOX-1_1-T7-1805C0_NC_002978.6:201;A-52;0.205533596837945	Mix-S2wMel-DOX-1_1-T7-1805B0_NC_002978.6:336;A-81;0.194244604316547
NC_002978.6	59626	A	G	Mix-S2wMel-DOX-1_1-T7-1805B0_NC_002978.6:330;G-81;0.197080291970803	Mix-S2wMel-DOX-1_1-T7-1805A0_NC_002978.6:165;G-59;0.263392857142857	Mix-S2wMel-DOX-1_1-T7-1805C0_NC_002978.6:193;G-53;0.215447154471545
NC_002978.6	59678	C	T	Mix-S2wMel-DOX-1_1-T7-1805B0_NC_002978.6:362;T-77;0.175398633257403	Mix-S2wMel-DOX-1_1-T7-1805C0_NC_002978.6:228;T-55;0.19434628975265	Mix-S2wMel-DOX-1_1-T7-1805A0_NC_002978.6:176;T-56;0.241379310344828
NC_002978.6	59738	G	A	Mix-S2wMel-DOX-1_1-T7-1805A0_NC_002978.6:186;A-55;0.228215767634855	Mix-S2wMel-DOX-1_1-T7-1805C0_NC_002978.6:227;A-46;0.168498168498169	Mix-S2wMel-DOX-1_1-T7-1805B0_NC_002978.6:352;A-77;0.179487179487179
NC_002978.6	59769	A	G	Mix-S2wMel-DOX-1_1-T7-1805B0_NC_002978.6:301;G-62;0.170798898071625	Mix-S2wMel-DOX-1_1-T7-1805C0_NC_002978.6:195;G-42;0.177215189873418	Mix-S2wMel-DOX-1_1-T7-1805A0_NC_002978.6:170;G-52;0.234234234234234
NC_002978.6	59770	A	C	Mix-S2wMel-DOX-1_1-T7-1805C0_NC_002978.6:195;C-45;0.1875	Mix-S2wMel-DOX-1_1-T7-1805A0_NC_002978.6:171;C-53;0.236607142857143	Mix-S2wMel-DOX-1_1-T7-1805B0_NC_002978.6:308;C-61;0.165311653116531
NC_002978.6	59772	A	G	Mix-S2wMel-DOX-1_1-T7-1805A0_NC_002978.6:156;G-53;0.253588516746411	Mix-S2wMel-DOX-1_1-T7-1805C0_NC_002978.6:187;G-45;0.193965517241379	Mix-S2wMel-DOX-1_1-T7-1805B0_NC_002978.6:302;G-61;0.168044077134986
NC_002978.6	59804	T	C	Mix-S2wMel-DOX-1_1-T7-1805C0_NC_002978.6:228;C-49;0.176895306859206	Mix-S2wMel-DOX-1_1-T7-1805A0_NC_002978.6:169;C-49;0.224770642201835	Mix-S2wMel-DOX-1_1-T7-1805B0_NC_002978.6:327;C-84;0.204379562043796
NC_002978.6	59808	T	C	Mix-S2wMel-DOX-1_1-T7-1805B0_NC_002978.6:312;C-83;0.210126582278481	Mix-S2wMel-DOX-1_1-T7-1805A0_NC_002978.6:170;C-50;0.227272727272727	Mix-S2wMel-DOX-1_1-T7-1805C0_NC_002978.6:207;C-51;0.197674418604651
NC_002978.6	59831	C	T	Mix-S2wMel-DOX-1_1-T7-1805B0_NC_002978.6:266;T-70;0.208333333333333	Mix-S2wMel-DOX-1_1-T7-1805C0_NC_002978.6:169;T-35;0.17156862745098	Mix-S2wMel-DOX-1_1-T7-1805A0_NC_002978.6:149;T-40;0.211640211640212
NC_002978.6	59834	A	G	Mix-S2wMel-DOX-1_1-T7-1805A0_NC_002978.6:150;G-39;0.206349206349206	Mix-S2wMel-DOX-1_1-T7-1805C0_NC_002978.6:168;G-37;0.180487804878049	Mix-S2wMel-DOX-1_1-T7-1805B0_NC_002978.6:274;G-69;0.201166180758017
NC_002978.6	59837	A	G	Mix-S2wMel-DOX-1_1-T7-1805C0_NC_002978.6:166;G-35;0.174129353233831	Mix-S2wMel-DOX-1_1-T7-1805B0_NC_002978.6:264;G-68;0.204819277108434
NC_002978.6	59841	C	T	Mix-S2wMel-DOX-1_1-T7-1805B0_NC_002978.6:269;T-70;0.206489675516224	Mix-S2wMel-DOX-1_1-T7-1805C0_NC_002978.6:169;T-37;0.179611650485437	Mix-S2wMel-DOX-1_1-T7-1805A0_NC_002978.6:152;T-40;0.208333333333333
NC_002978.6	59936	A	G	Mix-S2wMel-DOX-1_1-T7-1805B0_NC_002978.6:293;G-68;0.188365650969529	Mix-S2wMel-DOX-1_1-T7-1805A0_NC_002978.6:170;G-59;0.25764192139738	Mix-S2wMel-DOX-1_1-T7-1805C0_NC_002978.6:181;G-45;0.199115044247788
NC_002978.6	59948	A	G	Mix-S2wMel-DOX-1_1-T7-1805A0_NC_002978.6:170;G-59;0.25764192139738	Mix-S2wMel-DOX-1_1-T7-1805C0_NC_002978.6:176;G-42;0.192660550458716	Mix-S2wMel-DOX-1_1-T7-1805B0_NC_002978.6:296;G-52;0.149425287356322
NC_002978.6	59951	A	G	Mix-S2wMel-DOX-1_1-T7-1805B0_NC_002978.6:292;G-49;0.143695014662757	Mix-S2wMel-DOX-1_1-T7-1805C0_NC_002978.6:174;G-40;0.186915887850467	Mix-S2wMel-DOX-1_1-T7-1805A0_NC_002978.6:168;G-59;0.259911894273128
NC_002978.6	59955	A	G	Mix-S2wMel-DOX-1_1-T7-1805B0_NC_002978.6:282;G-51;0.153153153153153	Mix-S2wMel-DOX-1_1-T7-1805C0_NC_002978.6:174;G-39;0.183098591549296	Mix-S2wMel-DOX-1_1-T7-1805A0_NC_002978.6:163;G-59;0.265765765765766
NC_002978.6	59957	A	G	Mix-S2wMel-DOX-1_1-T7-1805C0_NC_002978.6:171;G-38;0.181818181818182	Mix-S2wMel-DOX-1_1-T7-1805A0_NC_002978.6:162;G-58;0.263636363636364	Mix-S2wMel-DOX-1_1-T7-1805B0_NC_002978.6:282;G-51;0.153153153153153
NC_002978.6	59964	A	G	Mix-S2wMel-DOX-1_1-T7-1805C0_NC_002978.6:165;G-39;0.191176470588235	Mix-S2wMel-DOX-1_1-T7-1805A0_NC_002978.6:160;G-59;0.269406392694064	Mix-S2wMel-DOX-1_1-T7-1805B0_NC_002978.6:283;G-50;0.15015015015015
NC_002978.6	59966	G	A	Mix-S2wMel-DOX-1_1-T7-1805B0_NC_002978.6:290;A-50;0.147058823529412	Mix-S2wMel-DOX-1_1-T7-1805A0_NC_002978.6:162;A-60;0.27027027027027	Mix-S2wMel-DOX-1_1-T7-1805C0_NC_002978.6:175;A-39;0.182242990654206
NC_002978.6	60040	G	A	Mix-S2wMel-DOX-1_1-T7-1805C0_NC_002978.6:178;A-28;0.135922330097087	Mix-S2wMel-DOX-1_1-T7-1805A0_NC_002978.6:148;A-53;0.263681592039801	Mix-S2wMel-DOX-1_1-T7-1805B0_NC_002978.6:267;A-41;0.133116883116883
NC_002978.6	60232	A	G	Mix-S2wMel-DOX-1_1-T7-1805A0_NC_002978.6:146;G-47;0.243523316062176
NC_002978.6	60241	G	A	Mix-S2wMel-DOX-1_1-T7-1805A0_NC_002978.6:143;A-47;0.247368421052632
NC_002978.6	60250	G	A	Mix-S2wMel-DOX-1_1-T7-1805A0_NC_002978.6:141;A-47;0.25
NC_002978.6	60262	T	C	Mix-S2wMel-DOX-1_1-T7-1805A0_NC_002978.6:143;C-50;0.259067357512953
NC_002978.6	60288	G	A	Mix-S2wMel-DOX-1_1-T7-1805A0_NC_002978.6:142;A-49;0.256544502617801	Mix-S2wMel-DOX-1_1-T7-1805B0_NC_002978.6:230;A-76;0.248366013071895
NC_002978.6	60361	T	A	Mix-S2wMel-DOX-1_1-T7-1805C0_NC_002978.6:161;A-32;0.16580310880829
NC_002978.6	60374	G	A	Mix-S2wMel-DOX-1_1-T7-1805C0_NC_002978.6:166;A-32;0.161616161616162	Mix-S2wMel-DOX-1_1-T7-1805B0_NC_002978.6:252;A-54;0.176470588235294
NC_002978.6	60376	T	C	Mix-S2wMel-DOX-1_1-T7-1805C0_NC_002978.6:175;C-33;0.158653846153846	Mix-S2wMel-DOX-1_1-T7-1805B0_NC_002978.6:261;C-52;0.166134185303514
NC_002978.6	60383	C	T	Mix-S2wMel-DOX-1_1-T7-1805C0_NC_002978.6:175;T-34;0.162679425837321	Mix-S2wMel-DOX-1_1-T7-1805B0_NC_002978.6:257;T-53;0.170967741935484
NC_002978.6	60391	C	T	Mix-S2wMel-DOX-1_1-T7-1805B0_NC_002978.6:262;T-51;0.162939297124601	Mix-S2wMel-DOX-1_1-T7-1805C0_NC_002978.6:176;T-30;0.145631067961165	Mix-S2wMel-DOX-1_1-T7-1805A0_NC_002978.6:158;T-36;0.185567010309278
NC_002978.6	60395	T	C	Mix-S2wMel-DOX-1_1-T7-1805C0_NC_002978.6:183;C-31;0.144859813084112	Mix-S2wMel-DOX-1_1-T7-1805A0_NC_002978.6:156;C-35;0.183246073298429	Mix-S2wMel-DOX-1_1-T7-1805B0_NC_002978.6:267;C-49;0.155063291139241
NC_002978.6	60401	C	A	Mix-S2wMel-DOX-1_1-T7-1805A0_NC_002978.6:163;A-36;0.180904522613065	Mix-S2wMel-DOX-1_1-T7-1805C0_NC_002978.6:186;A-31;0.142857142857143	Mix-S2wMel-DOX-1_1-T7-1805B0_NC_002978.6:271;A-50;0.155763239875389
NC_002978.6	60412	A	G	Mix-S2wMel-DOX-1_1-T7-1805B0_NC_002978.6:269;G-48;0.151419558359621	Mix-S2wMel-DOX-1_1-T7-1805C0_NC_002978.6:186;G-28;0.130841121495327	Mix-S2wMel-DOX-1_1-T7-1805A0_NC_002978.6:159;G-34;0.176165803108808
NC_002978.6	60517	A	G	Mix-S2wMel-DOX-1_1-T7-1805A0_NC_002978.6:185;G-42;0.185022026431718	Mix-S2wMel-DOX-1_1-T7-1805C0_NC_002978.6:176;G-40;0.185185185185185	Mix-S2wMel-DOX-1_1-T7-1805B0_NC_002978.6:313;G-74;0.191214470284238
NC_002978.6	60547	T	C	Mix-S2wMel-DOX-1_1-T7-1805B0_NC_002978.6:325;C-53;0.14021164021164	Mix-S2wMel-DOX-1_1-T7-1805A0_NC_002978.6:192;C-28;0.127272727272727	Mix-S2wMel-DOX-1_1-T7-1805C0_NC_002978.6:193;C-28;0.126696832579186
NC_002978.6	60550	C	A	Mix-S2wMel-DOX-1_1-T7-1805C0_NC_002978.6:194;A-28;0.126126126126126	Mix-S2wMel-DOX-1_1-T7-1805A0_NC_002978.6:195;A-28;0.125560538116592	Mix-S2wMel-DOX-1_1-T7-1805B0_NC_002978.6:327;A-54;0.141732283464567
NC_002978.6	60554	A	G	Mix-S2wMel-DOX-1_1-T7-1805A0_NC_002978.6:199;G-27;0.119469026548673	Mix-S2wMel-DOX-1_1-T7-1805C0_NC_002978.6:198;G-25;0.112107623318386	Mix-S2wMel-DOX-1_1-T7-1805B0_NC_002978.6:339;G-53;0.135204081632653
NC_002978.6	60558	C	T	Mix-S2wMel-DOX-1_1-T7-1805B0_NC_002978.6:336;T-50;0.129533678756477	Mix-S2wMel-DOX-1_1-T7-1805A0_NC_002978.6:194;T-26;0.118181818181818	Mix-S2wMel-DOX-1_1-T7-1805C0_NC_002978.6:194;T-24;0.110091743119266
NC_002978.6	60701	A	G	Mix-S2wMel-DOX-1_1-T7-1805C0_NC_002978.6:213;G-37;0.148	Mix-S2wMel-DOX-1_1-T7-1805A0_NC_002978.6:181;G-45;0.199115044247788	Mix-S2wMel-DOX-1_1-T7-1805B0_NC_002978.6:326;G-69;0.174683544303797
NC_002978.6	60725	T	G	Mix-S2wMel-DOX-1_1-T7-1805A0_NC_002978.6:191;G-50;0.20746887966805	Mix-S2wMel-DOX-1_1-T7-1805C0_NC_002978.6:213;G-46;0.177606177606178	Mix-S2wMel-DOX-1_1-T7-1805B0_NC_002978.6:333;G-74;0.181818181818182
NC_002978.6	60727	A	C	Mix-S2wMel-DOX-1_1-T7-1805B0_NC_002978.6:334;C-75;0.183374083129584	Mix-S2wMel-DOX-1_1-T7-1805C0_NC_002978.6:224;C-46;0.17037037037037	Mix-S2wMel-DOX-1_1-T7-1805A0_NC_002978.6:192;C-49;0.203319502074689
NC_002978.6	60751	G	A	Mix-S2wMel-DOX-1_1-T7-1805B0_NC_002978.6:329;A-66;0.167088607594937	Mix-S2wMel-DOX-1_1-T7-1805A0_NC_002978.6:193;A-42;0.178723404255319	Mix-S2wMel-DOX-1_1-T7-1805C0_NC_002978.6:209;A-38;0.153846153846154
NC_002978.6	60758	A	G	Mix-S2wMel-DOX-1_1-T7-1805A0_NC_002978.6:198;G-39;0.164556962025316	Mix-S2wMel-DOX-1_1-T7-1805C0_NC_002978.6:214;G-38;0.150793650793651	Mix-S2wMel-DOX-1_1-T7-1805B0_NC_002978.6:336;G-63;0.157894736842105
NC_002978.6	60764	G	A	Mix-S2wMel-DOX-1_1-T7-1805C0_NC_002978.6:224;A-36;0.138461538461538	Mix-S2wMel-DOX-1_1-T7-1805A0_NC_002978.6:211;A-36;0.145748987854251	Mix-S2wMel-DOX-1_1-T7-1805B0_NC_002978.6:344;A-60;0.148514851485149
NC_002978.6	60888	A	G	Mix-S2wMel-DOX-1_1-T7-1805A0_NC_002978.6:263;G-63;0.193251533742331	Mix-S2wMel-DOX-1_1-T7-1805C0_NC_002978.6:267;G-43;0.138709677419355	Mix-S2wMel-DOX-1_1-T7-1805B0_NC_002978.6:384;G-76;0.165217391304348
NC_002978.6	60890	G	A	Mix-S2wMel-DOX-1_1-T7-1805C0_NC_002978.6:246;A-40;0.13986013986014	Mix-S2wMel-DOX-1_1-T7-1805A0_NC_002978.6:257;A-63;0.196875	Mix-S2wMel-DOX-1_1-T7-1805B0_NC_002978.6:378;A-73;0.161862527716186
NC_002978.6	60916	T	=+1A	Mix-S2wMel-DOX-1_1-T7-1805A0_NC_002978.6:295;+1A-31;0.0950920245398773	Mix-S2wMel-DOX-1_1-T7-1805C0_NC_002978.6:281;+1A-27;0.0876623376623377	Mix-S2wMel-DOX-1_1-T7-1805B0_NC_002978.6:425;+1A-34;0.0740740740740741
NC_002978.6	60961	A	G	Mix-S2wMel-DOX-1_1-T7-1805B0_NC_002978.6:376;G-58;0.133640552995392	Mix-S2wMel-DOX-1_1-T7-1805A0_NC_002978.6:249;G-40;0.13840830449827	Mix-S2wMel-DOX-1_1-T7-1805C0_NC_002978.6:237;G-38;0.138181818181818
NC_002978.6	60962	G	A	Mix-S2wMel-DOX-1_1-T7-1805B0_NC_002978.6:371;A-59;0.137209302325581	Mix-S2wMel-DOX-1_1-T7-1805A0_NC_002978.6:251;A-41;0.14041095890411	Mix-S2wMel-DOX-1_1-T7-1805C0_NC_002978.6:231;A-40;0.14760147601476
NC_002978.6	61254	C	T	JW18wMel0108A0_NC_002978.6:223;T-14;0.0590717299578059	JW18wMel1107A_T0_0_sv_source0_NC_002978.6:230;T-11;0.045643153526971	JW18wMel2606A_T0_0_sv_source0_NC_002978.6:248;T-9;0.0350194552529183	JW18wMel2908A0_NC_002978.6:332;T-11;0.032069970845481	S2wMel0108-premix0_NC_002978.6:158;T-9;0.0538922155688623	JW18wMel2507A0_NC_002978.6:349;T-11;0.0305555555555556	JW18wMel1909A0_NC_002978.6:180;T-9;0.0476190476190476
NC_002978.6	61277	G	T	S2wMel1909A0_NC_002978.6:144;T-11;0.0709677419354839	JW18wMel0108A0_NC_002978.6:124;T-7;0.0534351145038168	JW18wMel2908A0_NC_002978.6:198;T-10;0.0480769230769231	JW18wMel1107A_T0_0_sv_source0_NC_002978.6:131;T-7;0.0507246376811594	JW18wMel1807A_T0_0_sv_source0_NC_002978.6:63;T-8;0.112676056338028	JW18wMel2507A_T0_0_sv_source0_NC_002978.6:141;T-6;0.0408163265306122	JW18wMel0407A_T0_0_sv_source0_NC_002978.6:202;T-17;0.0776255707762557	S2wMel1508A0_NC_002978.6:124;T-7;0.0534351145038168
NC_002978.6	61290	T	C	S2wMel1508A0_NC_002978.6:114;C-6;0.05	JW18wMel0407A_T0_0_sv_source0_NC_002978.6:184;C-10;0.0515463917525773	JW18wMel2908A0_NC_002978.6:169;C-8;0.0451977401129944	JW18wMel2606A_T0_0_sv_source0_NC_002978.6:130;C-6;0.0441176470588235	JW18wMel1107A_T0_0_sv_source0_NC_002978.6:123;C-7;0.0538461538461538	S2wMel1909A0_NC_002978.6:128;C-6;0.0447761194029851	JW18wMel0108A0_NC_002978.6:116;C-7;0.0569105691056911
NC_002978.6	61296	A	G	JW18wMel0108A0_NC_002978.6:95;G-7;0.0686274509803922	JW18wMel1107A_T0_0_sv_source0_NC_002978.6:99;G-6;0.0571428571428571	JW18wMel2606A_T0_0_sv_source0_NC_002978.6:105;G-6;0.0540540540540541	JW18wMel2908A0_NC_002978.6:132;G-8;0.0571428571428571	Mix-S2_wMel-wRi-1_1_23C-T4-2808C0_NC_002978.6:186;G-7;0.0362694300518135	JW18wMel2507A0_NC_002978.6:148;G-6;0.038961038961039	JW18wMel1909A0_NC_002978.6:84;G-6;0.0666666666666667	S2wMel1508A0_NC_002978.6:97;G-6;0.058252427184466	JW18wMel0407A_T0_0_sv_source0_NC_002978.6:152;G-10;0.0617283950617284
NC_002978.6	61306	C	A	JW18wMel1807A_T0_0_sv_source0_NC_002978.6:46;A-7;0.132075471698113	JW18wMel0407A_T0_0_sv_source0_NC_002978.6:141;A-7;0.0472972972972973
NC_002978.6	61368	G	A	Mix-S2_wMel-wRi-1_1_23C-T4-2808B0_NC_002978.6:131;A-6;0.0437956204379562
NC_002978.6	61392	T	G	Mix-S2_wMel-wRi-1_1_23C-T3-2108B0_NC_002978.6:64;G-7;0.0985915492957746	Mix-S2_wMel-wRi-1_1_23C-T4-2808C0_NC_002978.6:149;G-8;0.0509554140127389
NC_002978.6	62299	A	G	Mix-S2_wMel-wRi-1_1_23C-T5-0409C0_NC_002978.6:14;G-6;0.3
NC_002978.6	62322	C	T	Mix-S2_wMel-wRi-1_1_23C-T4-2808C0_NC_002978.6:26;T-8;0.235294117647059	Mix-S2_wMel-wRi-1_1_23C-T5-0409C0_NC_002978.6:23;T-8;0.258064516129032	Mix-JW18_wMel-wRi-1_1_23C-T6_1209C0_NC_002978.6:36;T-7;0.162790697674419
NC_002978.6	62343	C	T	Mix-S2_wMel-wRi-1_1_23C-T4-2808C0_NC_002978.6:37;T-10;0.212765957446809	Mix-S2_wMel-wRi-1_1_23C-T5-0409C0_NC_002978.6:33;T-9;0.214285714285714	JW18wMel2606A_T0_0_sv_source0_NC_002978.6:59;T-8;0.119402985074627	Mix-JW18_wMel-wRi-1_1_23C-T6_1209C0_NC_002978.6:57;T-8;0.123076923076923
NC_002978.6	62349	C	T	JW18wMel2606A_T0_0_sv_source0_NC_002978.6:75;T-6;0.0740740740740741	Mix-S2_wMel-wRi-1_1_23C-T5-0409C0_NC_002978.6:36;T-6;0.142857142857143	JW18wMel0407A_T0_0_sv_source0_NC_002978.6:83;T-8;0.0879120879120879
NC_002978.6	62362	G	A	JW18wMel2908A0_NC_002978.6:107;A-9;0.0775862068965517	Mix-JW18_wMel-wRi-1_1_23C-T6_1209C0_NC_002978.6:57;A-6;0.0952380952380952	JW18wMel2606A_T0_0_sv_source0_NC_002978.6:95;A-12;0.11214953271028	JW18wMel2507A0_NC_002978.6:96;A-9;0.0857142857142857	JW18wMel0407A_T0_0_sv_source0_NC_002978.6:98;A-11;0.100917431192661	JW18wMel1909A0_NC_002978.6:60;A-6;0.0909090909090909
NC_002978.6	62396	A	G	JW18wMel2908A0_NC_002978.6:168;G-7;0.04	Mix-S2wMel-DOX-1_1-T7-1805C0_NC_002978.6:180;G-28;0.134615384615385	JW18wMel0809A0_NC_002978.6:34;G-6;0.15	JW18wMel2606A_T0_0_sv_source0_NC_002978.6:136;G-9;0.0620689655172414	JW18wMel0108A0_NC_002978.6:126;G-6;0.0454545454545455	JW18wMel0407A_T0_0_sv_source0_NC_002978.6:163;G-13;0.0738636363636364	S2wMel1508A0_NC_002978.6:97;G-8;0.0761904761904762
NC_002978.6	62406	T	C	JW18wMel1107A_T0_0_sv_source0_NC_002978.6:123;C-8;0.0610687022900763	JW18wMel2606A_T0_0_sv_source0_NC_002978.6:152;C-8;0.05	S2wMel1508A0_NC_002978.6:103;C-6;0.055045871559633	Mix-S2wMel-DOX-1_1-T7-1805C0_NC_002978.6:177;C-28;0.136585365853659	JW18wMel0407A_T0_0_sv_source0_NC_002978.6:174;C-15;0.0793650793650794	JW18wMel0108A0_NC_002978.6:137;C-8;0.0551724137931034	JW18wMel2507A0_NC_002978.6:168;C-6;0.0344827586206897
NC_002978.6	62431	A	G	S2wMel1909A0_NC_002978.6:115;G-11;0.0873015873015873	Mix-S2wMel-DOX-1_1-T7-1805B0_NC_002978.6:262;G-52;0.165605095541401	JW18wMel1508A0_NC_002978.6:113;G-13;0.103174603174603	JW18wMel1007A0_NC_002978.6:156;G-11;0.0658682634730539	Mix-S2wMel-DOX-1_1-T7-1805C0_NC_002978.6:213;G-29;0.119834710743802	JW18wMel1107A_T0_0_sv_source0_NC_002978.6:146;G-9;0.0580645161290323	S2wMel0108-premix0_NC_002978.6:97;G-7;0.0673076923076923	Mix-S2wMel-DOX-1_1-T7-1805A0_NC_002978.6:170;G-39;0.186602870813397	JW18wMel0207A0_NC_002978.6:90;G-8;0.0816326530612245	S2wMel1508A0_NC_002978.6:131;G-11;0.0774647887323944	JW18wMel0108A0_NC_002978.6:170;G-19;0.100529100529101	JW18wMel2908A0_NC_002978.6:208;G-19;0.0837004405286344	JW18wMel0108-premix0_NC_002978.6:68;G-10;0.128205128205128	Mix-JW18_wMel-DOX-1_1-T10-1406C0_NC_002978.6:152;G-6;0.0379746835443038	JW18wMel2606A_T0_0_sv_source0_NC_002978.6:178;G-16;0.0824742268041237	JW18wMel2507A_T0_0_sv_source0_NC_002978.6:150;G-11;0.0683229813664596	JW18wMel2507A0_NC_002978.6:210;G-16;0.0707964601769911	JW18wMel0407A_T0_0_sv_source0_NC_002978.6:216;G-25;0.103734439834025
NC_002978.6	62460	C	A	Mix-S2wMel-DOX-1_1-T7-1805A0_NC_002978.6:200;A-43;0.176954732510288	Mix-S2wMel-DOX-1_1-T7-1805C0_NC_002978.6:257;A-32;0.110726643598616	Mix-S2wMel-DOX-1_1-T7-1805B0_NC_002978.6:318;A-60;0.158730158730159
NC_002978.6	62553	T	C	Mix-S2wMel-DOX-1_1-T7-1805B0_NC_002978.6:331;C-74;0.182716049382716	Mix-S2wMel-DOX-1_1-T7-1805A0_NC_002978.6:191;C-52;0.213991769547325	Mix-S2wMel-DOX-1_1-T7-1805C0_NC_002978.6:215;C-29;0.118852459016393
NC_002978.6	62675	T	=+1A	Mix-S2_wMel-DOX-1_1-T9-0106C0_NC_002978.6:215;+1A-7;0.0315315315315315
NC_002978.6	62698	C	T	Mix-S2wMel-DOX-1_1-T7-1805B0_NC_002978.6:306;T-69;0.184	Mix-S2wMel-DOX-1_1-T7-1805A0_NC_002978.6:191;T-50;0.20746887966805	Mix-S2wMel-DOX-1_1-T7-1805C0_NC_002978.6:185;T-39;0.174107142857143
NC_002978.6	63079	A	G	Mix-S2wMel-DOX-1_1-T7-1805C0_NC_002978.6:181;G-52;0.223175965665236	Mix-S2wMel-DOX-1_1-T7-1805A0_NC_002978.6:187;G-42;0.183406113537118	Mix-S2wMel-DOX-1_1-T7-1805B0_NC_002978.6:306;G-62;0.168478260869565
NC_002978.6	63301	G	C	Mix-S2wMel-DOX-1_1-T7-1805B0_NC_002978.6:267;C-82;0.234957020057307	Mix-S2wMel-DOX-1_1-T7-1805A0_NC_002978.6:164;C-54;0.247706422018349	Mix-S2wMel-DOX-1_1-T7-1805C0_NC_002978.6:210;C-43;0.1699604743083
NC_002978.6	63614	G	T	Mix-S2wMel-DOX-1_1-T7-1805A0_NC_002978.6:167;T-62;0.270742358078603	Mix-S2wMel-DOX-1_1-T7-1805C0_NC_002978.6:171;T-43;0.200934579439252	Mix-S2wMel-DOX-1_1-T7-1805B0_NC_002978.6:259;T-70;0.212765957446809
NC_002978.6	63649	C	A	Mix-S2wMel-DOX-1_1-T7-1805B0_NC_002978.6:294;A-69;0.190082644628099	Mix-S2wMel-DOX-1_1-T7-1805A0_NC_002978.6:175;A-63;0.264705882352941	Mix-S2wMel-DOX-1_1-T7-1805C0_NC_002978.6:201;A-37;0.15546218487395
NC_002978.6	63762	G	A	Mix-S2wMel-DOX-1_1-T7-1805A0_NC_002978.6:184;A-69;0.272727272727273	Mix-S2wMel-DOX-1_1-T7-1805C0_NC_002978.6:216;A-50;0.18796992481203	Mix-S2wMel-DOX-1_1-T7-1805B0_NC_002978.6:320;A-77;0.193954659949622
NC_002978.6	63787	A	G	Mix-S2wMel-DOX-1_1-T7-1805A0_NC_002978.6:168;G-65;0.278969957081545	Mix-S2wMel-DOX-1_1-T7-1805C0_NC_002978.6:191;G-41;0.176724137931034	Mix-S2wMel-DOX-1_1-T7-1805B0_NC_002978.6:276;G-70;0.202312138728324
NC_002978.6	63871	G	A	Mix-S2wMel-DOX-1_1-T7-1805B0_NC_002978.6:385;A-55;0.125	Mix-S2wMel-DOX-1_1-T7-1805A0_NC_002978.6:230;A-69;0.230769230769231	Mix-S2wMel-DOX-1_1-T7-1805C0_NC_002978.6:279;A-41;0.128125
NC_002978.6	63880	C	T	Mix-S2wMel-DOX-1_1-T7-1805A0_NC_002978.6:242;T-56;0.187919463087248	Mix-S2wMel-DOX-1_1-T7-1805C0_NC_002978.6:297;T-35;0.105421686746988	Mix-S2wMel-DOX-1_1-T7-1805B0_NC_002978.6:403;T-39;0.0882352941176471
NC_002978.6	63883	T	C	Mix-S2wMel-DOX-1_1-T7-1805A0_NC_002978.6:247;C-54;0.179401993355482	Mix-S2wMel-DOX-1_1-T7-1805C0_NC_002978.6:293;C-36;0.109422492401216	Mix-S2wMel-DOX-1_1-T7-1805B0_NC_002978.6:395;C-37;0.0856481481481482
NC_002978.6	63884	G	A	Mix-S2wMel-DOX-1_1-T7-1805B0_NC_002978.6:398;A-39;0.0892448512585812	Mix-S2wMel-DOX-1_1-T7-1805C0_NC_002978.6:299;A-35;0.104790419161677	Mix-S2wMel-DOX-1_1-T7-1805A0_NC_002978.6:249;A-57;0.186274509803922
NC_002978.6	63886	G	A	Mix-S2wMel-DOX-1_1-T7-1805A0_NC_002978.6:246;A-56;0.185430463576159	Mix-S2wMel-DOX-1_1-T7-1805C0_NC_002978.6:293;A-34;0.103975535168196	Mix-S2wMel-DOX-1_1-T7-1805B0_NC_002978.6:396;A-36;0.0833333333333333
NC_002978.6	63889	A	G	Mix-S2wMel-DOX-1_1-T7-1805C0_NC_002978.6:229;G-36;0.135849056603774	Mix-S2wMel-DOX-1_1-T7-1805A0_NC_002978.6:176;G-56;0.241379310344828	Mix-S2wMel-DOX-1_1-T7-1805B0_NC_002978.6:270;G-38;0.123376623376623
NC_002978.6	63914	A	G	Mix-S2wMel-DOX-1_1-T7-1805B0_NC_002978.6:372;G-56;0.130841121495327	Mix-S2wMel-DOX-1_1-T7-1805C0_NC_002978.6:277;G-46;0.142414860681115	Mix-S2wMel-DOX-1_1-T7-1805A0_NC_002978.6:228;G-64;0.219178082191781
NC_002978.6	64404	C	T	Mix-S2wMel-DOX-1_1-T7-1805B0_NC_002978.6:321;T-58;0.153034300791557	Mix-S2wMel-DOX-1_1-T7-1805C0_NC_002978.6:215;T-45;0.173076923076923	Mix-S2wMel-DOX-1_1-T7-1805A0_NC_002978.6:199;T-43;0.177685950413223
NC_002978.6	64607	A	G	Mix-S2wMel-DOX-1_1-T7-1805C0_NC_002978.6:201;G-36;0.151898734177215	Mix-S2wMel-DOX-1_1-T7-1805A0_NC_002978.6:210;G-52;0.198473282442748	Mix-S2wMel-DOX-1_1-T7-1805B0_NC_002978.6:301;G-50;0.142450142450142
NC_002978.6	65411	C	T	Mix-S2wMel-DOX-1_1-T7-1805B0_NC_002978.6:426;T-93;0.179190751445087
NC_002978.6	65930	A	G	Mix-S2wMel-DOX-1_1-T7-1805A0_NC_002978.6:165;G-48;0.225352112676056	Mix-S2wMel-DOX-1_1-T7-1805C0_NC_002978.6:187;G-34;0.153846153846154	Mix-S2wMel-DOX-1_1-T7-1805B0_NC_002978.6:297;G-65;0.179558011049724
NC_002978.6	65975	T	C	Mix-S2wMel-DOX-1_1-T7-1805C0_NC_002978.6:211;C-40;0.159362549800797	Mix-S2wMel-DOX-1_1-T7-1805A0_NC_002978.6:185;C-64;0.257028112449799	Mix-S2wMel-DOX-1_1-T7-1805B0_NC_002978.6:338;C-71;0.17359413202934
NC_002978.6	66136	A	G	Mix-S2wMel-DOX-1_1-T7-1805C0_NC_002978.6:218;G-40;0.155038759689922	Mix-S2wMel-DOX-1_1-T7-1805A0_NC_002978.6:218;G-56;0.204379562043796	Mix-S2wMel-DOX-1_1-T7-1805B0_NC_002978.6:311;G-69;0.181578947368421
NC_002978.6	66168	A	G	Mix-S2wMel-DOX-1_1-T7-1805B0_NC_002978.6:314;G-76;0.194871794871795	Mix-S2wMel-DOX-1_1-T7-1805A0_NC_002978.6:219;G-59;0.212230215827338	Mix-S2wMel-DOX-1_1-T7-1805C0_NC_002978.6:212;G-39;0.155378486055777
NC_002978.6	66173	G	A	Mix-S2wMel-DOX-1_1-T7-1805B0_NC_002978.6:311;A-75;0.194300518134715	Mix-S2wMel-DOX-1_1-T7-1805A0_NC_002978.6:219;A-62;0.220640569395018	Mix-S2wMel-DOX-1_1-T7-1805C0_NC_002978.6:231;A-40;0.14760147601476
NC_002978.6	66190	A	G	Mix-S2wMel-DOX-1_1-T7-1805B0_NC_002978.6:337;G-84;0.199524940617577	Mix-S2wMel-DOX-1_1-T7-1805A0_NC_002978.6:237;G-65;0.21523178807947	Mix-S2wMel-DOX-1_1-T7-1805C0_NC_002978.6:231;G-45;0.16304347826087
NC_002978.6	66262	T	C	Mix-S2wMel-DOX-1_1-T7-1805C0_NC_002978.6:204;C-41;0.16734693877551	Mix-S2wMel-DOX-1_1-T7-1805A0_NC_002978.6:209;C-60;0.223048327137546	Mix-S2wMel-DOX-1_1-T7-1805B0_NC_002978.6:333;C-78;0.18978102189781
NC_002978.6	66272	C	A	Mix-S2wMel-DOX-1_1-T7-1805B0_NC_002978.6:353;A-89;0.201357466063348	Mix-S2wMel-DOX-1_1-T7-1805C0_NC_002978.6:225;A-46;0.169741697416974	Mix-S2wMel-DOX-1_1-T7-1805A0_NC_002978.6:235;A-69;0.226973684210526
NC_002978.6	66277	C	T	Mix-S2wMel-DOX-1_1-T7-1805B0_NC_002978.6:352;T-86;0.19634703196347	Mix-S2wMel-DOX-1_1-T7-1805A0_NC_002978.6:235;T-66;0.219269102990033	Mix-S2wMel-DOX-1_1-T7-1805C0_NC_002978.6:225;T-45;0.166666666666667
NC_002978.6	66287	C	T	Mix-S2wMel-DOX-1_1-T7-1805B0_NC_002978.6:358;T-85;0.191873589164786	Mix-S2wMel-DOX-1_1-T7-1805A0_NC_002978.6:246;T-60;0.196078431372549	Mix-S2wMel-DOX-1_1-T7-1805C0_NC_002978.6:237;T-38;0.138181818181818
NC_002978.6	66390	C	=+1A	Mix-JW18_DOX-wMel-1_1-T7-2405A0_NC_002978.6:445;+1A-11;0.0241228070175439	S2wMel1706A0_NC_002978.6:514;+1A-12;0.0228136882129278
NC_002978.6	66755	C	T	Mix-S2wMel-DOX-1_1-T7-1805B0_NC_002978.6:309;T-94;0.233250620347395	Mix-S2wMel-DOX-1_1-T7-1805C0_NC_002978.6:245;T-45;0.155172413793103	Mix-S2wMel-DOX-1_1-T7-1805A0_NC_002978.6:211;T-63;0.22992700729927
NC_002978.6	66799	A	G	Mix-S2wMel-DOX-1_1-T7-1805C0_NC_002978.6:237;G-50;0.174216027874564	Mix-S2wMel-DOX-1_1-T7-1805A0_NC_002978.6:201;G-62;0.23574144486692	Mix-S2wMel-DOX-1_1-T7-1805B0_NC_002978.6:327;G-74;0.184538653366584
NC_002978.6	66915	C	T	Mix-S2wMel-DOX-1_1-T7-1805A0_NC_002978.6:272;T-76;0.218390804597701	Mix-S2wMel-DOX-1_1-T7-1805B0_NC_002978.6:418;T-85;0.168986083499006
NC_002978.6	66975	C	T	Mix-S2wMel-DOX-1_1-T7-1805B0_NC_002978.6:392;T-81;0.171247357293869	Mix-S2wMel-DOX-1_1-T7-1805C0_NC_002978.6:250;T-58;0.188311688311688	Mix-S2wMel-DOX-1_1-T7-1805A0_NC_002978.6:234;T-59;0.201365187713311
NC_002978.6	66978	A	G	Mix-S2wMel-DOX-1_1-T7-1805B0_NC_002978.6:396;G-82;0.171548117154812	Mix-S2wMel-DOX-1_1-T7-1805C0_NC_002978.6:252;G-58;0.187096774193548	Mix-S2wMel-DOX-1_1-T7-1805A0_NC_002978.6:243;G-56;0.187290969899666
NC_002978.6	67011	T	C	Mix-S2wMel-DOX-1_1-T7-1805B0_NC_002978.6:339;C-65;0.160891089108911	Mix-S2wMel-DOX-1_1-T7-1805C0_NC_002978.6:229;C-40;0.148698884758364	Mix-S2wMel-DOX-1_1-T7-1805A0_NC_002978.6:217;C-55;0.202205882352941
NC_002978.6	67175	A	G	Mix-S2wMel-DOX-1_1-T7-1805C0_NC_002978.6:207;G-35;0.144628099173554	Mix-S2wMel-DOX-1_1-T7-1805A0_NC_002978.6:210;G-56;0.210526315789474	Mix-S2wMel-DOX-1_1-T7-1805B0_NC_002978.6:302;G-59;0.163434903047091
NC_002978.6	67178	C	T	Mix-S2wMel-DOX-1_1-T7-1805C0_NC_002978.6:209;T-36;0.146938775510204	Mix-S2wMel-DOX-1_1-T7-1805A0_NC_002978.6:211;T-55;0.206766917293233	Mix-S2wMel-DOX-1_1-T7-1805B0_NC_002978.6:308;T-59;0.160762942779292
NC_002978.6	67205	C	T	Mix-S2wMel-DOX-1_1-T7-1805B0_NC_002978.6:271;T-49;0.153125	Mix-S2wMel-DOX-1_1-T7-1805A0_NC_002978.6:164;T-48;0.226415094339623
NC_002978.6	67224	G	A;C	Mix-S2wMel-DOX-1_1-T7-1805B0_NC_002978.6:329;A-61;0.156410256410256	JW18wMel1508A0_NC_002978.6:158;C-7;0.0424242424242424	Mix-S2wMel-DOX-1_1-T7-1805C0_NC_002978.6:202;A-34;0.144067796610169	JW18wMel2908A0_NC_002978.6:265;A-9;0.0328467153284672	JW18wMel1107A_T0_0_sv_source0_NC_002978.6:181;C-10;0.0523560209424084	JW18wMel2507A0_NC_002978.6:242;C-8;0.032	S2wMel0108-premix0_NC_002978.6:135;C-6;0.0425531914893617	Mix-S2_wMel-wRi-1_1_23C-T4-2808A0_NC_002978.6:136;C-8;0.0555555555555556	Mix-S2wMel-DOX-1_1-T7-1805A0_NC_002978.6:206;A-64;0.237037037037037	JW18wMel0407A_T0_0_sv_source0_NC_002978.6:269;C-20;0.069204152249135
NC_002978.6	67235	C	T	JW18wMel2606A_T0_0_sv_source0_NC_002978.6:242;T-8;0.032	JW18wMel2908A0_NC_002978.6:277;T-17;0.0578231292517007	JW18wMel2507A_T0_0_sv_source0_NC_002978.6:201;T-9;0.0428571428571429	JW18wMel2507A0_NC_002978.6:251;T-9;0.0346153846153846	JW18wMel1909A0_NC_002978.6:177;T-8;0.0432432432432432	Mix-S2wMel-DOX-1_1-T7-1805B0_NC_002978.6:335;T-61;0.154040404040404	JW18wMel1508A0_NC_002978.6:168;T-9;0.0508474576271186	S2wMel1909A0_NC_002978.6:168;T-12;0.0666666666666667	JW18wMel1107A_T0_0_sv_source0_NC_002978.6:196;T-8;0.0392156862745098	Mix-S2wMel-DOX-1_1-T7-1805C0_NC_002978.6:201;T-32;0.137339055793991	S2wMel0108-premix0_NC_002978.6:142;T-6;0.0405405405405405	Mix-S2wMel-DOX-1_1-T7-1805A0_NC_002978.6:213;T-62;0.225454545454545	S2wMel1508A0_NC_002978.6:173;T-12;0.0648648648648649
NC_002978.6	67236	T	C	Mix-S2wMel-DOX-1_1-T7-1805C0_NC_002978.6:199;C-33;0.142241379310345	JW18wMel2908A0_NC_002978.6:285;C-11;0.0371621621621622	Mix-S2wMel-DOX-1_1-T7-1805B0_NC_002978.6:336;C-59;0.149367088607595	S2wMel1909A0_NC_002978.6:171;C-8;0.0446927374301676	S2wMel1508A0_NC_002978.6:176;C-10;0.0537634408602151	Mix-S2wMel-DOX-1_1-T7-1805A0_NC_002978.6:214;C-62;0.22463768115942	JW18wMel2507A_T0_0_sv_source0_NC_002978.6:202;C-7;0.0334928229665072
NC_002978.6	67243	C	T	S2wMel1909A0_NC_002978.6:163;T-6;0.0355029585798817
NC_002978.6	67244	C	T	JW18wMel0407A_T0_0_sv_source0_NC_002978.6:317;T-11;0.0335365853658537
NC_002978.6	67246	C	A;T	Mix-S2wMel-DOX-1_1-T7-1805C0_NC_002978.6:200;A-33;0.141630901287554	Mix-S2wMel-DOX-1_1-T7-1805A0_NC_002978.6:207;A-57;0.215909090909091	JW18wMel2908A0_NC_002978.6:275;T-9;0.0316901408450704	Mix-S2wMel-DOX-1_1-T7-1805B0_NC_002978.6:323;A-60;0.156657963446475
NC_002978.6	67255	G	A	JW18wMel2606A_T0_0_sv_source0_NC_002978.6:241;A-8;0.0321285140562249
NC_002978.6	67257	A	T	Mix-JW18_wMel-wRi-1_1_23C-T6_1209B0_NC_002978.6:147;T-7;0.0454545454545455	JW18wMel1508A0_NC_002978.6:162;T-9;0.0526315789473684	JW18wMel2507A_T0_0_sv_source0_NC_002978.6:198;T-7;0.0341463414634146	Mix-S2_wMel-wRi-1_1_23C-T3-2108C0_NC_002978.6:115;T-6;0.0495867768595041	Mix-S2_wMel-wRi-1_1_23C-T6_1209C0_NC_002978.6:151;T-6;0.0382165605095541
NC_002978.6	67259	C	G	JW18wMel1508A0_NC_002978.6:163;G-11;0.0632183908045977	JW18wMel2507A_T0_0_sv_source0_NC_002978.6:193;G-8;0.0398009950248756	S2wMel1909A0_NC_002978.6:152;G-6;0.0379746835443038	Mix-JW18_wMel-wRi-1_1_23C-T6_1209B0_NC_002978.6:153;G-8;0.0496894409937888	JW18wMel0407A_T0_0_sv_source0_NC_002978.6:316;G-9;0.0276923076923077
NC_002978.6	67336	C	T	S2wMel1909A0_NC_002978.6:119;T-6;0.048	Mix-JW18_wMel-wRi-1_1_23C-T6_1209B0_NC_002978.6:142;T-6;0.0405405405405405	JW18wMel0407A_T0_0_sv_source0_NC_002978.6:322;T-9;0.027190332326284	S2wMel1508A0_NC_002978.6:144;T-7;0.0463576158940397	Mix-JW18_wMel-wRi-1_1_23C-T6_1209A0_NC_002978.6:282;T-8;0.0275862068965517	JW18wMel1807A_T0_0_sv_source0_NC_002978.6:97;T-6;0.058252427184466	Mix-S2_wMel-wRi-1_1_23C-T6_1209B0_NC_002978.6:92;T-6;0.0612244897959184	JW18wMel2507A_T0_0_sv_source0_NC_002978.6:161;T-6;0.0359281437125748
NC_002978.6	67393	A	G	JW18wMel2507A_T0_0_sv_source0_NC_002978.6:202;G-8;0.0380952380952381	Mix-JW18_wMel-wRi-1_1_23C-T6_1209C0_NC_002978.6:273;G-9;0.0319148936170213	JW18wMel2908A0_NC_002978.6:274;G-11;0.0385964912280702
NC_002978.6	67418	G	T	Mix-JW18_wMel-wRi-1_1_23C-T6_1209C0_NC_002978.6:269;T-9;0.0323741007194245
NC_002978.6	67423	T	C	S2wMel1508A0_NC_002978.6:178;C-9;0.0481283422459893
NC_002978.6	67515	G	A	Mix-S2_wMel-wRi-1_1_23C-T6_1209C0_NC_002978.6:94;A-9;0.087378640776699	JW18wMel1508A0_NC_002978.6:56;A-8;0.125	Mix-S2_wMel-wRi-1_1_23C-T6_1209A0_NC_002978.6:124;A-13;0.0948905109489051	Mix-JW18_wMel-wRi-1_1_23C-T6_1209B0_NC_002978.6:112;A-19;0.145038167938931	Mix-JW18_wMel-wRi-1_1_23C-T5-0409B0_NC_002978.6:81;A-12;0.129032258064516	Mix-S2_wMel-wRi-1_1_23C-T5-0409C0_NC_002978.6:109;A-13;0.10655737704918	Mix-S2_wMel-wRi-1_1_23C-T3-2108B0_NC_002978.6:41;A-13;0.240740740740741	Mix-S2_wMel-wRi-1_1_23C-T4-2808A0_NC_002978.6:86;A-13;0.131313131313131	JW18wMel2908A0_NC_002978.6:107;A-17;0.137096774193548	JW18wMel0108-premix0_NC_002978.6:37;A-10;0.212765957446809	Mix-JW18_wMel-wRi-1_1_23C-T6_1209C0_NC_002978.6:144;A-10;0.0649350649350649	JW18wMel2606A_T0_0_sv_source0_NC_002978.6:104;A-15;0.126050420168067	JW18wMel1909A0_NC_002978.6:58;A-6;0.09375	JW18wMel2507A0_NC_002978.6:94;A-15;0.137614678899083	JW18wMel2507A_T0_0_sv_source0_NC_002978.6:80;A-13;0.139784946236559	JW18wMel1807A_T0_0_sv_source0_NC_002978.6:42;A-6;0.125	Mix-S2_wMel-wRi-1_1_23C-T5-0409A0_NC_002978.6:85;A-15;0.15	S2wMel1909A0_NC_002978.6:69;A-7;0.0921052631578947	Mix-S2_wMel-wRi-1_1_23C-T4-2808C0_NC_002978.6:107;A-16;0.130081300813008	Mix-S2_wMel-wRi-1_1_23C-T6_1209B0_NC_002978.6:81;A-6;0.0689655172413793	Mix-S2_wMel-wRi-1_1_23C-T3-2108A0_NC_002978.6:34;A-7;0.170731707317073	JW18wMel0108A0_NC_002978.6:73;A-19;0.206521739130435	JW18wMel0407A_T0_0_sv_source0_NC_002978.6:122;A-31;0.202614379084967	Mix-S2_wMel-wRi-1_1_23C-T4-2808B0_NC_002978.6:96;A-11;0.102803738317757	Mix-JW18_wMel-wRi-1_1_23C-T6_1209A0_NC_002978.6:229;A-23;0.0912698412698413
NC_002978.6	67540	A	G	Mix-JW18_wMel-wRi-1_1_23C-T6_1209B0_NC_002978.6:93;G-7;0.07	Mix-S2_wMel-wRi-1_1_23C-T5-0409C0_NC_002978.6:99;G-6;0.0571428571428571	Mix-S2_wMel-wRi-1_1_23C-T5-0409A0_NC_002978.6:80;G-8;0.0909090909090909	JW18wMel0407A_T0_0_sv_source0_NC_002978.6:83;G-10;0.10752688172043
NC_002978.6	67543	G	A	Mix-S2_wMel-wRi-1_1_23C-T5-0409A0_NC_002978.6:74;A-6;0.075
NC_002978.6	67546	G	T	Mix-JW18_wMel-wRi-1_1_23C-T6_1209B0_NC_002978.6:87;T-9;0.09375	Mix-S2_wMel-wRi-1_1_23C-T4-2808A0_NC_002978.6:69;T-7;0.0921052631578947	Mix-S2_wMel-wRi-1_1_23C-T5-0409A0_NC_002978.6:73;T-8;0.0987654320987654	Mix-S2_wMel-wRi-1_1_23C-T5-0409C0_NC_002978.6:91;T-6;0.0618556701030928	JW18wMel0407A_T0_0_sv_source0_NC_002978.6:75;T-14;0.157303370786517
NC_002978.6	67567	A	T	Mix-S2_wMel-wRi-1_1_23C-T4-2808A0_NC_002978.6:63;T-6;0.0869565217391304	Mix-S2_wMel-wRi-1_1_23C-T6_1209A0_NC_002978.6:89;T-6;0.0631578947368421
NC_002978.6	67573	T	C	Mix-S2_wMel-wRi-1_1_23C-T5-0409C0_NC_002978.6:71;C-10;0.123456790123457	Mix-S2_wMel-wRi-1_1_23C-T4-2808C0_NC_002978.6:50;C-6;0.107142857142857	Mix-S2_wMel-wRi-1_1_23C-T4-2808B0_NC_002978.6:46;C-9;0.163636363636364	Mix-S2_wMel-wRi-1_1_23C-T5-0409A0_NC_002978.6:67;C-7;0.0945945945945946	Mix-S2_wMel-wRi-1_1_23C-T6_1209C0_NC_002978.6:56;C-8;0.125	Mix-S2_wMel-wRi-1_1_23C-T6_1209A0_NC_002978.6:74;C-11;0.129411764705882	Mix-JW18_wMel-wRi-1_1_23C-T5-0409B0_NC_002978.6:45;C-7;0.134615384615385	Mix-JW18_wMel-wRi-1_1_23C-T6_1209B0_NC_002978.6:67;C-7;0.0945945945945946
NC_002978.6	67619	A	G	JW18wMel1909A0_NC_002978.6:56;G-6;0.0967741935483871	Mix-S2_wMel-wRi-1_1_23C-T5-0409C0_NC_002978.6:86;G-12;0.122448979591837	JW18wMel0407A_T0_0_sv_source0_NC_002978.6:120;G-17;0.124087591240876	Mix-S2_wMel-wRi-1_1_23C-T4-2808A0_NC_002978.6:76;G-8;0.0952380952380952	JW18wMel2507A0_NC_002978.6:108;G-9;0.0769230769230769	Mix-JW18_wMel-wRi-1_1_23C-T6_1209A0_NC_002978.6:178;G-14;0.0729166666666667	JW18wMel2606A_T0_0_sv_source0_NC_002978.6:82;G-9;0.0989010989010989	Mix-JW18_wMel-wRi-1_1_23C-T6_1209C0_NC_002978.6:107;G-12;0.100840336134454	Mix-S2_wMel-wRi-1_1_23C-T5-0409A0_NC_002978.6:83;G-8;0.0879120879120879	JW18wMel0108A0_NC_002978.6:83;G-9;0.0978260869565217	Mix-JW18_wMel-wRi-1_1_23C-T5-0409B0_NC_002978.6:59;G-8;0.119402985074627	Mix-S2_wMel-wRi-1_1_23C-T6_1209A0_NC_002978.6:98;G-7;0.0666666666666667
NC_002978.6	67630	A	C	Mix-S2_wMel-wRi-1_1_23C-T4-2808A0_NC_002978.6:91;C-6;0.0618556701030928	JW18wMel2507A0_NC_002978.6:150;C-7;0.0445859872611465	JW18wMel1107A_T0_0_sv_source0_NC_002978.6:112;C-6;0.0508474576271186	JW18wMel2606A_T0_0_sv_source0_NC_002978.6:102;C-8;0.0727272727272727	JW18wMel0407A_T0_0_sv_source0_NC_002978.6:154;C-6;0.0375
NC_002978.6	67632	G	A	JW18wMel2507A0_NC_002978.6:166;A-9;0.0514285714285714	Mix-S2_wMel-wRi-1_1_23C-T4-2808A0_NC_002978.6:108;A-7;0.0608695652173913	JW18wMel0108A0_NC_002978.6:128;A-6;0.0447761194029851	JW18wMel2606A_T0_0_sv_source0_NC_002978.6:124;A-9;0.0676691729323308	JW18wMel1107A_T0_0_sv_source0_NC_002978.6:125;A-6;0.0458015267175573
NC_002978.6	67671	T	-1A	JW18wMel1107A_T0_0_sv_source0_NC_002978.6:172;-1A-7;0.0391061452513966	Mix-S2_wMel-wRi-1_1_23C-T5-0409A0_NC_002978.6:111;-1A-7;0.0593220338983051	JW18wMel1007A0_NC_002978.6:132;-1A-6;0.0434782608695652	Mix-JW18_wMel-wRi-1_1_23C-T6_1209B0_NC_002978.6:136;-1A-7;0.048951048951049	Mix-S2_wMel-wRi-1_1_23C-T6_1209A0_NC_002978.6:154;-1A-7;0.0434782608695652	S2wMel1909A0_NC_002978.6:132;-1A-7;0.0503597122302158	Mix-S2_wMel-wRi-1_1_23C-T4-2808A0_NC_002978.6:129;-1A-11;0.0785714285714286	Mix-S2_wMel-wRi-1_1_23C-T6_1209B0_NC_002978.6:104;-1A-9;0.079646017699115	JW18wMel2908A0_NC_002978.6:212;-1A-9;0.0407239819004525	JW18wMel0108A0_NC_002978.6:185;-1A-8;0.0414507772020725	JW18wMel1909A0_NC_002978.6:123;-1A-7;0.0538461538461538	JW18wMel0407A_T0_0_sv_source0_NC_002978.6:266;-1A-9;0.0327272727272727	JW18wMel2507A0_NC_002978.6:228;-1A-9;0.0379746835443038	JW18wMel2507A_T0_0_sv_source0_NC_002978.6:138;-1A-10;0.0675675675675676
NC_002978.6	67682	A	G	JW18wMel2908A0_NC_002978.6:231;G-8;0.0334728033472803	JW18wMel1107A_T0_0_sv_source0_NC_002978.6:194;G-7;0.0348258706467662
NC_002978.6	67695	T	C	Mix-S2_wMel-wRi-1_1_23C-T6_1209A0_NC_002978.6:164;C-7;0.0409356725146199
NC_002978.6	67795	G	A	JW18wMel0108A0_NC_002978.6:184;A-7;0.0366492146596859
NC_002978.6	68004	A	G	JW18wMel1107A_T0_0_sv_source0_NC_002978.6:191;G-8;0.0402010050251256
NC_002978.6	68006	T	G	JW18wMel2606A_T0_0_sv_source0_NC_002978.6:212;G-9;0.0407239819004525
NC_002978.6	68076	A	C	Mix-S2_wMel-wRi-1_1K-T7-1805C0_NC_002978.6:171;C-6;0.0338983050847458
NC_002978.6	68090	A	G	JW18wMel0407A_T0_0_sv_source0_NC_002978.6:125;G-9;0.0671641791044776	JW18wMel2606A_T0_0_sv_source0_NC_002978.6:147;G-16;0.098159509202454	JW18wMel1107A_T0_0_sv_source0_NC_002978.6:158;G-11;0.0650887573964497
NC_002978.6	68165	T	G	Mix-S2_wMel-wRi-1_1K-T7-1805C0_NC_002978.6:220;G-9;0.0393013100436681
NC_002978.6	68185	A	C	JW18wMel2908A0_NC_002978.6:206;C-8;0.0373831775700935	Mix-S2wMel-DOX-1_1-T7-1805C0_NC_002978.6:200;C-11;0.0521327014218009	JW18wMel2606A_T0_0_sv_source0_NC_002978.6:162;C-7;0.0414201183431953	Mix-S2wMel-DOX-1_1-T7-1805B0_NC_002978.6:316;C-17;0.0510510510510511	Mix-S2wMel-DOX-1_1-T7-1805A0_NC_002978.6:210;C-15;0.0666666666666667	JW18wMel0407A_T0_0_sv_source0_NC_002978.6:199;C-12;0.0568720379146919	S2wMel1508A0_NC_002978.6:115;C-7;0.0573770491803279	JW18wMel1909A0_NC_002978.6:107;C-6;0.0530973451327434
NC_002978.6	68207	T	C	JW18wMel1807A_T0_0_sv_source0_NC_002978.6:74;C-12;0.13953488372093	JW18wMel2507A0_NC_002978.6:210;C-17;0.0748898678414097	JW18wMel2507A_T0_0_sv_source0_NC_002978.6:142;C-9;0.0596026490066225	S2wMel2908A0_NC_002978.6:38;C-6;0.136363636363636	JW18wMel1909A0_NC_002978.6:129;C-10;0.0719424460431655	JW18wMel0407A_T0_0_sv_source0_NC_002978.6:234;C-23;0.0894941634241245	JW18wMel0108A0_NC_002978.6:182;C-22;0.107843137254902	JW18wMel2606A_T0_0_sv_source0_NC_002978.6:182;C-18;0.09	JW18wMel0108-premix0_NC_002978.6:85;C-7;0.0760869565217391	JW18wMel2908A0_NC_002978.6:229;C-21;0.084	S2wMel0108-premix0_NC_002978.6:118;C-9;0.0708661417322835	Mix-S2wMel-DOX-1_1-T7-1805A0_NC_002978.6:198;C-17;0.0790697674418605	JW18wMel0207A0_NC_002978.6:111;C-9;0.075	S2wMel1508A0_NC_002978.6:142;C-13;0.0838709677419355	JW18wMel1007A0_NC_002978.6:178;C-7;0.0378378378378378	S2wMel1909A0_NC_002978.6:129;C-9;0.0652173913043478	Mix-S2wMel-DOX-1_1-T7-1805B0_NC_002978.6:294;C-22;0.069620253164557	JW18wMel1508A0_NC_002978.6:110;C-18;0.140625	JW18wMel1107A_T0_0_sv_source0_NC_002978.6:213;C-9;0.0405405405405405	Mix-S2wMel-DOX-1_1-T7-1805C0_NC_002978.6:185;C-14;0.0703517587939698
NC_002978.6	68224	G	T	Mix-S2wMel-DOX-1_1-T7-1805A0_NC_002978.6:207;T-19;0.084070796460177	Mix-S2wMel-DOX-1_1-T7-1805C0_NC_002978.6:201;T-18;0.0821917808219178	Mix-S2wMel-DOX-1_1-T7-1805B0_NC_002978.6:310;T-26;0.0773809523809524
NC_002978.6	68225	T	C	JW18wMel0407A_T0_0_sv_source0_NC_002978.6:271;C-9;0.0321428571428571	JW18wMel1807A_T0_0_sv_source0_NC_002978.6:98;C-7;0.0666666666666667
NC_002978.6	68327	G	T	Mix-S2wMel-DOX-1_1-T7-1805C0_NC_002978.6:226;T-31;0.120622568093385	Mix-S2wMel-DOX-1_1-T7-1805A0_NC_002978.6:200;T-49;0.196787148594378	Mix-S2wMel-DOX-1_1-T7-1805B0_NC_002978.6:286;T-44;0.133333333333333
NC_002978.6	68353	T	C	Mix-S2wMel-DOX-1_1-T7-1805B0_NC_002978.6:326;C-43;0.116531165311653	Mix-S2wMel-DOX-1_1-T7-1805C0_NC_002978.6:228;C-30;0.116279069767442	Mix-S2wMel-DOX-1_1-T7-1805A0_NC_002978.6:224;C-51;0.185454545454545
NC_002978.6	68354	G	T	Mix-S2wMel-DOX-1_1-T7-1805B0_NC_002978.6:323;T-45;0.122282608695652	Mix-S2wMel-DOX-1_1-T7-1805C0_NC_002978.6:236;T-31;0.116104868913858	Mix-S2wMel-DOX-1_1-T7-1805A0_NC_002978.6:214;T-53;0.198501872659176
NC_002978.6	68391	C	T	Mix-S2wMel-DOX-1_1-T7-1805B0_NC_002978.6:364;T-57;0.135391923990499	Mix-S2wMel-DOX-1_1-T7-1805C0_NC_002978.6:260;T-34;0.115646258503401	Mix-S2wMel-DOX-1_1-T7-1805A0_NC_002978.6:249;T-52;0.172757475083056
NC_002978.6	68579	A	G	Mix-S2wMel-DOX-1_1-T7-1805C0_NC_002978.6:216;G-27;0.111111111111111	Mix-S2wMel-DOX-1_1-T7-1805A0_NC_002978.6:183;G-46;0.200873362445415	Mix-S2wMel-DOX-1_1-T7-1805B0_NC_002978.6:326;G-63;0.161953727506427
NC_002978.6	68590	G	A	Mix-S2wMel-DOX-1_1-T7-1805A0_NC_002978.6:176;A-46;0.207207207207207	Mix-S2wMel-DOX-1_1-T7-1805C0_NC_002978.6:218;A-27;0.110204081632653	Mix-S2wMel-DOX-1_1-T7-1805B0_NC_002978.6:327;A-65;0.165816326530612
NC_002978.6	68821	C	T	Mix-S2wMel-DOX-1_1-T7-1805B0_NC_002978.6:291;T-67;0.187150837988827	Mix-S2wMel-DOX-1_1-T7-1805C0_NC_002978.6:184;T-30;0.14018691588785	Mix-S2wMel-DOX-1_1-T7-1805A0_NC_002978.6:178;T-47;0.208888888888889
NC_002978.6	68828	G	A	Mix-S2wMel-DOX-1_1-T7-1805B0_NC_002978.6:297;A-72;0.195121951219512	Mix-S2wMel-DOX-1_1-T7-1805C0_NC_002978.6:186;A-28;0.130841121495327	Mix-S2wMel-DOX-1_1-T7-1805A0_NC_002978.6:183;A-49;0.211206896551724
NC_002978.6	68849	A	G	Mix-S2wMel-DOX-1_1-T7-1805C0_NC_002978.6:187;G-41;0.179824561403509	Mix-S2wMel-DOX-1_1-T7-1805A0_NC_002978.6:183;G-55;0.23109243697479	Mix-S2wMel-DOX-1_1-T7-1805B0_NC_002978.6:279;G-77;0.216292134831461
NC_002978.6	68885	A	G	Mix-S2wMel-DOX-1_1-T7-1805B0_NC_002978.6:297;G-75;0.201612903225806	Mix-S2wMel-DOX-1_1-T7-1805A0_NC_002978.6:180;G-58;0.243697478991597	Mix-S2wMel-DOX-1_1-T7-1805C0_NC_002978.6:191;G-50;0.20746887966805
NC_002978.6	68888	A	G	Mix-S2wMel-DOX-1_1-T7-1805B0_NC_002978.6:285;G-76;0.210526315789474	Mix-S2wMel-DOX-1_1-T7-1805C0_NC_002978.6:193;G-49;0.202479338842975	Mix-S2wMel-DOX-1_1-T7-1805A0_NC_002978.6:182;G-62;0.254098360655738
NC_002978.6	68928	T	C	Mix-S2wMel-DOX-1_1-T7-1805A0_NC_002978.6:191;C-72;0.273764258555133	Mix-S2wMel-DOX-1_1-T7-1805C0_NC_002978.6:217;C-54;0.199261992619926	Mix-S2wMel-DOX-1_1-T7-1805B0_NC_002978.6:317;C-89;0.219211822660099
NC_002978.6	68963	T	G	Mix-S2wMel-DOX-1_1-T7-1805B0_NC_002978.6:306;G-75;0.196850393700787	Mix-S2wMel-DOX-1_1-T7-1805C0_NC_002978.6:206;G-52;0.201550387596899	Mix-S2wMel-DOX-1_1-T7-1805A0_NC_002978.6:175;G-60;0.25531914893617
NC_002978.6	68979	T	C	Mix-S2wMel-DOX-1_1-T7-1805B0_NC_002978.6:342;C-81;0.191489361702128	Mix-S2wMel-DOX-1_1-T7-1805C0_NC_002978.6:230;C-54;0.190140845070423	Mix-S2wMel-DOX-1_1-T7-1805A0_NC_002978.6:202;C-60;0.229007633587786
NC_002978.6	68992	A	G	Mix-S2wMel-DOX-1_1-T7-1805C0_NC_002978.6:237;G-22;0.0849420849420849	Mix-S2wMel-DOX-1_1-T7-1805A0_NC_002978.6:206;G-29;0.123404255319149	Mix-S2wMel-DOX-1_1-T7-1805B0_NC_002978.6:365;G-44;0.107579462102689
NC_002978.6	68996	A	G	Mix-S2wMel-DOX-1_1-T7-1805A0_NC_002978.6:213;G-24;0.10126582278481	Mix-S2wMel-DOX-1_1-T7-1805C0_NC_002978.6:228;G-17;0.0693877551020408	Mix-S2wMel-DOX-1_1-T7-1805B0_NC_002978.6:375;G-41;0.0985576923076923
NC_002978.6	69001	G	T	Mix-S2wMel-DOX-1_1-T7-1805B0_NC_002978.6:350;T-42;0.107142857142857	Mix-S2wMel-DOX-1_1-T7-1805C0_NC_002978.6:221;T-18;0.0753138075313808	Mix-S2wMel-DOX-1_1-T7-1805A0_NC_002978.6:202;T-25;0.110132158590308
NC_002978.6	69002	G	A	Mix-S2wMel-DOX-1_1-T7-1805A0_NC_002978.6:201;A-26;0.114537444933921	Mix-S2wMel-DOX-1_1-T7-1805C0_NC_002978.6:219;A-16;0.0680851063829787	Mix-S2wMel-DOX-1_1-T7-1805B0_NC_002978.6:350;A-41;0.104859335038363
NC_002978.6	69003	G	A	Mix-S2wMel-DOX-1_1-T7-1805B0_NC_002978.6:353;A-40;0.101781170483461	Mix-S2wMel-DOX-1_1-T7-1805C0_NC_002978.6:221;A-16;0.0675105485232067	Mix-S2wMel-DOX-1_1-T7-1805A0_NC_002978.6:198;A-25;0.112107623318386
NC_002978.6	69009	A	G	Mix-S2wMel-DOX-1_1-T7-1805C0_NC_002978.6:223;G-17;0.0708333333333333	Mix-S2wMel-DOX-1_1-T7-1805A0_NC_002978.6:210;G-25;0.106382978723404	Mix-S2wMel-DOX-1_1-T7-1805B0_NC_002978.6:367;G-40;0.0982800982800983
NC_002978.6	69011	C	G	Mix-S2wMel-DOX-1_1-T7-1805B0_NC_002978.6:374;G-41;0.0987951807228916	Mix-S2wMel-DOX-1_1-T7-1805A0_NC_002978.6:217;G-24;0.0995850622406639	Mix-S2wMel-DOX-1_1-T7-1805C0_NC_002978.6:231;G-18;0.072289156626506
NC_002978.6	69025	T	C	Mix-S2wMel-DOX-1_1-T7-1805A0_NC_002978.6:207;C-24;0.103896103896104	Mix-S2wMel-DOX-1_1-T7-1805C0_NC_002978.6:219;C-16;0.0680851063829787	Mix-S2wMel-DOX-1_1-T7-1805B0_NC_002978.6:354;C-41;0.10379746835443
NC_002978.6	69027	G	A	Mix-S2wMel-DOX-1_1-T7-1805C0_NC_002978.6:219;A-15;0.0641025641025641	Mix-S2wMel-DOX-1_1-T7-1805A0_NC_002978.6:207;A-23;0.1	Mix-S2wMel-DOX-1_1-T7-1805B0_NC_002978.6:351;A-43;0.109137055837563
NC_002978.6	69028	T	C	Mix-S2wMel-DOX-1_1-T7-1805C0_NC_002978.6:222;C-16;0.0672268907563025	Mix-S2wMel-DOX-1_1-T7-1805A0_NC_002978.6:209;C-23;0.0991379310344828	Mix-S2wMel-DOX-1_1-T7-1805B0_NC_002978.6:358;C-44;0.109452736318408
NC_002978.6	69029	A	G	Mix-S2wMel-DOX-1_1-T7-1805C0_NC_002978.6:225;G-16;0.0663900414937759	Mix-S2wMel-DOX-1_1-T7-1805A0_NC_002978.6:210;G-23;0.0987124463519313	Mix-S2wMel-DOX-1_1-T7-1805B0_NC_002978.6:360;G-40;0.1
NC_002978.6	69033	T	C	Mix-S2wMel-DOX-1_1-T7-1805B0_NC_002978.6:348;C-46;0.116751269035533	Mix-S2wMel-DOX-1_1-T7-1805A0_NC_002978.6:203;C-25;0.109649122807018	Mix-S2wMel-DOX-1_1-T7-1805C0_NC_002978.6:216;C-17;0.0729613733905579
NC_002978.6	69048	A	G	Mix-S2wMel-DOX-1_1-T7-1805A0_NC_002978.6:194;G-42;0.177966101694915	Mix-S2wMel-DOX-1_1-T7-1805C0_NC_002978.6:205;G-37;0.152892561983471	Mix-S2wMel-DOX-1_1-T7-1805B0_NC_002978.6:335;G-73;0.178921568627451
NC_002978.6	69053	G	A	Mix-S2wMel-DOX-1_1-T7-1805B0_NC_002978.6:344;A-76;0.180952380952381	Mix-S2wMel-DOX-1_1-T7-1805C0_NC_002978.6:213;A-37;0.148	Mix-S2wMel-DOX-1_1-T7-1805A0_NC_002978.6:198;A-44;0.181818181818182
NC_002978.6	69098	G	A	Mix-S2wMel-DOX-1_1-T7-1805B0_NC_002978.6:316;A-75;0.191815856777494	Mix-S2wMel-DOX-1_1-T7-1805A0_NC_002978.6:193;A-47;0.195833333333333	Mix-S2wMel-DOX-1_1-T7-1805C0_NC_002978.6:191;A-45;0.190677966101695
NC_002978.6	69141	A	G	Mix-S2wMel-DOX-1_1-T7-1805B0_NC_002978.6:330;G-70;0.175	Mix-S2wMel-DOX-1_1-T7-1805C0_NC_002978.6:205;G-43;0.173387096774194	Mix-S2wMel-DOX-1_1-T7-1805A0_NC_002978.6:194;G-44;0.184873949579832
NC_002978.6	69152	A	C	Mix-S2wMel-DOX-1_1-T7-1805B0_NC_002978.6:333;C-67;0.1675	Mix-S2wMel-DOX-1_1-T7-1805A0_NC_002978.6:193;C-42;0.178723404255319	Mix-S2wMel-DOX-1_1-T7-1805C0_NC_002978.6:212;C-44;0.171875
NC_002978.6	69164	G	A	Mix-S2wMel-DOX-1_1-T7-1805B0_NC_002978.6:309;A-62;0.16711590296496	Mix-S2wMel-DOX-1_1-T7-1805A0_NC_002978.6:184;A-40;0.178571428571429	Mix-S2wMel-DOX-1_1-T7-1805C0_NC_002978.6:213;A-42;0.164705882352941
NC_002978.6	69170	A	G	Mix-S2wMel-DOX-1_1-T7-1805C0_NC_002978.6:199;G-42;0.174273858921162	Mix-S2wMel-DOX-1_1-T7-1805A0_NC_002978.6:175;G-43;0.197247706422018	Mix-S2wMel-DOX-1_1-T7-1805B0_NC_002978.6:307;G-60;0.163487738419619
NC_002978.6	69174	C	A	Mix-S2wMel-DOX-1_1-T7-1805A0_NC_002978.6:173;A-41;0.191588785046729	Mix-S2wMel-DOX-1_1-T7-1805C0_NC_002978.6:204;A-43;0.174089068825911	Mix-S2wMel-DOX-1_1-T7-1805B0_NC_002978.6:298;A-59;0.165266106442577
NC_002978.6	69192	C	T	Mix-S2wMel-DOX-1_1-T7-1805B0_NC_002978.6:295;T-56;0.15954415954416	Mix-S2wMel-DOX-1_1-T7-1805A0_NC_002978.6:175;T-43;0.197247706422018	Mix-S2wMel-DOX-1_1-T7-1805C0_NC_002978.6:207;T-40;0.161943319838057
NC_002978.6	69385	T	C	Mix-S2wMel-DOX-1_1-T7-1805B0_NC_002978.6:287;C-35;0.108695652173913
NC_002978.6	69386	A	G	Mix-S2wMel-DOX-1_1-T7-1805C0_NC_002978.6:183;G-9;0.046875	Mix-S2wMel-DOX-1_1-T7-1805B0_NC_002978.6:306;G-17;0.0526315789473684
NC_002978.6	69389	A	G	Mix-S2wMel-DOX-1_1-T7-1805B0_NC_002978.6:305;G-18;0.0557275541795666	Mix-S2wMel-DOX-1_1-T7-1805C0_NC_002978.6:184;G-10;0.0515463917525773
NC_002978.6	69616	C	T	Mix-S2wMel-DOX-1_1-T7-1805B0_NC_002978.6:270;T-37;0.120521172638436	Mix-S2wMel-DOX-1_1-T7-1805A0_NC_002978.6:168;T-19;0.101604278074866
NC_002978.6	69624	A	T	Mix-S2wMel-DOX-1_1-T7-1805B0_NC_002978.6:276;T-58;0.173652694610778	Mix-S2wMel-DOX-1_1-T7-1805C0_NC_002978.6:177;T-21;0.106060606060606	Mix-S2wMel-DOX-1_1-T7-1805A0_NC_002978.6:171;T-37;0.177884615384615
NC_002978.6	69629	C	G	Mix-S2wMel-DOX-1_1-T7-1805A0_NC_002978.6:164;G-38;0.188118811881188	Mix-S2wMel-DOX-1_1-T7-1805C0_NC_002978.6:172;G-22;0.11340206185567	Mix-S2wMel-DOX-1_1-T7-1805B0_NC_002978.6:268;G-58;0.177914110429448
NC_002978.6	69647	A	G	Mix-S2wMel-DOX-1_1-T7-1805A0_NC_002978.6:161;G-41;0.202970297029703	Mix-S2wMel-DOX-1_1-T7-1805B0_NC_002978.6:271;G-59;0.178787878787879
NC_002978.6	69658	G	A	Mix-S2wMel-DOX-1_1-T7-1805C0_NC_002978.6:167;A-26;0.134715025906736	Mix-S2wMel-DOX-1_1-T7-1805A0_NC_002978.6:164;A-45;0.215311004784689	Mix-S2wMel-DOX-1_1-T7-1805B0_NC_002978.6:268;A-63;0.190332326283988
NC_002978.6	69670	G	A	Mix-S2wMel-DOX-1_1-T7-1805A0_NC_002978.6:165;A-46;0.218009478672986	Mix-S2wMel-DOX-1_1-T7-1805C0_NC_002978.6:166;A-29;0.148717948717949	Mix-S2wMel-DOX-1_1-T7-1805B0_NC_002978.6:273;A-62;0.185074626865672
NC_002978.6	69671	C	T	Mix-S2wMel-DOX-1_1-T7-1805A0_NC_002978.6:162;T-46;0.221153846153846	Mix-S2wMel-DOX-1_1-T7-1805B0_NC_002978.6:262;T-64;0.196319018404908
NC_002978.6	69755	C	T	Mix-S2wMel-DOX-1_1-T7-1805C0_NC_002978.6:258;T-54;0.173076923076923	Mix-S2wMel-DOX-1_1-T7-1805A0_NC_002978.6:238;T-82;0.25625	Mix-S2wMel-DOX-1_1-T7-1805B0_NC_002978.6:377;T-86;0.185745140388769
NC_002978.6	69763	C	T	Mix-S2wMel-DOX-1_1-T7-1805C0_NC_002978.6:267;T-48;0.152380952380952	Mix-S2wMel-DOX-1_1-T7-1805A0_NC_002978.6:235;T-78;0.249201277955272	Mix-S2wMel-DOX-1_1-T7-1805B0_NC_002978.6:376;T-80;0.175438596491228
NC_002978.6	69765	T	C	Mix-S2wMel-DOX-1_1-T7-1805A0_NC_002978.6:201;C-78;0.279569892473118	Mix-S2wMel-DOX-1_1-T7-1805C0_NC_002978.6:230;C-49;0.175627240143369	Mix-S2wMel-DOX-1_1-T7-1805B0_NC_002978.6:334;C-81;0.195180722891566
NC_002978.6	69769	T	C	Mix-S2wMel-DOX-1_1-T7-1805C0_NC_002978.6:238;C-52;0.179310344827586	Mix-S2wMel-DOX-1_1-T7-1805A0_NC_002978.6:199;C-81;0.289285714285714	Mix-S2wMel-DOX-1_1-T7-1805B0_NC_002978.6:343;C-83;0.194835680751174
NC_002978.6	69792	C	T	Mix-S2wMel-DOX-1_1-T7-1805A0_NC_002978.6:228;T-88;0.278481012658228	Mix-S2wMel-DOX-1_1-T7-1805C0_NC_002978.6:270;T-57;0.174311926605505	Mix-S2wMel-DOX-1_1-T7-1805B0_NC_002978.6:392;T-106;0.21285140562249
NC_002978.6	69806	A	G	Mix-S2wMel-DOX-1_1-T7-1805C0_NC_002978.6:272;G-63;0.188059701492537	Mix-S2wMel-DOX-1_1-T7-1805A0_NC_002978.6:235;G-89;0.274691358024691	Mix-S2wMel-DOX-1_1-T7-1805B0_NC_002978.6:401;G-109;0.213725490196078
NC_002978.6	69821	G	A	Mix-S2wMel-DOX-1_1-T7-1805C0_NC_002978.6:279;A-63;0.184210526315789	Mix-S2wMel-DOX-1_1-T7-1805A0_NC_002978.6:232;A-82;0.261146496815287	Mix-S2wMel-DOX-1_1-T7-1805B0_NC_002978.6:395;A-108;0.214711729622266
NC_002978.6	69827	C	A	Mix-S2wMel-DOX-1_1-T7-1805A0_NC_002978.6:224;A-85;0.275080906148867	Mix-S2wMel-DOX-1_1-T7-1805B0_NC_002978.6:396;A-109;0.215841584158416
NC_002978.6	69834	C	T	Mix-S2wMel-DOX-1_1-T7-1805A0_NC_002978.6:229;T-86;0.273015873015873	Mix-S2wMel-DOX-1_1-T7-1805B0_NC_002978.6:406;T-112;0.216216216216216
NC_002978.6	69869	G	A	Mix-S2wMel-DOX-1_1-T7-1805C0_NC_002978.6:263;A-49;0.157051282051282	Mix-S2wMel-DOX-1_1-T7-1805A0_NC_002978.6:234;A-60;0.204081632653061	Mix-S2wMel-DOX-1_1-T7-1805B0_NC_002978.6:384;A-79;0.170626349892009
NC_002978.6	69899	A	C	Mix-S2wMel-DOX-1_1-T7-1805A0_NC_002978.6:245;C-41;0.143356643356643	Mix-S2wMel-DOX-1_1-T7-1805C0_NC_002978.6:258;C-40;0.134228187919463	Mix-S2wMel-DOX-1_1-T7-1805B0_NC_002978.6:372;C-64;0.146788990825688
NC_002978.6	69920	A	G	Mix-S2wMel-DOX-1_1-T7-1805C0_NC_002978.6:272;G-28;0.0933333333333333	Mix-S2wMel-DOX-1_1-T7-1805A0_NC_002978.6:262;G-20;0.0709219858156028	Mix-S2wMel-DOX-1_1-T7-1805B0_NC_002978.6:392;G-29;0.0688836104513064
NC_002978.6	69925	C	A	Mix-S2wMel-DOX-1_1-T7-1805B0_NC_002978.6:383;A-29;0.0703883495145631	Mix-S2wMel-DOX-1_1-T7-1805C0_NC_002978.6:264;A-27;0.0927835051546392	Mix-S2wMel-DOX-1_1-T7-1805A0_NC_002978.6:265;A-20;0.0701754385964912
NC_002978.6	69926	A	G	Mix-S2wMel-DOX-1_1-T7-1805A0_NC_002978.6:261;G-19;0.0678571428571429	Mix-S2wMel-DOX-1_1-T7-1805C0_NC_002978.6:262;G-28;0.096551724137931	Mix-S2wMel-DOX-1_1-T7-1805B0_NC_002978.6:381;G-29;0.0707317073170732
NC_002978.6	70387	G	A	Mix-S2wMel-DOX-1_1-T7-1805B0_NC_002978.6:456;A-69;0.131428571428571
NC_002978.6	70395	C	A	Mix-S2wMel-DOX-1_1-T7-1805B0_NC_002978.6:451;A-71;0.136015325670498
NC_002978.6	70411	C	T	Mix-S2wMel-DOX-1_1-T7-1805C0_NC_002978.6:304;T-43;0.123919308357349	Mix-S2wMel-DOX-1_1-T7-1805B0_NC_002978.6:392;T-71;0.153347732181425
NC_002978.6	70416	T	C	Mix-S2wMel-DOX-1_1-T7-1805B0_NC_002978.6:426;C-69;0.139393939393939
NC_002978.6	70421	C	T	Mix-S2wMel-DOX-1_1-T7-1805B0_NC_002978.6:420;T-69;0.141104294478528
NC_002978.6	70425	A	G	Mix-S2wMel-DOX-1_1-T7-1805B0_NC_002978.6:406;G-58;0.125
NC_002978.6	70467	C	G	Mix-S2wMel-DOX-1_1-T7-1805B0_NC_002978.6:324;G-26;0.0742857142857143	Mix-S2wMel-DOX-1_1-T7-1805C0_NC_002978.6:247;G-27;0.0985401459854015	Mix-S2wMel-DOX-1_1-T7-1805A0_NC_002978.6:224;G-42;0.157894736842105
NC_002978.6	70472	A	G	Mix-S2wMel-DOX-1_1-T7-1805B0_NC_002978.6:325;G-21;0.0606936416184971	Mix-S2wMel-DOX-1_1-T7-1805C0_NC_002978.6:246;G-21;0.0786516853932584	Mix-S2wMel-DOX-1_1-T7-1805A0_NC_002978.6:227;G-40;0.149812734082397
NC_002978.6	70546	A	G	Mix-S2wMel-DOX-1_1-T7-1805C0_NC_002978.6:315;G-17;0.0512048192771084	Mix-S2wMel-DOX-1_1-T7-1805A0_NC_002978.6:265;G-33;0.110738255033557	Mix-S2wMel-DOX-1_1-T7-1805B0_NC_002978.6:407;G-17;0.0400943396226415
NC_002978.6	70557	T	C	Mix-S2wMel-DOX-1_1-T7-1805C0_NC_002978.6:293;C-17;0.0548387096774194	Mix-S2wMel-DOX-1_1-T7-1805A0_NC_002978.6:259;C-33;0.113013698630137	Mix-S2wMel-DOX-1_1-T7-1805B0_NC_002978.6:400;C-17;0.0407673860911271
NC_002978.6	70584	T	G	Mix-S2_wMel-wRi-1_1K-T7-1805C0_NC_002978.6:288;G-10;0.0335570469798658
NC_002978.6	70613	G	A	Mix-S2wMel-DOX-1_1-T7-1805A0_NC_002978.6:292;A-10;0.033112582781457	Mix-S2wMel-DOX-1_1-T7-1805B0_NC_002978.6:442;A-16;0.0349344978165939
NC_002978.6	70625	G	A	Mix-S2wMel-DOX-1_1-T7-1805B0_NC_002978.6:413;A-15;0.0350467289719626	Mix-S2wMel-DOX-1_1-T7-1805A0_NC_002978.6:292;A-10;0.033112582781457
NC_002978.6	70630	T	C	Mix-S2wMel-DOX-1_1-T7-1805A0_NC_002978.6:289;C-10;0.0334448160535117	Mix-S2wMel-DOX-1_1-T7-1805B0_NC_002978.6:410;C-16;0.0375586854460094
NC_002978.6	70766	A	G	Mix-S2wMel-DOX-1_1-T7-1805B0_NC_002978.6:416;G-28;0.0630630630630631	Mix-S2wMel-DOX-1_1-T7-1805A0_NC_002978.6:275;G-24;0.0802675585284281	Mix-S2wMel-DOX-1_1-T7-1805C0_NC_002978.6:322;G-13;0.0388059701492537
NC_002978.6	70776	A	G	Mix-S2wMel-DOX-1_1-T7-1805A0_NC_002978.6:279;G-20;0.0668896321070234	Mix-S2wMel-DOX-1_1-T7-1805C0_NC_002978.6:333;G-12;0.0347826086956522	Mix-S2wMel-DOX-1_1-T7-1805B0_NC_002978.6:436;G-27;0.0583153347732181
NC_002978.6	70881	T	C	Mix-S2wMel-DOX-1_1-T7-1805B0_NC_002978.6:425;C-32;0.0700218818380744	Mix-S2wMel-DOX-1_1-T7-1805C0_NC_002978.6:288;C-18;0.0588235294117647	Mix-S2wMel-DOX-1_1-T7-1805A0_NC_002978.6:277;C-14;0.0481099656357388
NC_002978.6	70895	C	T	Mix-S2wMel-DOX-1_1-T7-1805C0_NC_002978.6:279;T-17;0.0574324324324324	Mix-S2wMel-DOX-1_1-T7-1805A0_NC_002978.6:261;T-13;0.0474452554744526	Mix-S2wMel-DOX-1_1-T7-1805B0_NC_002978.6:405;T-34;0.0774487471526196
NC_002978.6	70926	T	A	Mix-S2wMel-DOX-1_1-T7-1805B0_NC_002978.6:475;A-46;0.0882917466410749
NC_002978.6	70928	A	G	Mix-S2wMel-DOX-1_1-T7-1805B0_NC_002978.6:481;G-44;0.0838095238095238
NC_002978.6	71060	A	G	Mix-S2wMel-DOX-1_1-T7-1805A0_NC_002978.6:290;G-30;0.09375	Mix-S2wMel-DOX-1_1-T7-1805C0_NC_002978.6:290;G-27;0.0851735015772871	Mix-S2wMel-DOX-1_1-T7-1805B0_NC_002978.6:412;G-42;0.092511013215859
NC_002978.6	71063	T	C	Mix-S2wMel-DOX-1_1-T7-1805B0_NC_002978.6:411;C-42;0.0927152317880795	Mix-S2wMel-DOX-1_1-T7-1805A0_NC_002978.6:287;C-28;0.0888888888888889	Mix-S2wMel-DOX-1_1-T7-1805C0_NC_002978.6:284;C-28;0.0897435897435897
NC_002978.6	71084	A	G	Mix-S2wMel-DOX-1_1-T7-1805B0_NC_002978.6:383;G-45;0.105140186915888	Mix-S2wMel-DOX-1_1-T7-1805C0_NC_002978.6:247;G-27;0.0985401459854015	Mix-S2wMel-DOX-1_1-T7-1805A0_NC_002978.6:246;G-31;0.111913357400722
NC_002978.6	71122	C	T	Mix-S2wMel-DOX-1_1-T7-1805B0_NC_002978.6:433;T-55;0.112704918032787	Mix-S2wMel-DOX-1_1-T7-1805C0_NC_002978.6:276;T-35;0.112540192926045	Mix-S2wMel-DOX-1_1-T7-1805A0_NC_002978.6:286;T-43;0.130699088145897
NC_002978.6	71129	T	C	Mix-S2wMel-DOX-1_1-T7-1805C0_NC_002978.6:291;C-36;0.110091743119266	Mix-S2wMel-DOX-1_1-T7-1805A0_NC_002978.6:304;C-45;0.128939828080229	Mix-S2wMel-DOX-1_1-T7-1805B0_NC_002978.6:463;C-57;0.109615384615385
NC_002978.6	71150	C	T	Mix-S2wMel-DOX-1_1-T7-1805A0_NC_002978.6:283;T-43;0.131901840490798	Mix-S2wMel-DOX-1_1-T7-1805C0_NC_002978.6:263;T-38;0.12624584717608	Mix-S2wMel-DOX-1_1-T7-1805B0_NC_002978.6:439;T-55;0.111336032388664
NC_002978.6	71165	C	T	Mix-S2wMel-DOX-1_1-T7-1805C0_NC_002978.6:266;T-37;0.122112211221122	Mix-S2wMel-DOX-1_1-T7-1805A0_NC_002978.6:286;T-45;0.13595166163142	Mix-S2wMel-DOX-1_1-T7-1805B0_NC_002978.6:452;T-56;0.110236220472441
NC_002978.6	71204	C	T	Mix-S2wMel-DOX-1_1-T7-1805B0_NC_002978.6:417;T-60;0.125786163522013	Mix-S2wMel-DOX-1_1-T7-1805C0_NC_002978.6:265;T-48;0.153354632587859	Mix-S2wMel-DOX-1_1-T7-1805A0_NC_002978.6:277;T-48;0.147692307692308
NC_002978.6	71228	A	T	Mix-S2wMel-DOX-1_1-T7-1805C0_NC_002978.6:260;T-42;0.139072847682119	Mix-S2wMel-DOX-1_1-T7-1805A0_NC_002978.6:286;T-49;0.146268656716418	Mix-S2wMel-DOX-1_1-T7-1805B0_NC_002978.6:424;T-64;0.131147540983607
NC_002978.6	71231	T	C	Mix-S2wMel-DOX-1_1-T7-1805A0_NC_002978.6:261;C-49;0.158064516129032	Mix-S2wMel-DOX-1_1-T7-1805C0_NC_002978.6:234;C-41;0.149090909090909	Mix-S2wMel-DOX-1_1-T7-1805B0_NC_002978.6:386;C-64;0.142222222222222
NC_002978.6	71286	T	C	Mix-S2wMel-DOX-1_1-T7-1805B0_NC_002978.6:386;C-70;0.153508771929825	Mix-S2wMel-DOX-1_1-T7-1805C0_NC_002978.6:225;C-38;0.144486692015209	Mix-S2wMel-DOX-1_1-T7-1805A0_NC_002978.6:267;C-54;0.168224299065421
NC_002978.6	71300	C	A	Mix-S2wMel-DOX-1_1-T7-1805A0_NC_002978.6:270;A-57;0.174311926605505	Mix-S2wMel-DOX-1_1-T7-1805C0_NC_002978.6:233;A-36;0.133828996282528	Mix-S2wMel-DOX-1_1-T7-1805B0_NC_002978.6:390;A-70;0.152173913043478
NC_002978.6	71311	C	T	Mix-S2wMel-DOX-1_1-T7-1805A0_NC_002978.6:270;T-57;0.174311926605505	Mix-S2wMel-DOX-1_1-T7-1805C0_NC_002978.6:244;T-40;0.140845070422535	Mix-S2wMel-DOX-1_1-T7-1805B0_NC_002978.6:379;T-72;0.159645232815965
NC_002978.6	71478	T	G	Mix-S2wMel-DOX-1_1-T7-1805C0_NC_002978.6:177;G-30;0.144927536231884	Mix-S2wMel-DOX-1_1-T7-1805A0_NC_002978.6:192;G-36;0.157894736842105	Mix-S2wMel-DOX-1_1-T7-1805B0_NC_002978.6:319;G-43;0.11878453038674
NC_002978.6	71517	G	A	Mix-S2wMel-DOX-1_1-T7-1805A0_NC_002978.6:221;A-30;0.119521912350598	Mix-S2wMel-DOX-1_1-T7-1805C0_NC_002978.6:190;A-26;0.12037037037037	Mix-S2wMel-DOX-1_1-T7-1805B0_NC_002978.6:338;A-42;0.110526315789474
NC_002978.6	71527	G	A	Mix-S2wMel-DOX-1_1-T7-1805A0_NC_002978.6:231;A-29;0.111538461538462	Mix-S2wMel-DOX-1_1-T7-1805C0_NC_002978.6:204;A-27;0.116883116883117	Mix-S2wMel-DOX-1_1-T7-1805B0_NC_002978.6:344;A-41;0.106493506493506
NC_002978.6	71528	A	G	Mix-S2wMel-DOX-1_1-T7-1805A0_NC_002978.6:231;G-28;0.108108108108108	Mix-S2wMel-DOX-1_1-T7-1805C0_NC_002978.6:200;G-27;0.118942731277533	Mix-S2wMel-DOX-1_1-T7-1805B0_NC_002978.6:348;G-41;0.105398457583548
NC_002978.6	71530	C	T	Mix-S2wMel-DOX-1_1-T7-1805C0_NC_002978.6:205;T-27;0.116379310344828	Mix-S2wMel-DOX-1_1-T7-1805A0_NC_002978.6:233;T-29;0.110687022900763	Mix-S2wMel-DOX-1_1-T7-1805B0_NC_002978.6:343;T-41;0.106770833333333
NC_002978.6	71861	A	=+1T	Mix-S2wMel-DOX-1_1-T7-1805A0_NC_002978.6:161;+1T-31;0.161458333333333	Mix-S2wMel-DOX-1_1-T7-1805B0_NC_002978.6:281;+1T-39;0.121875
NC_002978.6	71888	A	G	Mix-S2wMel-DOX-1_1-T7-1805C0_NC_002978.6:179;G-20;0.100502512562814	Mix-S2wMel-DOX-1_1-T7-1805A0_NC_002978.6:177;G-34;0.161137440758294	Mix-S2wMel-DOX-1_1-T7-1805B0_NC_002978.6:295;G-43;0.127218934911243
NC_002978.6	71915	A	G	Mix-S2wMel-DOX-1_1-T7-1805A0_NC_002978.6:179;G-29;0.139423076923077	Mix-S2wMel-DOX-1_1-T7-1805C0_NC_002978.6:182;G-21;0.103448275862069	Mix-S2wMel-DOX-1_1-T7-1805B0_NC_002978.6:298;G-46;0.133720930232558
NC_002978.6	71936	T	G	Mix-S2wMel-DOX-1_1-T7-1805B0_NC_002978.6:283;G-47;0.142424242424242	Mix-S2wMel-DOX-1_1-T7-1805A0_NC_002978.6:173;G-30;0.147783251231527
NC_002978.6	71951	G	T	Mix-S2wMel-DOX-1_1-T7-1805B0_NC_002978.6:305;T-51;0.143258426966292	Mix-S2wMel-DOX-1_1-T7-1805A0_NC_002978.6:195;T-31;0.13716814159292	Mix-S2wMel-DOX-1_1-T7-1805C0_NC_002978.6:179;T-23;0.113861386138614
NC_002978.6	71957	T	C	Mix-S2wMel-DOX-1_1-T7-1805A0_NC_002978.6:188;C-33;0.149321266968326	Mix-S2wMel-DOX-1_1-T7-1805C0_NC_002978.6:180;C-24;0.117647058823529	Mix-S2wMel-DOX-1_1-T7-1805B0_NC_002978.6:294;C-50;0.145348837209302
NC_002978.6	71996	T	C	Mix-S2wMel-DOX-1_1-T7-1805B0_NC_002978.6:269;C-51;0.159375	Mix-S2wMel-DOX-1_1-T7-1805A0_NC_002978.6:190;C-37;0.162995594713656
NC_002978.6	72007	C	T	JW18wMel0108A0_NC_002978.6:148;T-8;0.0512820512820513	JW18wMel0108-premix0_NC_002978.6:96;T-6;0.0588235294117647	JW18wMel1909A0_NC_002978.6:140;T-7;0.0476190476190476
NC_002978.6	72043	C	T	Mix-S2wMel-DOX-1_1-T7-1805A0_NC_002978.6:184;T-47;0.203463203463203	Mix-S2wMel-DOX-1_1-T7-1805C0_NC_002978.6:166;T-31;0.157360406091371	Mix-S2wMel-DOX-1_1-T7-1805B0_NC_002978.6:300;T-59;0.164345403899721
NC_002978.6	72163	G	A	JW18wMel2507A0_NC_002978.6:219;A-7;0.0309734513274336	JW18wMel1107A_T0_0_sv_source0_NC_002978.6:172;A-6;0.0337078651685393
NC_002978.6	72164	C	-8GATTCATT	Mix-S2wMel-DOX-1_1-T7-1805B0_NC_002978.6:284;-8GATTCATT-55;0.162241887905605	Mix-S2wMel-DOX-1_1-T7-1805A0_NC_002978.6:184;-8GATTCATT-51;0.217021276595745	Mix-S2wMel-DOX-1_1-T7-1805C0_NC_002978.6:168;-8GATTCATT-25;0.129533678756477
NC_002978.6	72207	C	T	JW18wMel2908A0_NC_002978.6:237;T-9;0.0365853658536585	JW18wMel1508A0_NC_002978.6:99;T-6;0.0571428571428571	JW18wMel0108A0_NC_002978.6:179;T-13;0.0677083333333333	JW18wMel0407A_T0_0_sv_source0_NC_002978.6:229;T-10;0.0418410041841004	JW18wMel1909A0_NC_002978.6:115;T-10;0.08	JW18wMel1807A_T0_0_sv_source0_NC_002978.6:62;T-7;0.101449275362319	JW18wMel2507A_T0_0_sv_source0_NC_002978.6:111;T-6;0.0512820512820513	JW18wMel2507A0_NC_002978.6:248;T-15;0.0570342205323194	S2wMel0108-premix0_NC_002978.6:104;T-7;0.0630630630630631
NC_002978.6	72237	C	T	Mix-S2wMel-DOX-1_1-T7-1805B0_NC_002978.6:279;T-59;0.174556213017751	Mix-S2wMel-DOX-1_1-T7-1805A0_NC_002978.6:195;T-57;0.226190476190476	Mix-S2wMel-DOX-1_1-T7-1805C0_NC_002978.6:168;T-32;0.16
NC_002978.6	72248	T	C	Mix-S2wMel-DOX-1_1-T7-1805C0_NC_002978.6:167;C-32;0.160804020100503	Mix-S2wMel-DOX-1_1-T7-1805A0_NC_002978.6:191;C-49;0.204166666666667	Mix-S2wMel-DOX-1_1-T7-1805B0_NC_002978.6:273;C-54;0.165137614678899
NC_002978.6	72283	G	A	Mix-S2wMel-DOX-1_1-T7-1805B0_NC_002978.6:306;A-68;0.181818181818182	Mix-S2wMel-DOX-1_1-T7-1805A0_NC_002978.6:204;A-50;0.196850393700787	Mix-S2wMel-DOX-1_1-T7-1805C0_NC_002978.6:186;A-33;0.150684931506849
NC_002978.6	72311	C	T	Mix-S2wMel-DOX-1_1-T7-1805A0_NC_002978.6:162;T-35;0.177664974619289	Mix-S2wMel-DOX-1_1-T7-1805B0_NC_002978.6:258;T-56;0.178343949044586
NC_002978.6	72323	G	A	Mix-S2wMel-DOX-1_1-T7-1805B0_NC_002978.6:290;A-66;0.185393258426966	Mix-S2wMel-DOX-1_1-T7-1805C0_NC_002978.6:161;A-36;0.182741116751269	Mix-S2wMel-DOX-1_1-T7-1805A0_NC_002978.6:183;A-42;0.186666666666667
NC_002978.6	72351	T	G	Mix-S2_wMel-wRi-1_1K-T7-1805C0_NC_002978.6:135;G-7;0.0492957746478873
NC_002978.6	72370	T	G	Mix-S2_wMel-wRi-1_1K-T7-1805C0_NC_002978.6:135;G-7;0.0492957746478873
NC_002978.6	72378	C	T	Mix-S2wMel-DOX-1_1-T7-1805C0_NC_002978.6:164;T-41;0.2	Mix-S2wMel-DOX-1_1-T7-1805A0_NC_002978.6:201;T-55;0.21484375	Mix-S2wMel-DOX-1_1-T7-1805B0_NC_002978.6:298;T-70;0.190217391304348
NC_002978.6	72387	T	C	Mix-S2wMel-DOX-1_1-T7-1805B0_NC_002978.6:296;C-69;0.189041095890411	Mix-S2wMel-DOX-1_1-T7-1805A0_NC_002978.6:205;C-57;0.217557251908397	Mix-S2wMel-DOX-1_1-T7-1805C0_NC_002978.6:156;C-35;0.183246073298429
NC_002978.6	72391	T	C	Mix-S2wMel-DOX-1_1-T7-1805B0_NC_002978.6:299;C-69;0.1875	Mix-S2wMel-DOX-1_1-T7-1805A0_NC_002978.6:202;C-56;0.217054263565891
NC_002978.6	72403	A	G	Mix-S2wMel-DOX-1_1-T7-1805C0_NC_002978.6:174;G-39;0.183098591549296	Mix-S2wMel-DOX-1_1-T7-1805A0_NC_002978.6:217;G-64;0.227758007117438	Mix-S2wMel-DOX-1_1-T7-1805B0_NC_002978.6:323;G-73;0.184343434343434
NC_002978.6	72404	T	C	Mix-S2wMel-DOX-1_1-T7-1805A0_NC_002978.6:211;C-64;0.232727272727273	Mix-S2wMel-DOX-1_1-T7-1805C0_NC_002978.6:164;C-40;0.196078431372549	Mix-S2wMel-DOX-1_1-T7-1805B0_NC_002978.6:313;C-73;0.189119170984456
NC_002978.6	72474	G	A	Mix-S2wMel-DOX-1_1-T7-1805B0_NC_002978.6:356;A-84;0.190909090909091	Mix-S2wMel-DOX-1_1-T7-1805A0_NC_002978.6:232;A-72;0.236842105263158	Mix-S2wMel-DOX-1_1-T7-1805C0_NC_002978.6:229;A-54;0.190812720848057
NC_002978.6	72535	A	G	Mix-S2wMel-DOX-1_1-T7-1805B0_NC_002978.6:388;G-81;0.1727078891258	Mix-S2wMel-DOX-1_1-T7-1805A0_NC_002978.6:209;G-55;0.208333333333333	Mix-S2wMel-DOX-1_1-T7-1805C0_NC_002978.6:243;G-49;0.167808219178082
NC_002978.6	72538	A	G	Mix-S2wMel-DOX-1_1-T7-1805A0_NC_002978.6:207;G-53;0.203846153846154	Mix-S2wMel-DOX-1_1-T7-1805C0_NC_002978.6:230;G-47;0.169675090252708	Mix-S2wMel-DOX-1_1-T7-1805B0_NC_002978.6:375;G-80;0.175824175824176
NC_002978.6	72544	C	T	Mix-S2wMel-DOX-1_1-T7-1805B0_NC_002978.6:389;T-77;0.165236051502146	Mix-S2wMel-DOX-1_1-T7-1805A0_NC_002978.6:212;T-58;0.214814814814815	Mix-S2wMel-DOX-1_1-T7-1805C0_NC_002978.6:242;T-49;0.168384879725086
NC_002978.6	72738	G	A	Mix-S2wMel-DOX-1_1-T7-1805B0_NC_002978.6:348;A-75;0.177304964539007	Mix-S2wMel-DOX-1_1-T7-1805C0_NC_002978.6:230;A-49;0.175627240143369	Mix-S2wMel-DOX-1_1-T7-1805A0_NC_002978.6:220;A-74;0.251700680272109
NC_002978.6	72984	A	C	Mix-S2wMel-DOX-1_1-T7-1805B0_NC_002978.6:365;C-67;0.155092592592593	Mix-S2wMel-DOX-1_1-T7-1805A0_NC_002978.6:202;C-64;0.240601503759398	Mix-S2wMel-DOX-1_1-T7-1805C0_NC_002978.6:184;C-41;0.182222222222222
NC_002978.6	72991	A	G	Mix-S2wMel-DOX-1_1-T7-1805A0_NC_002978.6:223;G-41;0.15530303030303	Mix-S2wMel-DOX-1_1-T7-1805C0_NC_002978.6:207;G-24;0.103896103896104	Mix-S2wMel-DOX-1_1-T7-1805B0_NC_002978.6:401;G-40;0.090702947845805
NC_002978.6	72992	A	C	Mix-S2wMel-DOX-1_1-T7-1805A0_NC_002978.6:224;C-59;0.208480565371025	Mix-S2wMel-DOX-1_1-T7-1805C0_NC_002978.6:206;C-28;0.11965811965812	Mix-S2wMel-DOX-1_1-T7-1805B0_NC_002978.6:398;C-55;0.121412803532009
NC_002978.6	72996	T	C	Mix-S2wMel-DOX-1_1-T7-1805C0_NC_002978.6:198;C-33;0.142857142857143	Mix-S2wMel-DOX-1_1-T7-1805A0_NC_002978.6:223;C-59;0.209219858156028	Mix-S2wMel-DOX-1_1-T7-1805B0_NC_002978.6:393;C-62;0.136263736263736
NC_002978.6	73036	T	C	Mix-S2wMel-DOX-1_1-T7-1805B0_NC_002978.6:345;C-41;0.106217616580311	Mix-S2wMel-DOX-1_1-T7-1805A0_NC_002978.6:198;C-37;0.157446808510638	Mix-S2wMel-DOX-1_1-T7-1805C0_NC_002978.6:184;C-23;0.111111111111111
NC_002978.6	73052	A	G	Mix-S2wMel-DOX-1_1-T7-1805A0_NC_002978.6:229;G-54;0.190812720848057	Mix-S2wMel-DOX-1_1-T7-1805C0_NC_002978.6:199;G-31;0.134782608695652	Mix-S2wMel-DOX-1_1-T7-1805B0_NC_002978.6:391;G-51;0.115384615384615
NC_002978.6	73094	T	C	Mix-S2wMel-DOX-1_1-T7-1805A0_NC_002978.6:235;C-63;0.211409395973154	Mix-S2wMel-DOX-1_1-T7-1805C0_NC_002978.6:219;C-44;0.167300380228137	Mix-S2wMel-DOX-1_1-T7-1805B0_NC_002978.6:404;C-68;0.144067796610169
NC_002978.6	73098	G	A	Mix-S2wMel-DOX-1_1-T7-1805A0_NC_002978.6:232;A-67;0.224080267558528	Mix-S2wMel-DOX-1_1-T7-1805C0_NC_002978.6:214;A-46;0.176923076923077	Mix-S2wMel-DOX-1_1-T7-1805B0_NC_002978.6:389;A-69;0.150655021834061
NC_002978.6	73101	A	G	Mix-S2wMel-DOX-1_1-T7-1805B0_NC_002978.6:372;G-65;0.148741418764302	Mix-S2wMel-DOX-1_1-T7-1805C0_NC_002978.6:207;G-44;0.175298804780877	Mix-S2wMel-DOX-1_1-T7-1805A0_NC_002978.6:224;G-68;0.232876712328767
NC_002978.6	73125	A	G	Mix-S2wMel-DOX-1_1-T7-1805B0_NC_002978.6:386;G-70;0.153508771929825	Mix-S2wMel-DOX-1_1-T7-1805A0_NC_002978.6:235;G-72;0.234527687296417	Mix-S2wMel-DOX-1_1-T7-1805C0_NC_002978.6:216;G-47;0.178707224334601
NC_002978.6	73159	G	A	Mix-S2wMel-DOX-1_1-T7-1805B0_NC_002978.6:307;A-71;0.187830687830688	Mix-S2wMel-DOX-1_1-T7-1805A0_NC_002978.6:205;A-72;0.259927797833935	Mix-S2wMel-DOX-1_1-T7-1805C0_NC_002978.6:198;A-50;0.201612903225806
NC_002978.6	73723	A	G	Mix-S2wMel-DOX-1_1-T7-1805B0_NC_002978.6:315;G-60;0.16	Mix-S2wMel-DOX-1_1-T7-1805A0_NC_002978.6:186;G-54;0.225	Mix-S2wMel-DOX-1_1-T7-1805C0_NC_002978.6:210;G-33;0.135802469135802
NC_002978.6	73764	A	G	Mix-S2wMel-DOX-1_1-T7-1805A0_NC_002978.6:219;G-66;0.231578947368421	Mix-S2wMel-DOX-1_1-T7-1805C0_NC_002978.6:247;G-39;0.136363636363636	Mix-S2wMel-DOX-1_1-T7-1805B0_NC_002978.6:340;G-78;0.186602870813397
NC_002978.6	73949	C	-1T	Mix-S2wMel-DOX-1_1-T7-1805C0_NC_002978.6:212;-1T-38;0.152	Mix-S2wMel-DOX-1_1-T7-1805A0_NC_002978.6:218;-1T-60;0.215827338129496	Mix-S2wMel-DOX-1_1-T7-1805B0_NC_002978.6:325;-1T-57;0.149214659685864
NC_002978.6	73985	G	A	Mix-S2wMel-DOX-1_1-T7-1805B0_NC_002978.6:327;A-66;0.16793893129771	Mix-S2wMel-DOX-1_1-T7-1805A0_NC_002978.6:230;A-74;0.243421052631579	Mix-S2wMel-DOX-1_1-T7-1805C0_NC_002978.6:212;A-36;0.145161290322581
NC_002978.6	74135	A	-1T	Mix-S2wMel-DOX-1_1-T7-1805B0_NC_002978.6:262;-1T-44;0.143790849673203
NC_002978.6	74326	G	T	JW18wMel2507A0_NC_002978.6:144;T-8;0.0526315789473684	JW18wMel2606A_T0_0_sv_source0_NC_002978.6:138;T-12;0.08	JW18wMel0407A_T0_0_sv_source0_NC_002978.6:168;T-8;0.0454545454545455
NC_002978.6	74339	T	C	JW18wMel0407A_T0_0_sv_source0_NC_002978.6:107;C-7;0.0614035087719298	JW18wMel2606A_T0_0_sv_source0_NC_002978.6:107;C-9;0.0775862068965517
NC_002978.6	74345	A	G	JW18wMel2606A_T0_0_sv_source0_NC_002978.6:100;G-9;0.0825688073394495	JW18wMel0407A_T0_0_sv_source0_NC_002978.6:100;G-7;0.0654205607476635
NC_002978.6	74355	C	A	JW18wMel2606A_T0_0_sv_source0_NC_002978.6:84;A-11;0.115789473684211
NC_002978.6	74441	T	G	Mix-S2_wMel-wRi-1_1_23C-T3-2108A0_NC_002978.6:30;G-9;0.230769230769231	Mix-S2_wMel-wRi-1_1_23C-T4-2808A0_NC_002978.6:79;G-6;0.0705882352941176	Mix-S2_wMel-wRi-1_1_23C-T4-2808C0_NC_002978.6:112;G-10;0.0819672131147541	Mix-S2_wMel-wRi-1_1_23C-T4-2808B0_NC_002978.6:78;G-6;0.0714285714285714	Mix-S2_wMel-wRi-1_1_23C-T3-2108C0_NC_002978.6:68;G-17;0.2	Mix-S2_wMel-wRi-1_1_23C-T3-2108B0_NC_002978.6:55;G-11;0.166666666666667
NC_002978.6	75392	C	T	Mix-S2_wMel-wRi-1_1_23C-T5-0409C0_NC_002978.6:65;T-7;0.0972222222222222	Mix-S2_wMel-wRi-1_1_23C-T3-2108C0_NC_002978.6:40;T-6;0.130434782608696	Mix-S2_wMel-wRi-1_1_23C-T4-2808A0_NC_002978.6:65;T-8;0.10958904109589	Mix-S2_wMel-wRi-1_1_23C-T6_1209B0_NC_002978.6:51;T-6;0.105263157894737	Mix-S2_wMel-wRi-1_1_23C-T4-2808C0_NC_002978.6:65;T-11;0.144736842105263	Mix-S2_wMel-wRi-1_1_23C-T6_1209C0_NC_002978.6:66;T-7;0.0958904109589041	Mix-JW18_wMel-wRi-1_1_23C-T6_1209B0_NC_002978.6:55;T-8;0.126984126984127	S2wMel1909A0_NC_002978.6:75;T-10;0.117647058823529	JW18wMel0407A_T0_0_sv_source0_NC_002978.6:98;T-14;0.125	JW18wMel2507A0_NC_002978.6:75;T-10;0.117647058823529	JW18wMel2507A_T0_0_sv_source0_NC_002978.6:71;T-6;0.0779220779220779	JW18wMel0108A0_NC_002978.6:58;T-6;0.09375
NC_002978.6	75398	C	T	JW18wMel0407A_T0_0_sv_source0_NC_002978.6:126;T-7;0.0526315789473684
NC_002978.6	75411	G	A	JW18wMel1807A_T0_0_sv_source0_NC_002978.6:62;A-8;0.114285714285714	JW18wMel2507A0_NC_002978.6:139;A-9;0.0608108108108108	JW18wMel0407A_T0_0_sv_source0_NC_002978.6:152;A-8;0.05	S2wMel1909A0_NC_002978.6:119;A-6;0.048	JW18wMel0108A0_NC_002978.6:95;A-8;0.0776699029126214	JW18wMel2908A0_NC_002978.6:142;A-8;0.0533333333333333	JW18wMel0809A0_NC_002978.6:31;A-7;0.184210526315789	JW18wMel2606A_T0_0_sv_source0_NC_002978.6:100;A-6;0.0566037735849057	JW18wMel1107A_T0_0_sv_source0_NC_002978.6:101;A-10;0.0900900900900901
NC_002978.6	75445	A	G	JW18wMel0108A0_NC_002978.6:120;G-6;0.0476190476190476	JW18wMel0108-premix0_NC_002978.6:53;G-7;0.116666666666667	JW18wMel2606A_T0_0_sv_source0_NC_002978.6:132;G-6;0.0434782608695652	JW18wMel2908A0_NC_002978.6:191;G-8;0.0402010050251256	JW18wMel2507A_T0_0_sv_source0_NC_002978.6:128;G-10;0.072463768115942	JW18wMel2507A0_NC_002978.6:174;G-6;0.0333333333333333	JW18wMel1909A0_NC_002978.6:116;G-9;0.072	JW18wMel0407A_T0_0_sv_source0_NC_002978.6:193;G-10;0.0492610837438424	S2wMel1909A0_NC_002978.6:143;G-16;0.10062893081761	JW18wMel1107A_T0_0_sv_source0_NC_002978.6:137;G-9;0.0616438356164384	Mix-S2_wMel-wRi-1_1_23C-T4-2808A0_NC_002978.6:59;G-7;0.106060606060606	S2wMel1508A0_NC_002978.6:124;G-6;0.0461538461538462	JW18wMel0207A0_NC_002978.6:91;G-6;0.0618556701030928
NC_002978.6	75455	T	C	JW18wMel1107A_T0_0_sv_source0_NC_002978.6:144;C-12;0.0769230769230769	Mix-S2_wMel-wRi-1_1_23C-T6_1209C0_NC_002978.6:65;C-6;0.0845070422535211	S2wMel1909A0_NC_002978.6:146;C-20;0.120481927710843	S2wMel1508A0_NC_002978.6:126;C-9;0.0666666666666667	JW18wMel2908A0_NC_002978.6:205;C-7;0.0330188679245283	JW18wMel0108-premix0_NC_002978.6:63;C-7;0.1	JW18wMel2606A_T0_0_sv_source0_NC_002978.6:144;C-17;0.105590062111801	JW18wMel0108A0_NC_002978.6:133;C-13;0.089041095890411	JW18wMel0407A_T0_0_sv_source0_NC_002978.6:212;C-23;0.0978723404255319	JW18wMel1909A0_NC_002978.6:118;C-10;0.078125	JW18wMel2507A0_NC_002978.6:194;C-12;0.058252427184466	JW18wMel2507A_T0_0_sv_source0_NC_002978.6:138;C-10;0.0675675675675676
NC_002978.6	75489	G	C	JW18wMel0108A0_NC_002978.6:198;C-7;0.0341463414634146	Mix-JW18_wMel-wRi-1_1_23C-T5-0409B0_NC_002978.6:16;C-6;0.272727272727273	Mix-S2_wMel-wRi-1_1_23C-T5-0409C0_NC_002978.6:18;C-9;0.333333333333333	S2wMel1508A0_NC_002978.6:159;C-9;0.0535714285714286	JW18wMel0207A0_NC_002978.6:107;C-8;0.0695652173913043	S2wMel0108-premix0_NC_002978.6:140;C-6;0.0410958904109589	Mix-S2_wMel-wRi-1_1_23C-T4-2808A0_NC_002978.6:22;C-6;0.214285714285714	JW18wMel1807A_T0_0_sv_source0_NC_002978.6:98;C-8;0.0754716981132075	Mix-S2_wMel-wRi-1_1_23C-T6_1209B0_NC_002978.6:16;C-6;0.272727272727273
NC_002978.6	75527	G	=+8TGGAAATC	Mix-S2wMel-DOX-1_1-T7-1805C0_NC_002978.6:274;+8TGGAAATC-32;0.104575163398693	Mix-S2wMel-DOX-1_1-T7-1805A0_NC_002978.6:260;+8TGGAAATC-35;0.11864406779661	Mix-S2wMel-DOX-1_1-T7-1805B0_NC_002978.6:366;+8TGGAAATC-45;0.109489051094891
NC_002978.6	75607	G	A	Mix-S2wMel-DOX-1_1-T7-1805B0_NC_002978.6:367;A-56;0.132387706855792	Mix-S2wMel-DOX-1_1-T7-1805A0_NC_002978.6:266;A-45;0.144694533762058	Mix-S2wMel-DOX-1_1-T7-1805C0_NC_002978.6:241;A-28;0.104089219330855
NC_002978.6	75633	G	A	Mix-S2wMel-DOX-1_1-T7-1805B0_NC_002978.6:357;A-58;0.139759036144578	Mix-S2wMel-DOX-1_1-T7-1805A0_NC_002978.6:261;A-46;0.149837133550489	Mix-S2wMel-DOX-1_1-T7-1805C0_NC_002978.6:218;A-31;0.124497991967871
NC_002978.6	75782	T	C	Mix-S2wMel-DOX-1_1-T7-1805A0_NC_002978.6:240;C-47;0.163763066202091	Mix-S2wMel-DOX-1_1-T7-1805C0_NC_002978.6:222;C-48;0.177777777777778	Mix-S2wMel-DOX-1_1-T7-1805B0_NC_002978.6:373;C-62;0.142528735632184
NC_002978.6	75801	T	C	Mix-S2wMel-DOX-1_1-T7-1805C0_NC_002978.6:225;C-56;0.199288256227758	Mix-S2wMel-DOX-1_1-T7-1805A0_NC_002978.6:250;C-43;0.146757679180887	Mix-S2wMel-DOX-1_1-T7-1805B0_NC_002978.6:388;C-69;0.150984682713348
NC_002978.6	75821	C	T	Mix-S2wMel-DOX-1_1-T7-1805A0_NC_002978.6:249;T-45;0.153061224489796	Mix-S2wMel-DOX-1_1-T7-1805C0_NC_002978.6:243;T-61;0.200657894736842	Mix-S2wMel-DOX-1_1-T7-1805B0_NC_002978.6:388;T-75;0.161987041036717
NC_002978.6	75840	A	G	Mix-S2wMel-DOX-1_1-T7-1805B0_NC_002978.6:374;G-73;0.16331096196868	Mix-S2wMel-DOX-1_1-T7-1805A0_NC_002978.6:253;G-50;0.165016501650165	Mix-S2wMel-DOX-1_1-T7-1805C0_NC_002978.6:233;G-71;0.233552631578947
NC_002978.6	75852	C	T	Mix-S2wMel-DOX-1_1-T7-1805B0_NC_002978.6:397;T-78;0.164210526315789	Mix-S2wMel-DOX-1_1-T7-1805C0_NC_002978.6:243;T-68;0.218649517684887	Mix-S2wMel-DOX-1_1-T7-1805A0_NC_002978.6:257;T-55;0.176282051282051
NC_002978.6	75855	C	T	Mix-S2wMel-DOX-1_1-T7-1805B0_NC_002978.6:403;T-77;0.160416666666667	Mix-S2wMel-DOX-1_1-T7-1805A0_NC_002978.6:260;T-51;0.163987138263666	Mix-S2wMel-DOX-1_1-T7-1805C0_NC_002978.6:239;T-62;0.205980066445183
NC_002978.6	75868	C	T	Mix-S2wMel-DOX-1_1-T7-1805B0_NC_002978.6:391;T-81;0.171610169491525	Mix-S2wMel-DOX-1_1-T7-1805C0_NC_002978.6:228;T-63;0.216494845360825	Mix-S2wMel-DOX-1_1-T7-1805A0_NC_002978.6:250;T-51;0.169435215946844
NC_002978.6	75872	A	G	Mix-S2wMel-DOX-1_1-T7-1805A0_NC_002978.6:242;G-50;0.171232876712329	Mix-S2wMel-DOX-1_1-T7-1805C0_NC_002978.6:219;G-62;0.220640569395018	Mix-S2wMel-DOX-1_1-T7-1805B0_NC_002978.6:390;G-77;0.164882226980728
NC_002978.6	75938	C	T	Mix-S2wMel-DOX-1_1-T7-1805B0_NC_002978.6:395;T-79;0.166666666666667	Mix-S2wMel-DOX-1_1-T7-1805A0_NC_002978.6:262;T-56;0.176100628930818	Mix-S2wMel-DOX-1_1-T7-1805C0_NC_002978.6:271;T-59;0.178787878787879
NC_002978.6	75950	G	A	Mix-S2wMel-DOX-1_1-T7-1805B0_NC_002978.6:396;A-77;0.162790697674419	Mix-S2wMel-DOX-1_1-T7-1805A0_NC_002978.6:269;A-60;0.182370820668693	Mix-S2wMel-DOX-1_1-T7-1805C0_NC_002978.6:280;A-56;0.166666666666667
NC_002978.6	75958	C	T	Mix-S2wMel-DOX-1_1-T7-1805B0_NC_002978.6:398;T-64;0.138528138528139	Mix-S2wMel-DOX-1_1-T7-1805C0_NC_002978.6:269;T-36;0.118032786885246	Mix-S2wMel-DOX-1_1-T7-1805A0_NC_002978.6:263;T-46;0.148867313915858
NC_002978.6	75963	T	C	Mix-S2wMel-DOX-1_1-T7-1805B0_NC_002978.6:391;C-56;0.125279642058166	Mix-S2wMel-DOX-1_1-T7-1805A0_NC_002978.6:266;C-46;0.147435897435897	Mix-S2wMel-DOX-1_1-T7-1805C0_NC_002978.6:266;C-33;0.110367892976589
NC_002978.6	75964	T	C	Mix-S2wMel-DOX-1_1-T7-1805B0_NC_002978.6:388;C-59;0.131991051454139	Mix-S2wMel-DOX-1_1-T7-1805A0_NC_002978.6:258;C-44;0.145695364238411	Mix-S2wMel-DOX-1_1-T7-1805C0_NC_002978.6:264;C-35;0.117056856187291
NC_002978.6	75967	T	C	Mix-S2wMel-DOX-1_1-T7-1805A0_NC_002978.6:263;C-46;0.148867313915858	Mix-S2wMel-DOX-1_1-T7-1805C0_NC_002978.6:264;C-35;0.117056856187291	Mix-S2wMel-DOX-1_1-T7-1805B0_NC_002978.6:394;C-59;0.130242825607064
NC_002978.6	75970	A	G	Mix-S2wMel-DOX-1_1-T7-1805B0_NC_002978.6:383;G-60;0.135440180586907	Mix-S2wMel-DOX-1_1-T7-1805A0_NC_002978.6:257;G-44;0.146179401993355	Mix-S2wMel-DOX-1_1-T7-1805C0_NC_002978.6:259;G-36;0.122033898305085
NC_002978.6	76045	T	C	Mix-S2wMel-DOX-1_1-T7-1805C0_NC_002978.6:242;C-53;0.179661016949153	Mix-S2wMel-DOX-1_1-T7-1805A0_NC_002978.6:243;C-80;0.247678018575851	Mix-S2wMel-DOX-1_1-T7-1805B0_NC_002978.6:344;C-74;0.177033492822967
NC_002978.6	76084	A	G	Mix-S2wMel-DOX-1_1-T7-1805B0_NC_002978.6:391;G-86;0.180293501048218	Mix-S2wMel-DOX-1_1-T7-1805A0_NC_002978.6:259;G-82;0.240469208211144	Mix-S2wMel-DOX-1_1-T7-1805C0_NC_002978.6:235;G-57;0.195205479452055
NC_002978.6	76115	A	G	Mix-S2wMel-DOX-1_1-T7-1805C0_NC_002978.6:277;G-48;0.147692307692308	Mix-S2wMel-DOX-1_1-T7-1805B0_NC_002978.6:437;G-74;0.144814090019569
NC_002978.6	76127	T	C	Mix-S2wMel-DOX-1_1-T7-1805C0_NC_002978.6:262;C-45;0.146579804560261	Mix-S2wMel-DOX-1_1-T7-1805B0_NC_002978.6:434;C-76;0.149019607843137
NC_002978.6	76179	T	C	Mix-S2wMel-DOX-1_1-T7-1805C0_NC_002978.6:266;C-35;0.116279069767442	Mix-S2wMel-DOX-1_1-T7-1805A0_NC_002978.6:285;C-59;0.171511627906977	Mix-S2wMel-DOX-1_1-T7-1805B0_NC_002978.6:385;C-80;0.172043010752688
NC_002978.6	76193	G	T	Mix-S2wMel-DOX-1_1-T7-1805B0_NC_002978.6:357;T-65;0.154028436018957	Mix-S2wMel-DOX-1_1-T7-1805C0_NC_002978.6:241;T-28;0.104089219330855	Mix-S2wMel-DOX-1_1-T7-1805A0_NC_002978.6:252;T-44;0.148648648648649
NC_002978.6	76196	T	C	Mix-S2wMel-DOX-1_1-T7-1805A0_NC_002978.6:246;C-44;0.151724137931034	Mix-S2wMel-DOX-1_1-T7-1805C0_NC_002978.6:233;C-27;0.103846153846154	Mix-S2wMel-DOX-1_1-T7-1805B0_NC_002978.6:357;C-63;0.15
NC_002978.6	76197	T	C	Mix-S2wMel-DOX-1_1-T7-1805C0_NC_002978.6:237;C-28;0.105660377358491	Mix-S2wMel-DOX-1_1-T7-1805A0_NC_002978.6:256;C-44;0.146666666666667	Mix-S2wMel-DOX-1_1-T7-1805B0_NC_002978.6:358;C-65;0.153664302600473
NC_002978.6	76217	A	G	Mix-S2wMel-DOX-1_1-T7-1805C0_NC_002978.6:266;G-32;0.10738255033557	Mix-S2wMel-DOX-1_1-T7-1805A0_NC_002978.6:269;G-48;0.151419558359621	Mix-S2wMel-DOX-1_1-T7-1805B0_NC_002978.6:391;G-63;0.138766519823789
NC_002978.6	76223	C	T	Mix-S2wMel-DOX-1_1-T7-1805B0_NC_002978.6:371;T-28;0.0701754385964912	Mix-S2wMel-DOX-1_1-T7-1805A0_NC_002978.6:255;T-25;0.0892857142857143	Mix-S2wMel-DOX-1_1-T7-1805C0_NC_002978.6:248;T-18;0.0676691729323308
NC_002978.6	76226	G	T	Mix-S2wMel-DOX-1_1-T7-1805B0_NC_002978.6:364;T-27;0.0690537084398977	Mix-S2wMel-DOX-1_1-T7-1805A0_NC_002978.6:259;T-26;0.0912280701754386	Mix-S2wMel-DOX-1_1-T7-1805C0_NC_002978.6:254;T-18;0.0661764705882353
NC_002978.6	76232	G	A	Mix-S2wMel-DOX-1_1-T7-1805B0_NC_002978.6:382;A-24;0.0591133004926108	Mix-S2wMel-DOX-1_1-T7-1805C0_NC_002978.6:266;A-18;0.0633802816901408	Mix-S2wMel-DOX-1_1-T7-1805A0_NC_002978.6:271;A-25;0.0844594594594595
NC_002978.6	76235	C	A	Mix-S2wMel-DOX-1_1-T7-1805A0_NC_002978.6:276;A-23;0.0769230769230769	Mix-S2wMel-DOX-1_1-T7-1805C0_NC_002978.6:261;A-17;0.0611510791366906	Mix-S2wMel-DOX-1_1-T7-1805B0_NC_002978.6:386;A-24;0.0585365853658537
NC_002978.6	76236	A	G	Mix-S2wMel-DOX-1_1-T7-1805B0_NC_002978.6:369;G-24;0.0610687022900763	Mix-S2wMel-DOX-1_1-T7-1805C0_NC_002978.6:243;G-18;0.0689655172413793	Mix-S2wMel-DOX-1_1-T7-1805A0_NC_002978.6:273;G-24;0.0808080808080808
NC_002978.6	76237	C	T	Mix-S2wMel-DOX-1_1-T7-1805B0_NC_002978.6:359;T-24;0.0626631853785901	Mix-S2wMel-DOX-1_1-T7-1805A0_NC_002978.6:266;T-25;0.0859106529209622	Mix-S2wMel-DOX-1_1-T7-1805C0_NC_002978.6:243;T-18;0.0689655172413793
NC_002978.6	76246	G	T	Mix-S2wMel-DOX-1_1-T7-1805B0_NC_002978.6:372;T-24;0.0606060606060606	Mix-S2wMel-DOX-1_1-T7-1805C0_NC_002978.6:262;T-19;0.0676156583629893	Mix-S2wMel-DOX-1_1-T7-1805A0_NC_002978.6:274;T-25;0.0836120401337793
NC_002978.6	76249	T	C	Mix-S2wMel-DOX-1_1-T7-1805A0_NC_002978.6:287;C-24;0.0771704180064309	Mix-S2wMel-DOX-1_1-T7-1805C0_NC_002978.6:270;C-16;0.0559440559440559	Mix-S2wMel-DOX-1_1-T7-1805B0_NC_002978.6:384;C-24;0.0588235294117647
NC_002978.6	76263	C	T	Mix-S2wMel-DOX-1_1-T7-1805B0_NC_002978.6:373;T-23;0.0580808080808081	Mix-S2wMel-DOX-1_1-T7-1805A0_NC_002978.6:264;T-22;0.0769230769230769	Mix-S2wMel-DOX-1_1-T7-1805C0_NC_002978.6:256;T-18;0.0656934306569343
NC_002978.6	76264	C	T	Mix-S2wMel-DOX-1_1-T7-1805B0_NC_002978.6:374;T-22;0.0555555555555556	Mix-S2wMel-DOX-1_1-T7-1805A0_NC_002978.6:262;T-22;0.0774647887323944	Mix-S2wMel-DOX-1_1-T7-1805C0_NC_002978.6:256;T-17;0.0622710622710623
NC_002978.6	76271	T	G	Mix-S2wMel-DOX-1_1-T7-1805B0_NC_002978.6:371;G-22;0.0559796437659033	Mix-S2wMel-DOX-1_1-T7-1805A0_NC_002978.6:260;G-22;0.0780141843971631	Mix-S2wMel-DOX-1_1-T7-1805C0_NC_002978.6:247;G-17;0.0643939393939394
NC_002978.6	76274	A	T	Mix-S2wMel-DOX-1_1-T7-1805B0_NC_002978.6:365;T-21;0.0544041450777202	Mix-S2wMel-DOX-1_1-T7-1805A0_NC_002978.6:261;T-22;0.0777385159010601	Mix-S2wMel-DOX-1_1-T7-1805C0_NC_002978.6:246;T-16;0.0610687022900763
NC_002978.6	76276	G	T	Mix-S2wMel-DOX-1_1-T7-1805C0_NC_002978.6:242;T-17;0.0656370656370656	Mix-S2wMel-DOX-1_1-T7-1805A0_NC_002978.6:255;T-22;0.0794223826714801	Mix-S2wMel-DOX-1_1-T7-1805B0_NC_002978.6:359;T-22;0.057742782152231
NC_002978.6	76277	A	G	Mix-S2wMel-DOX-1_1-T7-1805B0_NC_002978.6:362;G-22;0.0572916666666667	Mix-S2wMel-DOX-1_1-T7-1805A0_NC_002978.6:258;G-22;0.0785714285714286	Mix-S2wMel-DOX-1_1-T7-1805C0_NC_002978.6:241;G-17;0.0658914728682171
NC_002978.6	76279	C	T	Mix-S2wMel-DOX-1_1-T7-1805B0_NC_002978.6:363;T-22;0.0571428571428571	Mix-S2wMel-DOX-1_1-T7-1805C0_NC_002978.6:243;T-17;0.0653846153846154	Mix-S2wMel-DOX-1_1-T7-1805A0_NC_002978.6:255;T-22;0.0794223826714801
NC_002978.6	76283	G	A	Mix-S2wMel-DOX-1_1-T7-1805C0_NC_002978.6:244;A-17;0.0651340996168582	Mix-S2wMel-DOX-1_1-T7-1805A0_NC_002978.6:259;A-22;0.0782918149466192	Mix-S2wMel-DOX-1_1-T7-1805B0_NC_002978.6:365;A-24;0.0616966580976864
NC_002978.6	76318	C	T	Mix-S2wMel-DOX-1_1-T7-1805B0_NC_002978.6:376;T-66;0.149321266968326	Mix-S2wMel-DOX-1_1-T7-1805C0_NC_002978.6:239;T-51;0.175862068965517	Mix-S2wMel-DOX-1_1-T7-1805A0_NC_002978.6:259;T-63;0.195652173913043
NC_002978.6	76322	T	C	Mix-S2wMel-DOX-1_1-T7-1805B0_NC_002978.6:390;C-67;0.146608315098468	Mix-S2wMel-DOX-1_1-T7-1805C0_NC_002978.6:246;C-51;0.171717171717172	Mix-S2wMel-DOX-1_1-T7-1805A0_NC_002978.6:269;C-75;0.218023255813953
NC_002978.6	76369	C	T	Mix-S2wMel-DOX-1_1-T7-1805B0_NC_002978.6:380;T-73;0.161147902869757	Mix-S2wMel-DOX-1_1-T7-1805C0_NC_002978.6:239;T-43;0.152482269503546	Mix-S2wMel-DOX-1_1-T7-1805A0_NC_002978.6:275;T-75;0.214285714285714
NC_002978.6	76396	T	C	Mix-S2wMel-DOX-1_1-T7-1805B0_NC_002978.6:371;C-76;0.170022371364653	Mix-S2wMel-DOX-1_1-T7-1805A0_NC_002978.6:254;C-83;0.246290801186944	Mix-S2wMel-DOX-1_1-T7-1805C0_NC_002978.6:230;C-37;0.138576779026217
NC_002978.6	76540	A	G	Mix-S2wMel-DOX-1_1-T7-1805B0_NC_002978.6:398;G-64;0.138528138528139	Mix-S2wMel-DOX-1_1-T7-1805C0_NC_002978.6:242;G-36;0.129496402877698	Mix-S2wMel-DOX-1_1-T7-1805A0_NC_002978.6:230;G-73;0.240924092409241
NC_002978.6	76585	G	C	Mix-S2wMel-DOX-1_1-T7-1805C0_NC_002978.6:291;C-49;0.144117647058824
NC_002978.6	76649	T	C	Mix-S2wMel-DOX-1_1-T7-1805C0_NC_002978.6:265;C-57;0.177018633540373
NC_002978.6	76653	G	A	Mix-S2wMel-DOX-1_1-T7-1805B0_NC_002978.6:439;A-86;0.163809523809524	Mix-S2wMel-DOX-1_1-T7-1805C0_NC_002978.6:259;A-54;0.172523961661342
NC_002978.6	76683	T	C	Mix-S2wMel-DOX-1_1-T7-1805C0_NC_002978.6:253;C-59;0.189102564102564	Mix-S2wMel-DOX-1_1-T7-1805A0_NC_002978.6:261;C-85;0.245664739884393	Mix-S2wMel-DOX-1_1-T7-1805B0_NC_002978.6:422;C-82;0.162698412698413
NC_002978.6	76703	C	T	Mix-S2wMel-DOX-1_1-T7-1805A0_NC_002978.6:259;T-62;0.193146417445483	Mix-S2wMel-DOX-1_1-T7-1805C0_NC_002978.6:261;T-53;0.168789808917197	Mix-S2wMel-DOX-1_1-T7-1805B0_NC_002978.6:426;T-74;0.148
NC_002978.6	76704	A	G	Mix-S2wMel-DOX-1_1-T7-1805A0_NC_002978.6:258;G-63;0.196261682242991	Mix-S2wMel-DOX-1_1-T7-1805C0_NC_002978.6:266;G-53;0.166144200626959	Mix-S2wMel-DOX-1_1-T7-1805B0_NC_002978.6:425;G-74;0.148296593186373
NC_002978.6	76709	C	T	Mix-S2wMel-DOX-1_1-T7-1805A0_NC_002978.6:252;T-63;0.2	Mix-S2wMel-DOX-1_1-T7-1805C0_NC_002978.6:251;T-51;0.16887417218543	Mix-S2wMel-DOX-1_1-T7-1805B0_NC_002978.6:409;T-76;0.156701030927835
NC_002978.6	76713	G	A	Mix-S2wMel-DOX-1_1-T7-1805B0_NC_002978.6:425;A-76;0.151696606786427	Mix-S2wMel-DOX-1_1-T7-1805A0_NC_002978.6:273;A-63;0.1875	Mix-S2wMel-DOX-1_1-T7-1805C0_NC_002978.6:264;A-52;0.164556962025316
NC_002978.6	76715	T	C	Mix-S2wMel-DOX-1_1-T7-1805C0_NC_002978.6:269;C-50;0.156739811912226	Mix-S2wMel-DOX-1_1-T7-1805A0_NC_002978.6:283;C-62;0.179710144927536	Mix-S2wMel-DOX-1_1-T7-1805B0_NC_002978.6:434;C-75;0.147347740667976
NC_002978.6	76729	C	T	Mix-S2wMel-DOX-1_1-T7-1805C0_NC_002978.6:254;T-53;0.172638436482085	Mix-S2wMel-DOX-1_1-T7-1805A0_NC_002978.6:274;T-73;0.210374639769452	Mix-S2wMel-DOX-1_1-T7-1805B0_NC_002978.6:410;T-83;0.168356997971602
NC_002978.6	76740	T	C	Mix-S2wMel-DOX-1_1-T7-1805B0_NC_002978.6:412;C-90;0.179282868525896	Mix-S2wMel-DOX-1_1-T7-1805C0_NC_002978.6:259;C-53;0.169871794871795
NC_002978.6	76765	C	T	Mix-S2wMel-DOX-1_1-T7-1805B0_NC_002978.6:361;T-78;0.177676537585421	Mix-S2wMel-DOX-1_1-T7-1805C0_NC_002978.6:240;T-51;0.175257731958763	Mix-S2wMel-DOX-1_1-T7-1805A0_NC_002978.6:265;T-67;0.201807228915663
NC_002978.6	76769	A	G	Mix-S2wMel-DOX-1_1-T7-1805A0_NC_002978.6:264;G-69;0.207207207207207	Mix-S2wMel-DOX-1_1-T7-1805C0_NC_002978.6:241;G-51;0.174657534246575	Mix-S2wMel-DOX-1_1-T7-1805B0_NC_002978.6:366;G-79;0.17752808988764
NC_002978.6	76946	A	G	Mix-S2wMel-DOX-1_1-T7-1805C0_NC_002978.6:215;G-47;0.179389312977099	Mix-S2wMel-DOX-1_1-T7-1805A0_NC_002978.6:236;G-61;0.205387205387205	Mix-S2wMel-DOX-1_1-T7-1805B0_NC_002978.6:341;G-67;0.16421568627451
NC_002978.6	77049	T	C	Mix-S2wMel-DOX-1_1-T7-1805B0_NC_002978.6:411;C-90;0.179640718562874	Mix-S2wMel-DOX-1_1-T7-1805C0_NC_002978.6:226;C-53;0.189964157706093	Mix-S2wMel-DOX-1_1-T7-1805A0_NC_002978.6:244;C-65;0.210355987055016
NC_002978.6	77208	A	-1T	Mix-S2wMel-DOX-1_1-T7-1805B0_NC_002978.6:319;-1T-61;0.160526315789474	Mix-S2wMel-DOX-1_1-T7-1805C0_NC_002978.6:225;-1T-39;0.147727272727273	Mix-S2wMel-DOX-1_1-T7-1805A0_NC_002978.6:212;-1T-40;0.158730158730159
NC_002978.6	77353	C	T	Mix-S2wMel-DOX-1_1-T7-1805B0_NC_002978.6:344;T-64;0.156862745098039	Mix-S2wMel-DOX-1_1-T7-1805C0_NC_002978.6:203;T-43;0.17479674796748	Mix-S2wMel-DOX-1_1-T7-1805A0_NC_002978.6:210;T-50;0.192307692307692
NC_002978.6	77363	A	G	Mix-S2wMel-DOX-1_1-T7-1805B0_NC_002978.6:349;G-66;0.159036144578313	Mix-S2wMel-DOX-1_1-T7-1805A0_NC_002978.6:211;G-53;0.200757575757576	Mix-S2wMel-DOX-1_1-T7-1805C0_NC_002978.6:194;G-43;0.181434599156118
NC_002978.6	77391	G	A	Mix-S2wMel-DOX-1_1-T7-1805A0_NC_002978.6:219;A-51;0.188888888888889	Mix-S2wMel-DOX-1_1-T7-1805C0_NC_002978.6:196;A-35;0.151515151515152	Mix-S2wMel-DOX-1_1-T7-1805B0_NC_002978.6:327;A-72;0.180451127819549
NC_002978.6	77410	T	C	Mix-S2wMel-DOX-1_1-T7-1805A0_NC_002978.6:209;C-46;0.180392156862745	Mix-S2wMel-DOX-1_1-T7-1805C0_NC_002978.6:193;C-34;0.149779735682819	Mix-S2wMel-DOX-1_1-T7-1805B0_NC_002978.6:299;C-65;0.178571428571429
NC_002978.6	77442	C	T	Mix-S2wMel-DOX-1_1-T7-1805B0_NC_002978.6:277;T-59;0.175595238095238	Mix-S2wMel-DOX-1_1-T7-1805C0_NC_002978.6:190;T-30;0.136363636363636	Mix-S2wMel-DOX-1_1-T7-1805A0_NC_002978.6:191;T-43;0.183760683760684
NC_002978.6	77445	T	C	Mix-S2wMel-DOX-1_1-T7-1805C0_NC_002978.6:183;C-31;0.144859813084112	Mix-S2wMel-DOX-1_1-T7-1805A0_NC_002978.6:193;C-43;0.182203389830508	Mix-S2wMel-DOX-1_1-T7-1805B0_NC_002978.6:276;C-61;0.181008902077151
NC_002978.6	77460	T	C	Mix-S2wMel-DOX-1_1-T7-1805B0_NC_002978.6:283;C-55;0.162721893491124	Mix-S2wMel-DOX-1_1-T7-1805A0_NC_002978.6:201;C-37;0.15546218487395	Mix-S2wMel-DOX-1_1-T7-1805C0_NC_002978.6:190;C-35;0.155555555555556
NC_002978.6	77461	G	A	Mix-S2wMel-DOX-1_1-T7-1805C0_NC_002978.6:192;A-36;0.157894736842105	Mix-S2wMel-DOX-1_1-T7-1805A0_NC_002978.6:202;A-37;0.154811715481172	Mix-S2wMel-DOX-1_1-T7-1805B0_NC_002978.6:281;A-59;0.173529411764706
NC_002978.6	77467	G	A	Mix-S2wMel-DOX-1_1-T7-1805A0_NC_002978.6:193;A-37;0.160869565217391	Mix-S2wMel-DOX-1_1-T7-1805C0_NC_002978.6:193;A-32;0.142222222222222	Mix-S2wMel-DOX-1_1-T7-1805B0_NC_002978.6:277;A-58;0.173134328358209
NC_002978.6	77473	A	G	Mix-S2wMel-DOX-1_1-T7-1805B0_NC_002978.6:300;G-57;0.159663865546218	Mix-S2wMel-DOX-1_1-T7-1805A0_NC_002978.6:203;G-39;0.161157024793388	Mix-S2wMel-DOX-1_1-T7-1805C0_NC_002978.6:200;G-36;0.152542372881356
NC_002978.6	77479	T	C	Mix-S2wMel-DOX-1_1-T7-1805B0_NC_002978.6:272;C-55;0.168195718654434	Mix-S2wMel-DOX-1_1-T7-1805C0_NC_002978.6:190;C-36;0.15929203539823	Mix-S2wMel-DOX-1_1-T7-1805A0_NC_002978.6:189;C-38;0.167400881057269
NC_002978.6	77491	C	T	Mix-S2wMel-DOX-1_1-T7-1805B0_NC_002978.6:272;T-49;0.152647975077882	Mix-S2wMel-DOX-1_1-T7-1805A0_NC_002978.6:195;T-35;0.152173913043478	Mix-S2wMel-DOX-1_1-T7-1805C0_NC_002978.6:193;T-32;0.142222222222222
NC_002978.6	77498	T	C	Mix-S2wMel-DOX-1_1-T7-1805B0_NC_002978.6:304;C-31;0.0925373134328358	Mix-S2wMel-DOX-1_1-T7-1805C0_NC_002978.6:205;C-25;0.108695652173913	Mix-S2wMel-DOX-1_1-T7-1805A0_NC_002978.6:216;C-27;0.111111111111111
NC_002978.6	77499	T	C	Mix-S2wMel-DOX-1_1-T7-1805B0_NC_002978.6:307;C-33;0.0970588235294118	Mix-S2wMel-DOX-1_1-T7-1805A0_NC_002978.6:225;C-27;0.107142857142857	Mix-S2wMel-DOX-1_1-T7-1805C0_NC_002978.6:207;C-25;0.107758620689655
NC_002978.6	77500	C	T	Mix-S2wMel-DOX-1_1-T7-1805B0_NC_002978.6:305;T-30;0.0895522388059701	Mix-S2wMel-DOX-1_1-T7-1805A0_NC_002978.6:221;T-27;0.108870967741935	Mix-S2wMel-DOX-1_1-T7-1805C0_NC_002978.6:212;T-26;0.109243697478992
NC_002978.6	77503	T	C	Mix-S2wMel-DOX-1_1-T7-1805A0_NC_002978.6:227;C-27;0.106299212598425	Mix-S2wMel-DOX-1_1-T7-1805C0_NC_002978.6:208;C-25;0.107296137339056	Mix-S2wMel-DOX-1_1-T7-1805B0_NC_002978.6:303;C-33;0.0982142857142857
NC_002978.6	77506	A	G	Mix-S2wMel-DOX-1_1-T7-1805B0_NC_002978.6:316;G-31;0.0893371757925072	Mix-S2wMel-DOX-1_1-T7-1805A0_NC_002978.6:232;G-27;0.104247104247104	Mix-S2wMel-DOX-1_1-T7-1805C0_NC_002978.6:209;G-24;0.103004291845494
NC_002978.6	77520	C	T	Mix-S2wMel-DOX-1_1-T7-1805C0_NC_002978.6:213;T-41;0.161417322834646	Mix-S2wMel-DOX-1_1-T7-1805A0_NC_002978.6:232;T-49;0.174377224199288	Mix-S2wMel-DOX-1_1-T7-1805B0_NC_002978.6:341;T-61;0.151741293532338
NC_002978.6	77527	A	G	Mix-S2wMel-DOX-1_1-T7-1805B0_NC_002978.6:337;G-60;0.151133501259446	Mix-S2wMel-DOX-1_1-T7-1805A0_NC_002978.6:235;G-49;0.172535211267606	Mix-S2wMel-DOX-1_1-T7-1805C0_NC_002978.6:216;G-42;0.162790697674419
NC_002978.6	77528	A	G	Mix-S2wMel-DOX-1_1-T7-1805C0_NC_002978.6:208;G-42;0.168	Mix-S2wMel-DOX-1_1-T7-1805A0_NC_002978.6:233;G-50;0.176678445229682	Mix-S2wMel-DOX-1_1-T7-1805B0_NC_002978.6:334;G-59;0.150127226463104
NC_002978.6	77612	G	A	Mix-S2wMel-DOX-1_1-T7-1805C0_NC_002978.6:181;A-36;0.165898617511521	Mix-S2wMel-DOX-1_1-T7-1805A0_NC_002978.6:218;A-41;0.158301158301158	Mix-S2wMel-DOX-1_1-T7-1805B0_NC_002978.6:338;A-61;0.152882205513784
NC_002978.6	77677	G	A	Mix-S2wMel-DOX-1_1-T7-1805B0_NC_002978.6:269;A-38;0.123778501628664	Mix-S2wMel-DOX-1_1-T7-1805C0_NC_002978.6:179;A-18;0.0913705583756345	Mix-S2wMel-DOX-1_1-T7-1805A0_NC_002978.6:199;A-27;0.119469026548673
NC_002978.6	77693	A	G	Mix-S2wMel-DOX-1_1-T7-1805C0_NC_002978.6:182;G-18;0.09	Mix-S2wMel-DOX-1_1-T7-1805A0_NC_002978.6:197;G-28;0.124444444444444	Mix-S2wMel-DOX-1_1-T7-1805B0_NC_002978.6:265;G-36;0.119601328903654
NC_002978.6	77706	G	A	Mix-S2wMel-DOX-1_1-T7-1805A0_NC_002978.6:185;A-25;0.119047619047619
NC_002978.6	77708	A	G	Mix-S2wMel-DOX-1_1-T7-1805A0_NC_002978.6:191;G-25;0.115740740740741	Mix-S2wMel-DOX-1_1-T7-1805C0_NC_002978.6:188;G-12;0.06	Mix-S2wMel-DOX-1_1-T7-1805B0_NC_002978.6:275;G-31;0.101307189542484
NC_002978.6	77714	G	A	Mix-S2wMel-DOX-1_1-T7-1805A0_NC_002978.6:188;A-25;0.117370892018779	Mix-S2wMel-DOX-1_1-T7-1805C0_NC_002978.6:188;A-12;0.06
NC_002978.6	77717	G	A	Mix-S2wMel-DOX-1_1-T7-1805A0_NC_002978.6:188;A-20;0.0961538461538462	Mix-S2wMel-DOX-1_1-T7-1805C0_NC_002978.6:192;A-11;0.0541871921182266	Mix-S2wMel-DOX-1_1-T7-1805B0_NC_002978.6:271;A-30;0.0996677740863787
NC_002978.6	77730	A	G	Mix-S2wMel-DOX-1_1-T7-1805B0_NC_002978.6:291;G-33;0.101851851851852	Mix-S2wMel-DOX-1_1-T7-1805A0_NC_002978.6:194;G-26;0.118181818181818	Mix-S2wMel-DOX-1_1-T7-1805C0_NC_002978.6:198;G-10;0.0480769230769231
NC_002978.6	78503	C	T	Mix-S2wMel-DOX-1_1-T7-1805C0_NC_002978.6:205;T-35;0.145833333333333	Mix-S2wMel-DOX-1_1-T7-1805A0_NC_002978.6:164;T-50;0.233644859813084	Mix-S2wMel-DOX-1_1-T7-1805B0_NC_002978.6:331;T-70;0.174563591022444
NC_002978.6	78602	T	C	Mix-S2wMel-DOX-1_1-T7-1805C0_NC_002978.6:206;C-43;0.172690763052209	Mix-S2wMel-DOX-1_1-T7-1805A0_NC_002978.6:180;C-44;0.196428571428571	Mix-S2wMel-DOX-1_1-T7-1805B0_NC_002978.6:340;C-72;0.174757281553398
NC_002978.6	78638	G	A	Mix-S2wMel-DOX-1_1-T7-1805A0_NC_002978.6:201;A-44;0.179591836734694	Mix-S2wMel-DOX-1_1-T7-1805C0_NC_002978.6:233;A-40;0.146520146520147	Mix-S2wMel-DOX-1_1-T7-1805B0_NC_002978.6:346;A-63;0.154034229828851
NC_002978.6	78671	G	A	Mix-S2wMel-DOX-1_1-T7-1805A0_NC_002978.6:194;A-47;0.195020746887967	Mix-S2wMel-DOX-1_1-T7-1805C0_NC_002978.6:234;A-39;0.142857142857143	Mix-S2wMel-DOX-1_1-T7-1805B0_NC_002978.6:341;A-53;0.134517766497462
NC_002978.6	78961	A	G	Mix-S2wMel-DOX-1_1-T7-1805B0_NC_002978.6:402;G-93;0.187878787878788	Mix-S2wMel-DOX-1_1-T7-1805C0_NC_002978.6:225;G-43;0.16044776119403	Mix-S2wMel-DOX-1_1-T7-1805A0_NC_002978.6:198;G-84;0.297872340425532
NC_002978.6	78967	A	G	Mix-S2wMel-DOX-1_1-T7-1805A0_NC_002978.6:199;G-84;0.296819787985866	Mix-S2wMel-DOX-1_1-T7-1805C0_NC_002978.6:227;G-43;0.159259259259259	Mix-S2wMel-DOX-1_1-T7-1805B0_NC_002978.6:389;G-88;0.184486373165618
NC_002978.6	79111	T	G	Mix-S2wMel-DOX-1_1-T7-1805B0_NC_002978.6:347;G-72;0.171837708830549	Mix-S2wMel-DOX-1_1-T7-1805C0_NC_002978.6:225;G-57;0.202127659574468	Mix-S2wMel-DOX-1_1-T7-1805A0_NC_002978.6:213;G-57;0.211111111111111
NC_002978.6	79357	C	T	Mix-S2wMel-DOX-1_1-T7-1805B0_NC_002978.6:317;T-60;0.159151193633952	Mix-S2wMel-DOX-1_1-T7-1805C0_NC_002978.6:219;T-27;0.109756097560976	Mix-S2wMel-DOX-1_1-T7-1805A0_NC_002978.6:177;T-57;0.243589743589744
NC_002978.6	79405	A	G	Mix-S2wMel-DOX-1_1-T7-1805B0_NC_002978.6:413;G-68;0.141372141372141	Mix-S2wMel-DOX-1_1-T7-1805C0_NC_002978.6:270;G-37;0.120521172638436	Mix-S2wMel-DOX-1_1-T7-1805A0_NC_002978.6:212;G-79;0.271477663230241
NC_002978.6	79477	A	G	Mix-S2wMel-DOX-1_1-T7-1805C0_NC_002978.6:257;G-34;0.116838487972509	Mix-S2wMel-DOX-1_1-T7-1805A0_NC_002978.6:219;G-65;0.22887323943662	Mix-S2wMel-DOX-1_1-T7-1805B0_NC_002978.6:394;G-66;0.143478260869565
NC_002978.6	79492	T	C	Mix-S2wMel-DOX-1_1-T7-1805A0_NC_002978.6:195;C-67;0.255725190839695	Mix-S2wMel-DOX-1_1-T7-1805C0_NC_002978.6:236;C-41;0.148014440433213	Mix-S2wMel-DOX-1_1-T7-1805B0_NC_002978.6:369;C-58;0.135831381733021
NC_002978.6	79543	G	A	Mix-S2wMel-DOX-1_1-T7-1805A0_NC_002978.6:209;A-49;0.189922480620155	Mix-S2wMel-DOX-1_1-T7-1805C0_NC_002978.6:212;A-45;0.175097276264591	Mix-S2wMel-DOX-1_1-T7-1805B0_NC_002978.6:364;A-64;0.149532710280374
NC_002978.6	79549	A	G	Mix-S2wMel-DOX-1_1-T7-1805B0_NC_002978.6:356;G-59;0.142168674698795	Mix-S2wMel-DOX-1_1-T7-1805C0_NC_002978.6:208;G-42;0.168	Mix-S2wMel-DOX-1_1-T7-1805A0_NC_002978.6:206;G-47;0.185770750988142
NC_002978.6	79552	G	A	Mix-S2wMel-DOX-1_1-T7-1805A0_NC_002978.6:221;A-47;0.175373134328358	Mix-S2wMel-DOX-1_1-T7-1805C0_NC_002978.6:228;A-42;0.155555555555556	Mix-S2wMel-DOX-1_1-T7-1805B0_NC_002978.6:380;A-58;0.132420091324201
NC_002978.6	79642	A	G	Mix-S2wMel-DOX-1_1-T7-1805B0_NC_002978.6:362;G-59;0.140142517814727	Mix-S2wMel-DOX-1_1-T7-1805A0_NC_002978.6:245;G-64;0.207119741100324	Mix-S2wMel-DOX-1_1-T7-1805C0_NC_002978.6:220;G-57;0.205776173285199
NC_002978.6	79678	C	T	Mix-S2wMel-DOX-1_1-T7-1805B0_NC_002978.6:384;T-56;0.127272727272727	Mix-S2wMel-DOX-1_1-T7-1805A0_NC_002978.6:257;T-66;0.204334365325077	Mix-S2wMel-DOX-1_1-T7-1805C0_NC_002978.6:255;T-48;0.158415841584158
NC_002978.6	79732	C	T	Mix-S2wMel-DOX-1_1-T7-1805B0_NC_002978.6:312;T-54;0.147540983606557	Mix-S2wMel-DOX-1_1-T7-1805C0_NC_002978.6:219;T-43;0.16412213740458	Mix-S2wMel-DOX-1_1-T7-1805A0_NC_002978.6:206;T-53;0.204633204633205
NC_002978.6	79789	T	G	Mix-S2wMel-DOX-1_1-T7-1805A0_NC_002978.6:225;G-62;0.21602787456446	Mix-S2wMel-DOX-1_1-T7-1805C0_NC_002978.6:246;G-41;0.142857142857143	Mix-S2wMel-DOX-1_1-T7-1805B0_NC_002978.6:336;G-68;0.168316831683168
NC_002978.6	79851	T	C	Mix-S2wMel-DOX-1_1-T7-1805B0_NC_002978.6:298;C-62;0.172222222222222	Mix-S2wMel-DOX-1_1-T7-1805A0_NC_002978.6:198;C-52;0.208	Mix-S2wMel-DOX-1_1-T7-1805C0_NC_002978.6:229;C-43;0.158088235294118
NC_002978.6	79889	C	T	Mix-S2wMel-DOX-1_1-T7-1805C0_NC_002978.6:237;T-47;0.165492957746479	Mix-S2wMel-DOX-1_1-T7-1805A0_NC_002978.6:236;T-62;0.208053691275168	Mix-S2wMel-DOX-1_1-T7-1805B0_NC_002978.6:340;T-71;0.172749391727494
NC_002978.6	80164	A	G	Mix-S2wMel-DOX-1_1-T7-1805C0_NC_002978.6:271;G-43;0.136942675159236	Mix-S2wMel-DOX-1_1-T7-1805A0_NC_002978.6:248;G-76;0.234567901234568	Mix-S2wMel-DOX-1_1-T7-1805B0_NC_002978.6:396;G-74;0.157446808510638
NC_002978.6	80258	A	G	JW18wMel2507A_T0_0_sv_source0_NC_002978.6:151;G-7;0.0443037974683544	JW18wMel1107A_T0_0_sv_source0_NC_002978.6:163;G-6;0.0355029585798817
NC_002978.6	80272	G	A	JW18wMel0108A0_NC_002978.6:94;A-23;0.196581196581197	Mix-JW18_wMel-DOX-1_1-T10-1406C0_NC_002978.6:115;A-14;0.108527131782946	JW18wMel2606A_T0_0_sv_source0_NC_002978.6:140;A-30;0.176470588235294	JW18wMel0108-premix0_NC_002978.6:49;A-20;0.289855072463768	JW18wMel2908A0_NC_002978.6:151;A-39;0.205263157894737	JW18wMel1807A_T0_0_sv_source0_NC_002978.6:55;A-25;0.3125	JW18wMel2507A_T0_0_sv_source0_NC_002978.6:91;A-43;0.32089552238806	JW18wMel2507A0_NC_002978.6:164;A-25;0.132275132275132	S2wMel2908A0_NC_002978.6:13;A-9;0.409090909090909	JW18wMel1909A0_NC_002978.6:91;A-22;0.194690265486726	Mix-JW18_wMel-DOX-1_1-T10-1406B0_NC_002978.6:113;A-11;0.0887096774193548	JW18wMel0407A_T0_0_sv_source0_NC_002978.6:147;A-43;0.226315789473684	JW18wMel1007A0_NC_002978.6:123;A-18;0.127659574468085	JW18wMel1508A0_NC_002978.6:62;A-30;0.326086956521739	S2wMel1909A0_NC_002978.6:103;A-18;0.148760330578512	JW18wMel1107A_T0_0_sv_source0_NC_002978.6:128;A-25;0.163398692810458	S2wMel0108-premix0_NC_002978.6:90;A-20;0.181818181818182	JW18wMel0207A0_NC_002978.6:59;A-27;0.313953488372093	S2wMel1508A0_NC_002978.6:83;A-37;0.308333333333333
NC_002978.6	81351	T	C	JW18wMel0407A_T0_0_sv_source0_NC_002978.6:142;C-81;0.36322869955157	Mix-S2_DOX-wMel-1_1-T5-2704B0_NC_002978.6:173;C-7;0.0388888888888889	JW18wMel0108A0_NC_002978.6:112;C-73;0.394594594594595	Mix-S2wMel-DOX-1_1-T6-1105C0_NC_002978.6:185;C-9;0.0463917525773196	JW18wMel1107A_T0_0_sv_source0_NC_002978.6:130;C-46;0.261363636363636	S2wMel1909A0_NC_002978.6:116;C-48;0.292682926829268	S2wMel2908A0_NC_002978.6:19;C-21;0.525	Mix-JW18_wMel-DOX-1_1-T10-1406B0_NC_002978.6:103;C-16;0.134453781512605	JW18wMel1909A0_NC_002978.6:90;C-54;0.375	JW18wMel1807A_T0_0_sv_source0_NC_002978.6:49;C-47;0.489583333333333	JW18wMel2507A0_NC_002978.6:190;C-79;0.29368029739777	JW18wMel2507A_T0_0_sv_source0_NC_002978.6:97;C-86;0.469945355191257	JW18wMel2908A0_NC_002978.6:144;C-89;0.381974248927039	JW18wMel0108-premix0_NC_002978.6:59;C-49;0.453703703703704	Mix-JW18_wMel-DOX-1_1-T09-0706B0_NC_002978.6:541;C-13;0.0234657039711191	JW18wMel2606A_T0_0_sv_source0_NC_002978.6:132;C-56;0.297872340425532	Mix-JW18_wMel-DOX-1_1-T10-1406C0_NC_002978.6:112;C-29;0.205673758865248	Mix-S2_DOX-wMel-1_1-T4-2004B0_NC_002978.6:302;C-12;0.0382165605095541	JW18wMel0207A0_NC_002978.6:75;C-44;0.369747899159664	Mix-JW18_DOX-wMel-1_1-T1-1204A0_NC_002978.6:137;C-11;0.0743243243243243	S2wMel1508A0_NC_002978.6:91;C-75;0.451807228915663	Mix-S2_DOX-wMel-1_1-T6-0405B0_NC_002978.6:782;C-26;0.0321782178217822	JW18wMel1708A0_NC_002978.6:12;C-11;0.478260869565217	S2wMel0108-premix0_NC_002978.6:87;C-34;0.28099173553719	JW18wMel1508A0_NC_002978.6:64;C-71;0.525925925925926	JW18wMel1007A0_NC_002978.6:141;C-34;0.194285714285714
NC_002978.6	81390	A	G	Mix-S2wMel-DOX-1_1-T7-1805A0_NC_002978.6:213;G-79;0.270547945205479	Mix-S2wMel-DOX-1_1-T7-1805C0_NC_002978.6:256;G-49;0.160655737704918	Mix-S2wMel-DOX-1_1-T7-1805B0_NC_002978.6:324;G-77;0.192019950124688
NC_002978.6	82221	A	C	Mix-S2wMel-DOX-1_1-T7-1805B0_NC_002978.6:343;C-75;0.179425837320574	Mix-S2wMel-DOX-1_1-T7-1805A0_NC_002978.6:186;C-60;0.24390243902439	Mix-S2wMel-DOX-1_1-T7-1805C0_NC_002978.6:239;C-49;0.170138888888889
NC_002978.6	82251	G	A	Mix-S2wMel-DOX-1_1-T7-1805B0_NC_002978.6:342;A-81;0.191489361702128	Mix-S2wMel-DOX-1_1-T7-1805C0_NC_002978.6:256;A-49;0.160655737704918	Mix-S2wMel-DOX-1_1-T7-1805A0_NC_002978.6:196;A-65;0.24904214559387
NC_002978.6	82463	T	C	Mix-S2wMel-DOX-1_1-T7-1805A0_NC_002978.6:228;C-82;0.264516129032258	Mix-S2wMel-DOX-1_1-T7-1805C0_NC_002978.6:271;C-54;0.166153846153846	Mix-S2wMel-DOX-1_1-T7-1805B0_NC_002978.6:408;C-78;0.160493827160494
NC_002978.6	82570	T	G	Mix-S2wMel-DOX-1_1-T7-1805A0_NC_002978.6:207;G-71;0.255395683453237	Mix-S2wMel-DOX-1_1-T7-1805C0_NC_002978.6:237;G-49;0.171328671328671	Mix-S2wMel-DOX-1_1-T7-1805B0_NC_002978.6:337;G-69;0.169950738916256
NC_002978.6	82626	C	T	Mix-S2wMel-DOX-1_1-T7-1805A0_NC_002978.6:229;T-77;0.251633986928105	Mix-S2wMel-DOX-1_1-T7-1805C0_NC_002978.6:281;T-49;0.148484848484848	Mix-S2wMel-DOX-1_1-T7-1805B0_NC_002978.6:384;T-85;0.181236673773987
NC_002978.6	82765	C	T	Mix-S2wMel-DOX-1_1-T7-1805C0_NC_002978.6:175;T-41;0.189814814814815	Mix-S2wMel-DOX-1_1-T7-1805A0_NC_002978.6:174;T-64;0.26890756302521	Mix-S2wMel-DOX-1_1-T7-1805B0_NC_002978.6:309;T-71;0.186842105263158
NC_002978.6	82795	T	C	Mix-S2wMel-DOX-1_1-T7-1805C0_NC_002978.6:152;C-42;0.216494845360825	Mix-S2wMel-DOX-1_1-T7-1805A0_NC_002978.6:159;C-57;0.263888888888889	Mix-S2wMel-DOX-1_1-T7-1805B0_NC_002978.6:297;C-72;0.195121951219512
NC_002978.6	83006	C	A	Mix-S2wMel-DOX-1_1-T7-1805A0_NC_002978.6:213;A-11;0.0491071428571429	Mix-S2wMel-DOX-1_1-T7-1805B0_NC_002978.6:336;A-19;0.0535211267605634
NC_002978.6	83039	G	A	Mix-S2wMel-DOX-1_1-T7-1805C0_NC_002978.6:255;A-19;0.0693430656934307	Mix-S2wMel-DOX-1_1-T7-1805A0_NC_002978.6:223;A-37;0.142307692307692	Mix-S2wMel-DOX-1_1-T7-1805B0_NC_002978.6:346;A-47;0.119592875318066
NC_002978.6	83072	A	G	Mix-S2wMel-DOX-1_1-T7-1805B0_NC_002978.6:387;G-66;0.145695364238411	Mix-S2wMel-DOX-1_1-T7-1805A0_NC_002978.6:241;G-48;0.166089965397924	Mix-S2wMel-DOX-1_1-T7-1805C0_NC_002978.6:281;G-24;0.0786885245901639
NC_002978.6	83110	C	T	Mix-S2wMel-DOX-1_1-T7-1805C0_NC_002978.6:304;T-42;0.121387283236994	Mix-S2wMel-DOX-1_1-T7-1805A0_NC_002978.6:272;T-76;0.218390804597701	Mix-S2wMel-DOX-1_1-T7-1805B0_NC_002978.6:404;T-92;0.185483870967742
NC_002978.6	83161	C	A	Mix-S2wMel-DOX-1_1-T7-1805C0_NC_002978.6:260;A-50;0.161290322580645	Mix-S2wMel-DOX-1_1-T7-1805A0_NC_002978.6:223;A-82;0.268852459016393	Mix-S2wMel-DOX-1_1-T7-1805B0_NC_002978.6:352;A-92;0.207207207207207
NC_002978.6	83175	A	G	Mix-S2wMel-DOX-1_1-T7-1805C0_NC_002978.6:269;G-51;0.159375	Mix-S2wMel-DOX-1_1-T7-1805A0_NC_002978.6:229;G-86;0.273015873015873	Mix-S2wMel-DOX-1_1-T7-1805B0_NC_002978.6:352;G-95;0.212527964205817
NC_002978.6	83181	T	C	Mix-S2wMel-DOX-1_1-T7-1805B0_NC_002978.6:366;C-90;0.197368421052632	Mix-S2wMel-DOX-1_1-T7-1805C0_NC_002978.6:289;C-45;0.134730538922156	Mix-S2wMel-DOX-1_1-T7-1805A0_NC_002978.6:244;C-76;0.2375
NC_002978.6	83184	A	G	Mix-S2wMel-DOX-1_1-T7-1805A0_NC_002978.6:249;G-78;0.238532110091743	Mix-S2wMel-DOX-1_1-T7-1805C0_NC_002978.6:298;G-49;0.141210374639769	Mix-S2wMel-DOX-1_1-T7-1805B0_NC_002978.6:366;G-93;0.202614379084967
NC_002978.6	83198	G	A	Mix-S2wMel-DOX-1_1-T7-1805B0_NC_002978.6:377;A-94;0.199575371549894	Mix-S2wMel-DOX-1_1-T7-1805C0_NC_002978.6:288;A-49;0.14540059347181	Mix-S2wMel-DOX-1_1-T7-1805A0_NC_002978.6:252;A-81;0.243243243243243
NC_002978.6	83205	A	G	Mix-S2wMel-DOX-1_1-T7-1805A0_NC_002978.6:255;G-84;0.247787610619469	Mix-S2wMel-DOX-1_1-T7-1805B0_NC_002978.6:391;G-96;0.197125256673511
NC_002978.6	83210	C	T	Mix-S2wMel-DOX-1_1-T7-1805A0_NC_002978.6:264;T-86;0.245714285714286	Mix-S2wMel-DOX-1_1-T7-1805B0_NC_002978.6:388;T-97;0.2
NC_002978.6	83217	G	A	Mix-S2wMel-DOX-1_1-T7-1805B0_NC_002978.6:395;A-97;0.197154471544715
NC_002978.6	83309	G	A	Mix-S2wMel-DOX-1_1-T7-1805B0_NC_002978.6:368;A-88;0.192982456140351	Mix-S2wMel-DOX-1_1-T7-1805C0_NC_002978.6:272;A-46;0.144654088050314	Mix-S2wMel-DOX-1_1-T7-1805A0_NC_002978.6:235;A-74;0.239482200647249
NC_002978.6	83315	T	C	Mix-S2wMel-DOX-1_1-T7-1805B0_NC_002978.6:387;C-88;0.185263157894737	Mix-S2wMel-DOX-1_1-T7-1805A0_NC_002978.6:246;C-72;0.226415094339623	Mix-S2wMel-DOX-1_1-T7-1805C0_NC_002978.6:289;C-45;0.134730538922156
NC_002978.6	83335	G	A	Mix-S2wMel-DOX-1_1-T7-1805B0_NC_002978.6:373;A-64;0.146453089244851	Mix-S2wMel-DOX-1_1-T7-1805C0_NC_002978.6:261;A-37;0.124161073825503	Mix-S2wMel-DOX-1_1-T7-1805A0_NC_002978.6:222;A-62;0.21830985915493
NC_002978.6	83336	A	G	Mix-S2wMel-DOX-1_1-T7-1805C0_NC_002978.6:262;G-36;0.120805369127517	Mix-S2wMel-DOX-1_1-T7-1805A0_NC_002978.6:219;G-61;0.217857142857143	Mix-S2wMel-DOX-1_1-T7-1805B0_NC_002978.6:365;G-63;0.147196261682243
NC_002978.6	83338	G	A	Mix-S2wMel-DOX-1_1-T7-1805C0_NC_002978.6:252;A-39;0.134020618556701	Mix-S2wMel-DOX-1_1-T7-1805A0_NC_002978.6:214;A-62;0.22463768115942	Mix-S2wMel-DOX-1_1-T7-1805B0_NC_002978.6:368;A-65;0.150115473441109
NC_002978.6	83366	T	C	Mix-S2wMel-DOX-1_1-T7-1805B0_NC_002978.6:336;C-83;0.198090692124105	Mix-S2wMel-DOX-1_1-T7-1805C0_NC_002978.6:249;C-39;0.135416666666667	Mix-S2wMel-DOX-1_1-T7-1805A0_NC_002978.6:203;C-63;0.236842105263158
NC_002978.6	83408	A	G	Mix-S2wMel-DOX-1_1-T7-1805B0_NC_002978.6:341;G-89;0.206976744186047	Mix-S2wMel-DOX-1_1-T7-1805C0_NC_002978.6:287;G-40;0.122324159021407	Mix-S2wMel-DOX-1_1-T7-1805A0_NC_002978.6:212;G-79;0.271477663230241
NC_002978.6	83409	C	T	Mix-S2wMel-DOX-1_1-T7-1805B0_NC_002978.6:348;T-86;0.19815668202765	Mix-S2wMel-DOX-1_1-T7-1805C0_NC_002978.6:286;T-38;0.117283950617284	Mix-S2wMel-DOX-1_1-T7-1805A0_NC_002978.6:217;T-79;0.266891891891892
NC_002978.6	83427	C	T	Mix-S2wMel-DOX-1_1-T7-1805C0_NC_002978.6:283;T-40;0.123839009287926	Mix-S2wMel-DOX-1_1-T7-1805A0_NC_002978.6:221;T-77;0.258389261744966	Mix-S2wMel-DOX-1_1-T7-1805B0_NC_002978.6:344;T-89;0.20554272517321
NC_002978.6	83431	C	T	Mix-S2wMel-DOX-1_1-T7-1805A0_NC_002978.6:221;T-77;0.258389261744966	Mix-S2wMel-DOX-1_1-T7-1805C0_NC_002978.6:277;T-43;0.134375	Mix-S2wMel-DOX-1_1-T7-1805B0_NC_002978.6:344;T-90;0.207373271889401
NC_002978.6	83451	G	A	Mix-S2wMel-DOX-1_1-T7-1805B0_NC_002978.6:320;A-87;0.213759213759214	Mix-S2wMel-DOX-1_1-T7-1805C0_NC_002978.6:242;A-39;0.138790035587189	Mix-S2wMel-DOX-1_1-T7-1805A0_NC_002978.6:206;A-77;0.27208480565371
NC_002978.6	83517	A	G	Mix-S2wMel-DOX-1_1-T7-1805B0_NC_002978.6:327;G-77;0.190594059405941	Mix-S2wMel-DOX-1_1-T7-1805C0_NC_002978.6:238;G-41;0.146953405017921	Mix-S2wMel-DOX-1_1-T7-1805A0_NC_002978.6:224;G-73;0.245791245791246
NC_002978.6	83521	T	C	Mix-S2wMel-DOX-1_1-T7-1805B0_NC_002978.6:329;C-73;0.181592039800995	Mix-S2wMel-DOX-1_1-T7-1805C0_NC_002978.6:242;C-40;0.141843971631206	Mix-S2wMel-DOX-1_1-T7-1805A0_NC_002978.6:230;C-71;0.235880398671096
NC_002978.6	83839	G	T	Mix-S2wMel-DOX-1_1-T7-1805B0_NC_002978.6:372;T-67;0.152619589977221	Mix-S2wMel-DOX-1_1-T7-1805C0_NC_002978.6:266;T-47;0.150159744408946	Mix-S2wMel-DOX-1_1-T7-1805A0_NC_002978.6:227;T-56;0.197879858657244
NC_002978.6	84080	G	A	Mix-S2wMel-DOX-1_1-T7-1805B0_NC_002978.6:321;A-55;0.146276595744681	Mix-S2wMel-DOX-1_1-T7-1805A0_NC_002978.6:226;A-59;0.207017543859649	Mix-S2wMel-DOX-1_1-T7-1805C0_NC_002978.6:209;A-37;0.150406504065041
NC_002978.6	84081	C	T	Mix-S2wMel-DOX-1_1-T7-1805B0_NC_002978.6:328;T-56;0.145833333333333	Mix-S2wMel-DOX-1_1-T7-1805A0_NC_002978.6:228;T-60;0.208333333333333	Mix-S2wMel-DOX-1_1-T7-1805C0_NC_002978.6:218;T-38;0.1484375
NC_002978.6	84086	G	A	Mix-S2wMel-DOX-1_1-T7-1805C0_NC_002978.6:202;A-39;0.161825726141079	Mix-S2wMel-DOX-1_1-T7-1805A0_NC_002978.6:219;A-62;0.220640569395018	Mix-S2wMel-DOX-1_1-T7-1805B0_NC_002978.6:318;A-59;0.156498673740053
NC_002978.6	84141	G	A	Mix-S2wMel-DOX-1_1-T7-1805C0_NC_002978.6:187;A-29;0.134259259259259	Mix-S2wMel-DOX-1_1-T7-1805A0_NC_002978.6:173;A-57;0.247826086956522	Mix-S2wMel-DOX-1_1-T7-1805B0_NC_002978.6:267;A-59;0.180981595092025
NC_002978.6	84200	T	C	Mix-S2wMel-DOX-1_1-T7-1805B0_NC_002978.6:273;C-57;0.172727272727273	Mix-S2wMel-DOX-1_1-T7-1805A0_NC_002978.6:183;C-44;0.193832599118943	Mix-S2wMel-DOX-1_1-T7-1805C0_NC_002978.6:184;C-25;0.119617224880383
NC_002978.6	84239	G	A	Mix-S2wMel-DOX-1_1-T7-1805A0_NC_002978.6:180;A-49;0.213973799126638	Mix-S2wMel-DOX-1_1-T7-1805C0_NC_002978.6:202;A-28;0.121739130434783	Mix-S2wMel-DOX-1_1-T7-1805B0_NC_002978.6:288;A-67;0.188732394366197
NC_002978.6	84260	T	C	Mix-S2wMel-DOX-1_1-T7-1805C0_NC_002978.6:191;C-30;0.135746606334842	Mix-S2wMel-DOX-1_1-T7-1805A0_NC_002978.6:186;C-46;0.198275862068966	Mix-S2wMel-DOX-1_1-T7-1805B0_NC_002978.6:282;C-64;0.184971098265896
NC_002978.6	84335	G	A	Mix-S2wMel-DOX-1_1-T7-1805B0_NC_002978.6:281;A-60;0.175953079178886	Mix-S2wMel-DOX-1_1-T7-1805A0_NC_002978.6:176;A-47;0.210762331838565	Mix-S2wMel-DOX-1_1-T7-1805C0_NC_002978.6:191;A-34;0.151111111111111
NC_002978.6	84395	C	T	Mix-S2wMel-DOX-1_1-T7-1805C0_NC_002978.6:207;T-28;0.119148936170213	Mix-S2wMel-DOX-1_1-T7-1805A0_NC_002978.6:175;T-47;0.211711711711712	Mix-S2wMel-DOX-1_1-T7-1805B0_NC_002978.6:275;T-58;0.174174174174174
NC_002978.6	84404	T	C	Mix-S2wMel-DOX-1_1-T7-1805A0_NC_002978.6:177;C-52;0.22707423580786	Mix-S2wMel-DOX-1_1-T7-1805C0_NC_002978.6:201;C-30;0.12987012987013	Mix-S2wMel-DOX-1_1-T7-1805B0_NC_002978.6:273;C-62;0.185074626865672
NC_002978.6	84579	C	T	Mix-S2wMel-DOX-1_1-T7-1805C0_NC_002978.6:230;T-26;0.1015625	Mix-S2wMel-DOX-1_1-T7-1805A0_NC_002978.6:176;T-38;0.177570093457944	Mix-S2wMel-DOX-1_1-T7-1805B0_NC_002978.6:340;T-42;0.109947643979058
NC_002978.6	84581	C	A	Mix-S2wMel-DOX-1_1-T7-1805A0_NC_002978.6:179;A-38;0.175115207373272	Mix-S2wMel-DOX-1_1-T7-1805C0_NC_002978.6:240;A-25;0.0943396226415094	Mix-S2wMel-DOX-1_1-T7-1805B0_NC_002978.6:348;A-41;0.105398457583548
NC_002978.6	84583	G	A	Mix-S2wMel-DOX-1_1-T7-1805A0_NC_002978.6:185;A-38;0.170403587443946	Mix-S2wMel-DOX-1_1-T7-1805C0_NC_002978.6:238;A-26;0.0984848484848485	Mix-S2wMel-DOX-1_1-T7-1805B0_NC_002978.6:357;A-41;0.103015075376884
NC_002978.6	84587	C	T	Mix-S2wMel-DOX-1_1-T7-1805B0_NC_002978.6:365;T-42;0.103194103194103	Mix-S2wMel-DOX-1_1-T7-1805C0_NC_002978.6:248;T-26;0.0948905109489051	Mix-S2wMel-DOX-1_1-T7-1805A0_NC_002978.6:188;T-38;0.168141592920354
NC_002978.6	84714	A	G	Mix-S2wMel-DOX-1_1-T7-1805A0_NC_002978.6:203;G-30;0.128755364806867	Mix-S2wMel-DOX-1_1-T7-1805C0_NC_002978.6:240;G-24;0.0909090909090909	Mix-S2wMel-DOX-1_1-T7-1805B0_NC_002978.6:335;G-28;0.0771349862258953
NC_002978.6	84716	C	T	Mix-S2wMel-DOX-1_1-T7-1805A0_NC_002978.6:202;T-30;0.129310344827586	Mix-S2wMel-DOX-1_1-T7-1805C0_NC_002978.6:246;T-24;0.0888888888888889	Mix-S2wMel-DOX-1_1-T7-1805B0_NC_002978.6:332;T-27;0.0752089136490251
NC_002978.6	84722	G	T	Mix-S2wMel-DOX-1_1-T7-1805B0_NC_002978.6:328;T-26;0.0734463276836158	Mix-S2wMel-DOX-1_1-T7-1805A0_NC_002978.6:197;T-29;0.128318584070796	Mix-S2wMel-DOX-1_1-T7-1805C0_NC_002978.6:238;T-23;0.0881226053639847
NC_002978.6	84730	T	C	Mix-S2wMel-DOX-1_1-T7-1805B0_NC_002978.6:344;C-24;0.0652173913043478	Mix-S2wMel-DOX-1_1-T7-1805A0_NC_002978.6:212;C-27;0.112970711297071	Mix-S2wMel-DOX-1_1-T7-1805C0_NC_002978.6:242;C-23;0.0867924528301887
NC_002978.6	84756	G	A	Mix-S2wMel-DOX-1_1-T7-1805B0_NC_002978.6:335;A-16;0.0455840455840456	Mix-S2wMel-DOX-1_1-T7-1805A0_NC_002978.6:185;A-9;0.0463917525773196	Mix-S2wMel-DOX-1_1-T7-1805C0_NC_002978.6:235;A-8;0.0329218106995885
NC_002978.6	84978	A	G	Mix-S2wMel-DOX-1_1-T7-1805B0_NC_002978.6:327;G-41;0.111413043478261	Mix-S2wMel-DOX-1_1-T7-1805A0_NC_002978.6:185;G-24;0.114832535885167	Mix-S2wMel-DOX-1_1-T7-1805C0_NC_002978.6:179;G-28;0.135265700483092
NC_002978.6	84979	A	C	Mix-S2wMel-DOX-1_1-T7-1805C0_NC_002978.6:180;C-27;0.130434782608696	Mix-S2wMel-DOX-1_1-T7-1805A0_NC_002978.6:180;C-24;0.117647058823529	Mix-S2wMel-DOX-1_1-T7-1805B0_NC_002978.6:325;C-40;0.10958904109589
NC_002978.6	84982	G	A	Mix-S2wMel-DOX-1_1-T7-1805B0_NC_002978.6:319;A-40;0.11142061281337	Mix-S2wMel-DOX-1_1-T7-1805C0_NC_002978.6:182;A-28;0.133333333333333	Mix-S2wMel-DOX-1_1-T7-1805A0_NC_002978.6:184;A-25;0.119617224880383
NC_002978.6	85021	A	G	Mix-S2wMel-DOX-1_1-T7-1805C0_NC_002978.6:178;G-31;0.148325358851675	Mix-S2wMel-DOX-1_1-T7-1805B0_NC_002978.6:305;G-46;0.131054131054131
NC_002978.6	85022	A	G	Mix-S2wMel-DOX-1_1-T7-1805A0_NC_002978.6:162;G-27;0.142857142857143	Mix-S2wMel-DOX-1_1-T7-1805C0_NC_002978.6:180;G-32;0.150943396226415	Mix-S2wMel-DOX-1_1-T7-1805B0_NC_002978.6:308;G-46;0.129943502824859
NC_002978.6	85033	T	C	Mix-S2wMel-DOX-1_1-T7-1805B0_NC_002978.6:327;C-54;0.141732283464567	Mix-S2wMel-DOX-1_1-T7-1805C0_NC_002978.6:185;C-33;0.151376146788991	Mix-S2wMel-DOX-1_1-T7-1805A0_NC_002978.6:172;C-33;0.160975609756098
NC_002978.6	85055	G	A	Mix-S2wMel-DOX-1_1-T7-1805B0_NC_002978.6:291;A-53;0.15406976744186	Mix-S2wMel-DOX-1_1-T7-1805C0_NC_002978.6:169;A-34;0.167487684729064	Mix-S2wMel-DOX-1_1-T7-1805A0_NC_002978.6:152;A-38;0.2
NC_002978.6	85061	G	A	Mix-S2wMel-DOX-1_1-T7-1805C0_NC_002978.6:176;A-35;0.165876777251185	Mix-S2wMel-DOX-1_1-T7-1805A0_NC_002978.6:153;A-37;0.194736842105263	Mix-S2wMel-DOX-1_1-T7-1805B0_NC_002978.6:291;A-51;0.149122807017544
NC_002978.6	85220	T	C	Mix-S2wMel-DOX-1_1-T7-1805A0_NC_002978.6:185;C-46;0.199134199134199	Mix-S2wMel-DOX-1_1-T7-1805C0_NC_002978.6:197;C-44;0.182572614107884	Mix-S2wMel-DOX-1_1-T7-1805B0_NC_002978.6:290;C-70;0.194444444444444
NC_002978.6	85229	G	A	Mix-S2wMel-DOX-1_1-T7-1805B0_NC_002978.6:303;A-70;0.187667560321716	Mix-S2wMel-DOX-1_1-T7-1805C0_NC_002978.6:201;A-47;0.189516129032258	Mix-S2wMel-DOX-1_1-T7-1805A0_NC_002978.6:202;A-51;0.201581027667984
NC_002978.6	85256	A	G	Mix-S2wMel-DOX-1_1-T7-1805B0_NC_002978.6:320;G-68;0.175257731958763	Mix-S2wMel-DOX-1_1-T7-1805A0_NC_002978.6:188;G-46;0.196581196581197	Mix-S2wMel-DOX-1_1-T7-1805C0_NC_002978.6:197;G-44;0.182572614107884
NC_002978.6	85262	C	T	Mix-S2wMel-DOX-1_1-T7-1805C0_NC_002978.6:192;T-45;0.189873417721519	Mix-S2wMel-DOX-1_1-T7-1805A0_NC_002978.6:195;T-47;0.194214876033058	Mix-S2wMel-DOX-1_1-T7-1805B0_NC_002978.6:344;T-66;0.160975609756098
NC_002978.6	85268	C	T	Mix-S2wMel-DOX-1_1-T7-1805B0_NC_002978.6:343;T-74;0.177458033573141	Mix-S2wMel-DOX-1_1-T7-1805C0_NC_002978.6:204;T-52;0.203125	Mix-S2wMel-DOX-1_1-T7-1805A0_NC_002978.6:199;T-47;0.191056910569106
NC_002978.6	85396	G	A	Mix-S2wMel-DOX-1_1-T7-1805A0_NC_002978.6:190;A-58;0.233870967741935	Mix-S2wMel-DOX-1_1-T7-1805C0_NC_002978.6:178;A-46;0.205357142857143	Mix-S2wMel-DOX-1_1-T7-1805B0_NC_002978.6:332;A-55;0.142118863049096
NC_002978.6	85440	C	T	Mix-S2wMel-DOX-1_1-T7-1805A0_NC_002978.6:226;T-61;0.212543554006969	Mix-S2wMel-DOX-1_1-T7-1805C0_NC_002978.6:220;T-57;0.205776173285199	Mix-S2wMel-DOX-1_1-T7-1805B0_NC_002978.6:347;T-71;0.169856459330144
NC_002978.6	85462	T	C	Mix-S2wMel-DOX-1_1-T7-1805C0_NC_002978.6:234;C-67;0.222591362126246	Mix-S2wMel-DOX-1_1-T7-1805A0_NC_002978.6:235;C-70;0.229508196721311	Mix-S2wMel-DOX-1_1-T7-1805B0_NC_002978.6:365;C-81;0.181614349775785
NC_002978.6	85475	G	A	Mix-S2wMel-DOX-1_1-T7-1805A0_NC_002978.6:234;A-69;0.227722772277228	Mix-S2wMel-DOX-1_1-T7-1805C0_NC_002978.6:240;A-67;0.218241042345277	Mix-S2wMel-DOX-1_1-T7-1805B0_NC_002978.6:356;A-80;0.18348623853211
NC_002978.6	85609	G	A	Mix-S2wMel-DOX-1_1-T7-1805B0_NC_002978.6:300;A-72;0.193548387096774	Mix-S2wMel-DOX-1_1-T7-1805C0_NC_002978.6:187;A-39;0.172566371681416	Mix-S2wMel-DOX-1_1-T7-1805A0_NC_002978.6:185;A-59;0.241803278688525
NC_002978.6	85723	C	T	Mix-S2wMel-DOX-1_1-T7-1805B0_NC_002978.6:290;T-76;0.207650273224044	Mix-S2wMel-DOX-1_1-T7-1805A0_NC_002978.6:175;T-58;0.248927038626609	Mix-S2wMel-DOX-1_1-T7-1805C0_NC_002978.6:191;T-43;0.183760683760684
NC_002978.6	85734	T	C	Mix-S2wMel-DOX-1_1-T7-1805B0_NC_002978.6:278;C-71;0.203438395415473	Mix-S2wMel-DOX-1_1-T7-1805A0_NC_002978.6:167;C-55;0.247747747747748	Mix-S2wMel-DOX-1_1-T7-1805C0_NC_002978.6:177;C-41;0.188073394495413
NC_002978.6	85776	C	T	Mix-S2wMel-DOX-1_1-T7-1805C0_NC_002978.6:188;T-45;0.1931330472103	Mix-S2wMel-DOX-1_1-T7-1805A0_NC_002978.6:165;T-64;0.279475982532751	Mix-S2wMel-DOX-1_1-T7-1805B0_NC_002978.6:302;T-71;0.190348525469169
NC_002978.6	85808	G	A	Mix-S2wMel-DOX-1_1-T7-1805B0_NC_002978.6:310;A-75;0.194805194805195	Mix-S2wMel-DOX-1_1-T7-1805A0_NC_002978.6:169;A-59;0.258771929824561	Mix-S2wMel-DOX-1_1-T7-1805C0_NC_002978.6:191;A-43;0.183760683760684
NC_002978.6	85819	G	A	Mix-S2wMel-DOX-1_1-T7-1805B0_NC_002978.6:303;A-66;0.178861788617886	Mix-S2wMel-DOX-1_1-T7-1805A0_NC_002978.6:165;A-56;0.253393665158371	Mix-S2wMel-DOX-1_1-T7-1805C0_NC_002978.6:187;A-41;0.179824561403509
NC_002978.6	85872	A	G	Mix-S2wMel-DOX-1_1-T7-1805B0_NC_002978.6:274;G-62;0.18452380952381	Mix-S2wMel-DOX-1_1-T7-1805A0_NC_002978.6:176;G-57;0.244635193133047	Mix-S2wMel-DOX-1_1-T7-1805C0_NC_002978.6:190;G-44;0.188034188034188
NC_002978.6	85973	A	G	Mix-S2wMel-DOX-1_1-T7-1805C0_NC_002978.6:202;G-32;0.136752136752137	Mix-S2wMel-DOX-1_1-T7-1805A0_NC_002978.6:183;G-49;0.211206896551724	Mix-S2wMel-DOX-1_1-T7-1805B0_NC_002978.6:331;G-64;0.162025316455696
NC_002978.6	85979	C	T	Mix-S2wMel-DOX-1_1-T7-1805B0_NC_002978.6:327;T-68;0.172151898734177	Mix-S2wMel-DOX-1_1-T7-1805A0_NC_002978.6:176;T-48;0.214285714285714	Mix-S2wMel-DOX-1_1-T7-1805C0_NC_002978.6:207;T-30;0.126582278481013
NC_002978.6	86015	C	T	Mix-S2wMel-DOX-1_1-T7-1805C0_NC_002978.6:211;T-33;0.135245901639344	Mix-S2wMel-DOX-1_1-T7-1805A0_NC_002978.6:174;T-47;0.212669683257919	Mix-S2wMel-DOX-1_1-T7-1805B0_NC_002978.6:317;T-67;0.174479166666667
NC_002978.6	86109	A	G	Mix-S2wMel-DOX-1_1-T7-1805A0_NC_002978.6:211;G-56;0.209737827715356	Mix-S2wMel-DOX-1_1-T7-1805C0_NC_002978.6:261;G-49;0.158064516129032	Mix-S2wMel-DOX-1_1-T7-1805B0_NC_002978.6:382;G-89;0.18895966029724
NC_002978.6	86170	T	C	Mix-S2wMel-DOX-1_1-T7-1805B0_NC_002978.6:345;C-82;0.192037470725995	Mix-S2wMel-DOX-1_1-T7-1805C0_NC_002978.6:258;C-48;0.156862745098039	Mix-S2wMel-DOX-1_1-T7-1805A0_NC_002978.6:205;C-60;0.226415094339623
NC_002978.6	86178	G	A	Mix-S2wMel-DOX-1_1-T7-1805B0_NC_002978.6:337;A-77;0.185990338164251	Mix-S2wMel-DOX-1_1-T7-1805C0_NC_002978.6:247;A-48;0.16271186440678	Mix-S2wMel-DOX-1_1-T7-1805A0_NC_002978.6:201;A-59;0.226923076923077
NC_002978.6	86180	T	C	Mix-S2wMel-DOX-1_1-T7-1805B0_NC_002978.6:368;C-77;0.173033707865169	Mix-S2wMel-DOX-1_1-T7-1805A0_NC_002978.6:211;C-57;0.212686567164179	Mix-S2wMel-DOX-1_1-T7-1805C0_NC_002978.6:258;C-45;0.148514851485149
NC_002978.6	86186	T	C	Mix-S2wMel-DOX-1_1-T7-1805B0_NC_002978.6:364;C-75;0.170842824601367	Mix-S2wMel-DOX-1_1-T7-1805A0_NC_002978.6:203;C-57;0.219230769230769	Mix-S2wMel-DOX-1_1-T7-1805C0_NC_002978.6:259;C-47;0.15359477124183
NC_002978.6	86204	G	A	Mix-S2wMel-DOX-1_1-T7-1805B0_NC_002978.6:338;A-70;0.17156862745098	Mix-S2wMel-DOX-1_1-T7-1805C0_NC_002978.6:233;A-46;0.164874551971326	Mix-S2wMel-DOX-1_1-T7-1805A0_NC_002978.6:205;A-54;0.208494208494208
NC_002978.6	86225	A	G	Mix-S2wMel-DOX-1_1-T7-1805B0_NC_002978.6:315;G-60;0.16	Mix-S2wMel-DOX-1_1-T7-1805C0_NC_002978.6:216;G-38;0.149606299212598	Mix-S2wMel-DOX-1_1-T7-1805A0_NC_002978.6:188;G-44;0.189655172413793
NC_002978.6	86234	C	T	Mix-S2wMel-DOX-1_1-T7-1805A0_NC_002978.6:219;T-46;0.173584905660377	Mix-S2wMel-DOX-1_1-T7-1805C0_NC_002978.6:251;T-35;0.122377622377622	Mix-S2wMel-DOX-1_1-T7-1805B0_NC_002978.6:354;T-60;0.144927536231884
NC_002978.6	86279	C	T	Mix-S2wMel-DOX-1_1-T7-1805C0_NC_002978.6:236;T-50;0.174825174825175	Mix-S2wMel-DOX-1_1-T7-1805A0_NC_002978.6:226;T-59;0.207017543859649	Mix-S2wMel-DOX-1_1-T7-1805B0_NC_002978.6:360;T-63;0.148936170212766
NC_002978.6	86305	G	A	Mix-S2wMel-DOX-1_1-T7-1805B0_NC_002978.6:368;A-60;0.14018691588785	Mix-S2wMel-DOX-1_1-T7-1805C0_NC_002978.6:247;A-45;0.154109589041096	Mix-S2wMel-DOX-1_1-T7-1805A0_NC_002978.6:226;A-54;0.192857142857143
NC_002978.6	86308	A	G	Mix-S2wMel-DOX-1_1-T7-1805B0_NC_002978.6:380;G-60;0.136363636363636	Mix-S2wMel-DOX-1_1-T7-1805C0_NC_002978.6:240;G-45;0.157894736842105	Mix-S2wMel-DOX-1_1-T7-1805A0_NC_002978.6:231;G-54;0.189473684210526
NC_002978.6	86311	G	A	Mix-S2wMel-DOX-1_1-T7-1805C0_NC_002978.6:256;A-43;0.1438127090301	Mix-S2wMel-DOX-1_1-T7-1805A0_NC_002978.6:229;A-56;0.196491228070175	Mix-S2wMel-DOX-1_1-T7-1805B0_NC_002978.6:377;A-57;0.131336405529954
NC_002978.6	86315	G	A	Mix-S2wMel-DOX-1_1-T7-1805B0_NC_002978.6:371;A-61;0.141203703703704	Mix-S2wMel-DOX-1_1-T7-1805C0_NC_002978.6:254;A-45;0.150501672240803	Mix-S2wMel-DOX-1_1-T7-1805A0_NC_002978.6:225;A-54;0.193548387096774
NC_002978.6	86316	A	G	Mix-S2wMel-DOX-1_1-T7-1805A0_NC_002978.6:230;G-55;0.192982456140351	Mix-S2wMel-DOX-1_1-T7-1805C0_NC_002978.6:259;G-46;0.150819672131148	Mix-S2wMel-DOX-1_1-T7-1805B0_NC_002978.6:375;G-61;0.139908256880734
NC_002978.6	86317	A	G	Mix-S2wMel-DOX-1_1-T7-1805B0_NC_002978.6:364;G-59;0.139479905437352	Mix-S2wMel-DOX-1_1-T7-1805A0_NC_002978.6:226;G-56;0.198581560283688	Mix-S2wMel-DOX-1_1-T7-1805C0_NC_002978.6:253;G-43;0.14527027027027
NC_002978.6	86341	T	G	Mix-S2_wMel-wRi-1_1K-T7-1805C0_NC_002978.6:196;G-7;0.0344827586206897
NC_002978.6	86523	T	=+2AA	Mix-S2wMel-DOX-1_1-T7-1805B0_NC_002978.6:376;+2AA-76;0.168141592920354	Mix-S2wMel-DOX-1_1-T7-1805C0_NC_002978.6:275;+2AA-44;0.137931034482759	Mix-S2wMel-DOX-1_1-T7-1805A0_NC_002978.6:275;+2AA-63;0.186390532544379
NC_002978.6	86656	G	A	Mix-S2wMel-DOX-1_1-T7-1805B0_NC_002978.6:370;A-62;0.143518518518519	Mix-S2wMel-DOX-1_1-T7-1805C0_NC_002978.6:252;A-39;0.134020618556701	Mix-S2wMel-DOX-1_1-T7-1805A0_NC_002978.6:234;A-48;0.170212765957447
NC_002978.6	86658	T	C	Mix-S2wMel-DOX-1_1-T7-1805B0_NC_002978.6:368;C-62;0.144186046511628	Mix-S2wMel-DOX-1_1-T7-1805C0_NC_002978.6:252;C-40;0.136986301369863	Mix-S2wMel-DOX-1_1-T7-1805A0_NC_002978.6:234;C-47;0.167259786476868
NC_002978.6	86673	G	A	Mix-S2wMel-DOX-1_1-T7-1805C0_NC_002978.6:251;A-40;0.13745704467354	Mix-S2wMel-DOX-1_1-T7-1805A0_NC_002978.6:222;A-47;0.174721189591078	Mix-S2wMel-DOX-1_1-T7-1805B0_NC_002978.6:359;A-61;0.145238095238095
NC_002978.6	86674	G	T	Mix-S2wMel-DOX-1_1-T7-1805C0_NC_002978.6:253;T-38;0.130584192439863	Mix-S2wMel-DOX-1_1-T7-1805A0_NC_002978.6:223;T-46;0.171003717472119	Mix-S2wMel-DOX-1_1-T7-1805B0_NC_002978.6:363;T-61;0.143867924528302
NC_002978.6	86696	A	G	Mix-S2wMel-DOX-1_1-T7-1805A0_NC_002978.6:205;G-52;0.202334630350195	Mix-S2wMel-DOX-1_1-T7-1805C0_NC_002978.6:224;G-40;0.151515151515152	Mix-S2wMel-DOX-1_1-T7-1805B0_NC_002978.6:307;G-63;0.17027027027027
NC_002978.6	86718	G	A	Mix-S2wMel-DOX-1_1-T7-1805B0_NC_002978.6:399;A-68;0.145610278372591	Mix-S2wMel-DOX-1_1-T7-1805A0_NC_002978.6:239;A-55;0.187074829931973	Mix-S2wMel-DOX-1_1-T7-1805C0_NC_002978.6:283;A-43;0.131901840490798
NC_002978.6	86750	A	C	Mix-S2wMel-DOX-1_1-T7-1805A0_NC_002978.6:236;C-59;0.2	Mix-S2wMel-DOX-1_1-T7-1805C0_NC_002978.6:272;C-45;0.141955835962145	Mix-S2wMel-DOX-1_1-T7-1805B0_NC_002978.6:394;C-72;0.15450643776824
NC_002978.6	86764	G	A	Mix-S2wMel-DOX-1_1-T7-1805B0_NC_002978.6:385;A-63;0.140625	Mix-S2wMel-DOX-1_1-T7-1805C0_NC_002978.6:256;A-46;0.152317880794702	Mix-S2wMel-DOX-1_1-T7-1805A0_NC_002978.6:228;A-68;0.22972972972973
NC_002978.6	86772	C	T	Mix-S2wMel-DOX-1_1-T7-1805C0_NC_002978.6:259;T-43;0.142384105960265	Mix-S2wMel-DOX-1_1-T7-1805A0_NC_002978.6:234;T-71;0.232786885245902	Mix-S2wMel-DOX-1_1-T7-1805B0_NC_002978.6:387;T-62;0.138084632516704
NC_002978.6	86780	C	T	Mix-S2wMel-DOX-1_1-T7-1805B0_NC_002978.6:380;T-63;0.142212189616253	Mix-S2wMel-DOX-1_1-T7-1805A0_NC_002978.6:225;T-70;0.23728813559322	Mix-S2wMel-DOX-1_1-T7-1805C0_NC_002978.6:258;T-45;0.148514851485149
NC_002978.6	86855	G	A	Mix-S2wMel-DOX-1_1-T7-1805A0_NC_002978.6:203;A-64;0.239700374531835	Mix-S2wMel-DOX-1_1-T7-1805C0_NC_002978.6:203;A-40;0.164609053497942	Mix-S2wMel-DOX-1_1-T7-1805B0_NC_002978.6:336;A-62;0.155778894472362
NC_002978.6	86994	T	C	Mix-S2wMel-DOX-1_1-T7-1805B0_NC_002978.6:314;C-49;0.134986225895317	Mix-S2wMel-DOX-1_1-T7-1805A0_NC_002978.6:195;C-50;0.204081632653061	Mix-S2wMel-DOX-1_1-T7-1805C0_NC_002978.6:222;C-32;0.125984251968504
NC_002978.6	87056	T	C	Mix-S2wMel-DOX-1_1-T7-1805A0_NC_002978.6:174;C-46;0.209090909090909	Mix-S2wMel-DOX-1_1-T7-1805C0_NC_002978.6:166;C-27;0.139896373056995	Mix-S2wMel-DOX-1_1-T7-1805B0_NC_002978.6:283;C-44;0.134556574923547
NC_002978.6	87058	T	C	Mix-S2wMel-DOX-1_1-T7-1805A0_NC_002978.6:174;C-47;0.212669683257919	Mix-S2wMel-DOX-1_1-T7-1805C0_NC_002978.6:168;C-25;0.129533678756477	Mix-S2wMel-DOX-1_1-T7-1805B0_NC_002978.6:283;C-44;0.134556574923547
NC_002978.6	87228	C	A	Mix-S2wMel-DOX-1_1-T7-1805B0_NC_002978.6:306;A-61;0.166212534059946	Mix-S2wMel-DOX-1_1-T7-1805C0_NC_002978.6:164;A-34;0.171717171717172	Mix-S2wMel-DOX-1_1-T7-1805A0_NC_002978.6:160;A-58;0.26605504587156
NC_002978.6	87243	A	C	Mix-S2wMel-DOX-1_1-T7-1805B0_NC_002978.6:299;C-61;0.169444444444444	Mix-S2wMel-DOX-1_1-T7-1805A0_NC_002978.6:165;C-64;0.279475982532751	Mix-S2wMel-DOX-1_1-T7-1805C0_NC_002978.6:167;C-35;0.173267326732673
NC_002978.6	87443	G	A	Mix-S2wMel-DOX-1_1-T7-1805B0_NC_002978.6:307;A-58;0.158904109589041	Mix-S2wMel-DOX-1_1-T7-1805A0_NC_002978.6:197;A-60;0.233463035019455	Mix-S2wMel-DOX-1_1-T7-1805C0_NC_002978.6:202;A-39;0.161825726141079
NC_002978.6	87533	C	T	Mix-S2wMel-DOX-1_1-T7-1805A0_NC_002978.6:200;T-58;0.224806201550388	Mix-S2wMel-DOX-1_1-T7-1805C0_NC_002978.6:177;T-32;0.15311004784689	Mix-S2wMel-DOX-1_1-T7-1805B0_NC_002978.6:266;T-53;0.166144200626959
NC_002978.6	87843	A	G	Mix-S2wMel-DOX-1_1-T7-1805A0_NC_002978.6:159;G-39;0.196969696969697	Mix-S2wMel-DOX-1_1-T7-1805C0_NC_002978.6:202;G-29;0.125541125541126	Mix-S2wMel-DOX-1_1-T7-1805B0_NC_002978.6:266;G-63;0.191489361702128
NC_002978.6	88172	C	G	Mix-S2wMel-DOX-1_1-T7-1805B0_NC_002978.6:342;G-75;0.179856115107914	Mix-S2wMel-DOX-1_1-T7-1805A0_NC_002978.6:226;G-70;0.236486486486486	Mix-S2wMel-DOX-1_1-T7-1805C0_NC_002978.6:274;G-47;0.146417445482866
NC_002978.6	88351	G	A	Mix-S2wMel-DOX-1_1-T7-1805B0_NC_002978.6:305;A-67;0.18010752688172	Mix-S2wMel-DOX-1_1-T7-1805A0_NC_002978.6:227;A-74;0.245847176079734	Mix-S2wMel-DOX-1_1-T7-1805C0_NC_002978.6:217;A-42;0.162162162162162
NC_002978.6	88437	C	T	Mix-S2wMel-DOX-1_1-T7-1805B0_NC_002978.6:329;T-62;0.158567774936061	Mix-S2wMel-DOX-1_1-T7-1805A0_NC_002978.6:213;T-71;0.25	Mix-S2wMel-DOX-1_1-T7-1805C0_NC_002978.6:202;T-39;0.161825726141079
NC_002978.6	88611	A	G	Mix-S2wMel-DOX-1_1-T7-1805A0_NC_002978.6:163;G-52;0.241860465116279	Mix-S2wMel-DOX-1_1-T7-1805B0_NC_002978.6:251;G-62;0.198083067092652
NC_002978.6	88794	A	G	Mix-S2wMel-DOX-1_1-T7-1805A0_NC_002978.6:171;G-41;0.193396226415094	Mix-S2wMel-DOX-1_1-T7-1805B0_NC_002978.6:265;G-55;0.171875
NC_002978.6	88817	A	G	Mix-S2wMel-DOX-1_1-T7-1805A0_NC_002978.6:170;G-46;0.212962962962963	Mix-S2wMel-DOX-1_1-T7-1805B0_NC_002978.6:265;G-52;0.16403785488959
NC_002978.6	88827	A	G	Mix-S2wMel-DOX-1_1-T7-1805B0_NC_002978.6:266;G-47;0.150159744408946	Mix-S2wMel-DOX-1_1-T7-1805A0_NC_002978.6:174;G-44;0.201834862385321
NC_002978.6	88848	T	A	Mix-S2wMel-DOX-1_1-T7-1805A0_NC_002978.6:165;A-44;0.210526315789474	Mix-S2wMel-DOX-1_1-T7-1805B0_NC_002978.6:260;A-54;0.171974522292994
NC_002978.6	89037	C	T	Mix-S2wMel-DOX-1_1-T7-1805A0_NC_002978.6:163;T-27;0.142105263157895
NC_002978.6	89142	G	A	020221_JWmel0_NC_002978.6:361;A-13;0.0347593582887701
NC_002978.6	89392	A	C	wk10_JW18_20_NC_002978.6:107;C-7;0.0614035087719298
NC_002978.6	90046	C	T	JW18wMel0407A_T0_0_sv_source0_NC_002978.6:150;T-8;0.0506329113924051	JW18wMel1107A_T0_0_sv_source0_NC_002978.6:116;T-6;0.0491803278688525
NC_002978.6	90050	G	C	JW18wMel0407A_T0_0_sv_source0_NC_002978.6:178;C-7;0.0378378378378378
NC_002978.6	90083	T	C	JW18wMel0407A_T0_0_sv_source0_NC_002978.6:202;C-9;0.042654028436019
NC_002978.6	90134	A	C	Mix-S2wMel-DOX-1_1-T7-1805A0_NC_002978.6:226;C-8;0.0341880341880342
NC_002978.6	90148	C	A	Mix-S2_wMel-wRi-1_1_23C-T6_1209B0_NC_002978.6:52;A-6;0.103448275862069	Mix-JW18_wMel-wRi-1_1_23C-T6_1209A0_NC_002978.6:163;A-6;0.0355029585798817	JW18wMel2507A0_NC_002978.6:319;A-12;0.0362537764350453	S2wMel0108-premix0_NC_002978.6:137;A-7;0.0486111111111111	JW18wMel0407A_T0_0_sv_source0_NC_002978.6:327;A-17;0.0494186046511628	Mix-JW18_wMel-wRi-1_1_23C-T6_1209B0_NC_002978.6:78;A-9;0.103448275862069	Mix-JW18_wMel-wRi-1_1_23C-T5-0409B0_NC_002978.6:57;A-7;0.109375	Mix-S2_wMel-wRi-1_1_23C-T5-0409A0_NC_002978.6:53;A-7;0.116666666666667	Mix-S2_wMel-wRi-1_1_23C-T6_1209C0_NC_002978.6:59;A-7;0.106060606060606
NC_002978.6	90150	T	C	Mix-JW18_wMel-wRi-1_1_23C-T6_1209B0_NC_002978.6:77;C-6;0.072289156626506	Mix-S2_wMel-wRi-1_1_23C-T6_1209C0_NC_002978.6:62;C-6;0.0882352941176471
NC_002978.6	90163	G	A	Mix-S2_wMel-wRi-1_1_23C-T6_1209B0_NC_002978.6:67;A-7;0.0945945945945946	Mix-JW18_wMel-wRi-1_1_23C-T6_1209B0_NC_002978.6:100;A-6;0.0566037735849057	Mix-JW18_wMel-wRi-1_1_23C-T5-0409B0_NC_002978.6:81;A-6;0.0689655172413793	Mix-S2_wMel-wRi-1_1_23C-T5-0409A0_NC_002978.6:77;A-7;0.0833333333333333
NC_002978.6	90166	A	G	Mix-S2_wMel-wRi-1_1_23C-T6_1209B0_NC_002978.6:62;G-12;0.162162162162162	Mix-S2_wMel-wRi-1_1_23C-T4-2808C0_NC_002978.6:104;G-13;0.111111111111111	Mix-S2_wMel-wRi-1_1_23C-T5-0409A0_NC_002978.6:79;G-11;0.122222222222222	JW18wMel1107A_T0_0_sv_source0_NC_002978.6:177;G-14;0.0732984293193717	S2wMel1909A0_NC_002978.6:171;G-9;0.05	JW18wMel0407A_T0_0_sv_source0_NC_002978.6:266;G-27;0.0921501706484642	Mix-JW18_wMel-wRi-1_1_23C-T6_1209A0_NC_002978.6:197;G-17;0.0794392523364486	Mix-S2_wMel-wRi-1_1_23C-T4-2808B0_NC_002978.6:67;G-6;0.0821917808219178	Mix-S2_wMel-wRi-1_1_23C-T3-2108A0_NC_002978.6:22;G-6;0.214285714285714	JW18wMel0108A0_NC_002978.6:174;G-11;0.0594594594594595	Mix-S2wMel-DOX-1_1-T7-1805A0_NC_002978.6:162;G-32;0.164948453608247	Mix-S2_wMel-wRi-1_1_23C-T5-0409C0_NC_002978.6:86;G-11;0.11340206185567	S2wMel0108-premix0_NC_002978.6:106;G-12;0.101694915254237	Mix-S2_wMel-wRi-1_1_23C-T6_1209C0_NC_002978.6:74;G-15;0.168539325842697	Mix-S2_wMel-wRi-1_1_23C-T6_1209A0_NC_002978.6:87;G-7;0.074468085106383	Mix-JW18_wMel-wRi-1_1_23C-T5-0409B0_NC_002978.6:72;G-16;0.181818181818182	Mix-JW18_wMel-wRi-1_1_23C-T6_1209B0_NC_002978.6:98;G-13;0.117117117117117	JW18wMel1909A0_NC_002978.6:138;G-7;0.0482758620689655	JW18wMel2507A0_NC_002978.6:276;G-17;0.0580204778156997	JW18wMel2908A0_NC_002978.6:196;G-8;0.0392156862745098	JW18wMel2606A_T0_0_sv_source0_NC_002978.6:228;G-18;0.0731707317073171	Mix-JW18_wMel-wRi-1_1_23C-T6_1209C0_NC_002978.6:128;G-13;0.0921985815602837
NC_002978.6	90202	C	T	Mix-S2_wMel-wRi-1_1_23C-T6_1209C0_NC_002978.6:92;T-6;0.0612244897959184
NC_002978.6	90301	T	C	Mix-JW18_wMel-wRi-1_1_23C-T6_1209A0_NC_002978.6:112;C-6;0.0508474576271186
NC_002978.6	90312	T	A	Mix-JW18_wMel-wRi-1_1_23C-T6_1209A0_NC_002978.6:110;A-6;0.0517241379310345
NC_002978.6	90429	T	A	Mix-JW18_wMel-wRi-1_1_23C-T6_1209B0_NC_002978.6:39;A-6;0.133333333333333
NC_002978.6	90440	T	C	Mix-S2_wMel-wRi-1_1_23C-T6_1209A0_NC_002978.6:39;C-8;0.170212765957447	Mix-S2_wMel-wRi-1_1_23C-T5-0409C0_NC_002978.6:50;C-8;0.137931034482759	Mix-JW18_wMel-wRi-1_1_23C-T6_1209C0_NC_002978.6:51;C-12;0.19047619047619
NC_002978.6	90453	C	T	Mix-JW18_wMel-wRi-1_1_23C-T6_1209A0_NC_002978.6:62;T-6;0.0882352941176471
NC_002978.6	90458	T	C	Mix-S2_wMel-wRi-1_1_23C-T5-0409C0_NC_002978.6:42;C-9;0.176470588235294	Mix-JW18_wMel-wRi-1_1_23C-T6_1209A0_NC_002978.6:71;C-10;0.123456790123457	Mix-S2_wMel-wRi-1_1_23C-T6_1209B0_NC_002978.6:38;C-6;0.136363636363636	Mix-S2_wMel-wRi-1_1_23C-T4-2808C0_NC_002978.6:39;C-7;0.152173913043478	Mix-JW18_wMel-wRi-1_1_23C-T6_1209C0_NC_002978.6:57;C-10;0.149253731343284	Mix-JW18_wMel-wRi-1_1_23C-T5-0409B0_NC_002978.6:23;C-8;0.258064516129032	Mix-JW18_wMel-wRi-1_1_23C-T6_1209B0_NC_002978.6:39;C-7;0.152173913043478	Mix-S2_wMel-wRi-1_1_23C-T6_1209A0_NC_002978.6:41;C-7;0.145833333333333
NC_002978.6	90503	G	A	Mix-JW18_wMel-wRi-1_1_23C-T6_1209A0_NC_002978.6:147;A-7;0.0454545454545455
NC_002978.6	90531	A	G	Mix-JW18_wMel-wRi-1_1_23C-T6_1209A0_NC_002978.6:203;G-10;0.0469483568075117
NC_002978.6	90535	A	G	Mix-S2_wMel-wRi-1_1_23C-T6_1209A0_NC_002978.6:105;G-8;0.0707964601769911	Mix-JW18_wMel-wRi-1_1_23C-T6_1209B0_NC_002978.6:111;G-13;0.104838709677419	Mix-JW18_wMel-wRi-1_1_23C-T5-0409B0_NC_002978.6:82;G-9;0.0989010989010989	Mix-S2_wMel-wRi-1_1_23C-T5-0409A0_NC_002978.6:84;G-7;0.0769230769230769	Mix-S2_wMel-wRi-1_1_23C-T6_1209C0_NC_002978.6:93;G-9;0.0882352941176471	Mix-S2_wMel-wRi-1_1_23C-T4-2808C0_NC_002978.6:118;G-17;0.125925925925926	Mix-S2_wMel-wRi-1_1_23C-T6_1209B0_NC_002978.6:85;G-8;0.0860215053763441	Mix-S2_wMel-wRi-1_1_23C-T4-2808A0_NC_002978.6:97;G-13;0.118181818181818	Mix-S2_wMel-wRi-1_1_23C-T5-0409C0_NC_002978.6:108;G-14;0.114754098360656	Mix-S2_wMel-wRi-1_1_23C-T3-2108B0_NC_002978.6:71;G-6;0.0779220779220779	JW18wMel0108A0_NC_002978.6:77;G-8;0.0941176470588235	Mix-JW18_wMel-wRi-1_1_23C-T6_1209C0_NC_002978.6:144;G-14;0.0886075949367089	Mix-S2_wMel-wRi-1_1_23C-T3-2108A0_NC_002978.6:36;G-6;0.142857142857143	Mix-S2_wMel-wRi-1_1_23C-T4-2808B0_NC_002978.6:92;G-9;0.0891089108910891	Mix-JW18_wMel-wRi-1_1_23C-T6_1209A0_NC_002978.6:201;G-24;0.106666666666667	JW18wMel0407A_T0_0_sv_source0_NC_002978.6:79;G-10;0.112359550561798
NC_002978.6	90544	G	=+1T	JW18wMel0407A_T0_0_sv_source0_NC_002978.6:111;+1T-7;0.0593220338983051
NC_002978.6	90590	G	C	JW18wMel0407A_T0_0_sv_source0_NC_002978.6:212;C-7;0.0319634703196347
NC_002978.6	90598	T	A	JW18wMel0407A_T0_0_sv_source0_NC_002978.6:210;A-9;0.0410958904109589
NC_002978.6	90600	C	T	Mix-S2_wMel-wRi-1_1_23C-T5-0409A0_NC_002978.6:121;T-6;0.047244094488189	Mix-S2_wMel-wRi-1_1_23C-T6_1209C0_NC_002978.6:158;T-6;0.0365853658536585	JW18wMel2908A0_NC_002978.6:201;T-8;0.0382775119617225
NC_002978.6	90601	A	G	JW18wMel0407A_T0_0_sv_source0_NC_002978.6:227;G-7;0.0299145299145299
NC_002978.6	90609	G	A	JW18wMel0108A0_NC_002978.6:183;A-7;0.0368421052631579	JW18wMel1909A0_NC_002978.6:124;A-6;0.0461538461538462
NC_002978.6	90619	A	G	JW18wMel1508A0_NC_002978.6:124;G-6;0.0461538461538462	JW18wMel0108A0_NC_002978.6:186;G-7;0.0362694300518135	JW18wMel2908A0_NC_002978.6:228;G-8;0.0338983050847458	Mix-S2wMel-DOX-1_1-T7-1805C0_NC_002978.6:184;G-13;0.065989847715736	JW18wMel1909A0_NC_002978.6:128;G-7;0.0518518518518519
NC_002978.6	90620	G	A	JW18wMel1508A0_NC_002978.6:120;A-6;0.0476190476190476	JW18wMel2908A0_NC_002978.6:216;A-10;0.0442477876106195	Mix-S2wMel-DOX-1_1-T7-1805C0_NC_002978.6:189;A-13;0.0643564356435644	JW18wMel2507A0_NC_002978.6:247;A-9;0.03515625	JW18wMel0407A_T0_0_sv_source0_NC_002978.6:253;A-8;0.0306513409961686	JW18wMel1909A0_NC_002978.6:128;A-7;0.0518518518518519
NC_002978.6	90827	T	C	Mix-S2wMel-DOX-1_1-T7-1805B0_NC_002978.6:297;C-64;0.177285318559557	Mix-S2wMel-DOX-1_1-T7-1805C0_NC_002978.6:191;C-19;0.0904761904761905	Mix-S2wMel-DOX-1_1-T7-1805A0_NC_002978.6:179;C-36;0.167441860465116
NC_002978.6	90830	A	G	Mix-S2wMel-DOX-1_1-T7-1805B0_NC_002978.6:292;G-65;0.182072829131653	Mix-S2wMel-DOX-1_1-T7-1805A0_NC_002978.6:181;G-36;0.165898617511521	Mix-S2wMel-DOX-1_1-T7-1805C0_NC_002978.6:197;G-18;0.0837209302325581
NC_002978.6	90884	G	A	Mix-S2wMel-DOX-1_1-T7-1805A0_NC_002978.6:166;A-40;0.194174757281553	Mix-S2wMel-DOX-1_1-T7-1805C0_NC_002978.6:191;A-15;0.0728155339805825	Mix-S2wMel-DOX-1_1-T7-1805B0_NC_002978.6:293;A-63;0.176966292134831
NC_002978.6	90885	C	T	Mix-S2wMel-DOX-1_1-T7-1805B0_NC_002978.6:296;T-62;0.173184357541899	Mix-S2wMel-DOX-1_1-T7-1805C0_NC_002978.6:189;T-13;0.0643564356435644	Mix-S2wMel-DOX-1_1-T7-1805A0_NC_002978.6:168;T-39;0.188405797101449
NC_002978.6	90887	A	G	Mix-S2wMel-DOX-1_1-T7-1805A0_NC_002978.6:162;G-39;0.194029850746269	Mix-S2wMel-DOX-1_1-T7-1805C0_NC_002978.6:184;G-17;0.0845771144278607	Mix-S2wMel-DOX-1_1-T7-1805B0_NC_002978.6:288;G-62;0.177142857142857
NC_002978.6	90977	G	A	Mix-S2wMel-DOX-1_1-T7-1805A0_NC_002978.6:245;A-47;0.160958904109589	Mix-S2wMel-DOX-1_1-T7-1805C0_NC_002978.6:228;A-41;0.152416356877323	Mix-S2wMel-DOX-1_1-T7-1805B0_NC_002978.6:331;A-80;0.194647201946472
NC_002978.6	90979	G	A	Mix-S2wMel-DOX-1_1-T7-1805C0_NC_002978.6:229;A-42;0.154981549815498	Mix-S2wMel-DOX-1_1-T7-1805A0_NC_002978.6:247;A-46;0.156996587030717	Mix-S2wMel-DOX-1_1-T7-1805B0_NC_002978.6:333;A-79;0.191747572815534
NC_002978.6	91012	C	T	Mix-S2wMel-DOX-1_1-T7-1805A0_NC_002978.6:265;T-52;0.16403785488959	Mix-S2wMel-DOX-1_1-T7-1805C0_NC_002978.6:252;T-44;0.148648648648649	Mix-S2wMel-DOX-1_1-T7-1805B0_NC_002978.6:354;T-81;0.186206896551724
NC_002978.6	91013	C	T	Mix-S2wMel-DOX-1_1-T7-1805A0_NC_002978.6:261;T-52;0.166134185303514	Mix-S2wMel-DOX-1_1-T7-1805C0_NC_002978.6:252;T-43;0.145762711864407	Mix-S2wMel-DOX-1_1-T7-1805B0_NC_002978.6:345;T-79;0.186320754716981
NC_002978.6	91019	G	A	Mix-S2wMel-DOX-1_1-T7-1805B0_NC_002978.6:357;A-86;0.194130925507901	Mix-S2wMel-DOX-1_1-T7-1805A0_NC_002978.6:263;A-58;0.180685358255452	Mix-S2wMel-DOX-1_1-T7-1805C0_NC_002978.6:248;A-45;0.15358361774744
NC_002978.6	91025	G	A	Mix-S2wMel-DOX-1_1-T7-1805B0_NC_002978.6:343;A-87;0.202325581395349	Mix-S2wMel-DOX-1_1-T7-1805C0_NC_002978.6:244;A-48;0.164383561643836	Mix-S2wMel-DOX-1_1-T7-1805A0_NC_002978.6:262;A-60;0.186335403726708
NC_002978.6	91028	A	C	Mix-JW18_wMel-DOX-1_1-T10-1406A0_NC_002978.6:85;C-6;0.0659340659340659	Mix-S2_wMel-wRi-1_1K-T7-1805C0_NC_002978.6:224;C-8;0.0344827586206897
NC_002978.6	91052	C	T	Mix-S2wMel-DOX-1_1-T7-1805B0_NC_002978.6:338;T-70;0.17156862745098	Mix-S2wMel-DOX-1_1-T7-1805A0_NC_002978.6:257;T-57;0.181528662420382	Mix-S2wMel-DOX-1_1-T7-1805C0_NC_002978.6:241;T-42;0.148409893992933
NC_002978.6	91058	C	T	Mix-S2wMel-DOX-1_1-T7-1805A0_NC_002978.6:254;T-61;0.193650793650794	Mix-S2wMel-DOX-1_1-T7-1805C0_NC_002978.6:240;T-48;0.166666666666667	Mix-S2wMel-DOX-1_1-T7-1805B0_NC_002978.6:336;T-74;0.180487804878049
NC_002978.6	91088	C	T	Mix-S2wMel-DOX-1_1-T7-1805C0_NC_002978.6:273;T-46;0.144200626959248	Mix-S2wMel-DOX-1_1-T7-1805B0_NC_002978.6:386;T-85;0.180467091295117
NC_002978.6	91130	A	G	Mix-S2wMel-DOX-1_1-T7-1805C0_NC_002978.6:262;G-52;0.165605095541401	Mix-S2wMel-DOX-1_1-T7-1805A0_NC_002978.6:248;G-83;0.250755287009063	Mix-S2wMel-DOX-1_1-T7-1805B0_NC_002978.6:384;G-90;0.189873417721519
NC_002978.6	91192	A	G	Mix-S2wMel-DOX-1_1-T7-1805A0_NC_002978.6:270;G-71;0.208211143695015	Mix-S2wMel-DOX-1_1-T7-1805C0_NC_002978.6:276;G-58;0.173652694610778	Mix-S2wMel-DOX-1_1-T7-1805B0_NC_002978.6:398;G-88;0.181069958847737
NC_002978.6	91207	A	G	Mix-S2wMel-DOX-1_1-T7-1805B0_NC_002978.6:394;G-86;0.179166666666667	Mix-S2wMel-DOX-1_1-T7-1805A0_NC_002978.6:270;G-69;0.20353982300885	Mix-S2wMel-DOX-1_1-T7-1805C0_NC_002978.6:285;G-59;0.171511627906977
NC_002978.6	91208	C	T	Mix-S2wMel-DOX-1_1-T7-1805B0_NC_002978.6:385;T-87;0.184322033898305	Mix-S2wMel-DOX-1_1-T7-1805A0_NC_002978.6:269;T-70;0.206489675516224
NC_002978.6	91247	C	T	Mix-S2wMel-DOX-1_1-T7-1805C0_NC_002978.6:242;T-56;0.187919463087248	Mix-S2wMel-DOX-1_1-T7-1805A0_NC_002978.6:220;T-55;0.2	Mix-S2wMel-DOX-1_1-T7-1805B0_NC_002978.6:322;T-81;0.200992555831266
NC_002978.6	91253	T	C	Mix-S2wMel-DOX-1_1-T7-1805B0_NC_002978.6:338;C-78;0.1875	Mix-S2wMel-DOX-1_1-T7-1805A0_NC_002978.6:241;C-57;0.191275167785235	Mix-S2wMel-DOX-1_1-T7-1805C0_NC_002978.6:275;C-59;0.176646706586826
NC_002978.6	91277	C	T	Mix-S2wMel-DOX-1_1-T7-1805C0_NC_002978.6:267;T-58;0.178461538461538	Mix-S2wMel-DOX-1_1-T7-1805A0_NC_002978.6:225;T-57;0.202127659574468	Mix-S2wMel-DOX-1_1-T7-1805B0_NC_002978.6:305;T-75;0.197368421052632
NC_002978.6	91298	T	C	Mix-S2wMel-DOX-1_1-T7-1805C0_NC_002978.6:272;C-58;0.175757575757576	Mix-S2wMel-DOX-1_1-T7-1805A0_NC_002978.6:238;C-64;0.211920529801325	Mix-S2wMel-DOX-1_1-T7-1805B0_NC_002978.6:323;C-71;0.180203045685279
NC_002978.6	91313	G	A	Mix-S2wMel-DOX-1_1-T7-1805C0_NC_002978.6:284;A-59;0.17201166180758	Mix-S2wMel-DOX-1_1-T7-1805A0_NC_002978.6:258;A-64;0.198757763975155	Mix-S2wMel-DOX-1_1-T7-1805B0_NC_002978.6:315;A-74;0.190231362467866
NC_002978.6	91340	T	C	Mix-S2wMel-DOX-1_1-T7-1805B0_NC_002978.6:311;C-84;0.212658227848101	Mix-S2wMel-DOX-1_1-T7-1805A0_NC_002978.6:259;C-62;0.193146417445483	Mix-S2wMel-DOX-1_1-T7-1805C0_NC_002978.6:279;C-65;0.188953488372093
NC_002978.6	91436	C	T	Mix-S2wMel-DOX-1_1-T7-1805A0_NC_002978.6:272;T-71;0.206997084548105	Mix-S2wMel-DOX-1_1-T7-1805C0_NC_002978.6:281;T-66;0.190201729106628	Mix-S2wMel-DOX-1_1-T7-1805B0_NC_002978.6:358;T-100;0.218340611353712
NC_002978.6	91485	T	C	Mix-S2wMel-DOX-1_1-T7-1805B0_NC_002978.6:354;C-92;0.20627802690583	Mix-S2wMel-DOX-1_1-T7-1805C0_NC_002978.6:259;C-62;0.193146417445483	Mix-S2wMel-DOX-1_1-T7-1805A0_NC_002978.6:245;C-71;0.224683544303797
NC_002978.6	91496	C	T	Mix-S2wMel-DOX-1_1-T7-1805B0_NC_002978.6:333;T-81;0.195652173913043	Mix-S2wMel-DOX-1_1-T7-1805C0_NC_002978.6:250;T-56;0.183006535947712	Mix-S2wMel-DOX-1_1-T7-1805A0_NC_002978.6:239;T-64;0.211221122112211
NC_002978.6	91517	T	C	Mix-S2wMel-DOX-1_1-T7-1805B0_NC_002978.6:326;C-92;0.220095693779904	Mix-S2wMel-DOX-1_1-T7-1805A0_NC_002978.6:228;C-67;0.227118644067797	Mix-S2wMel-DOX-1_1-T7-1805C0_NC_002978.6:242;C-50;0.171232876712329
NC_002978.6	91531	T	C	Mix-S2wMel-DOX-1_1-T7-1805B0_NC_002978.6:351;C-71;0.16824644549763	Mix-S2wMel-DOX-1_1-T7-1805A0_NC_002978.6:241;C-49;0.168965517241379	Mix-S2wMel-DOX-1_1-T7-1805C0_NC_002978.6:263;C-37;0.123333333333333
NC_002978.6	91533	A	C	Mix-S2wMel-DOX-1_1-T7-1805B0_NC_002978.6:350;C-72;0.170616113744076	Mix-S2wMel-DOX-1_1-T7-1805C0_NC_002978.6:274;C-37;0.118971061093248	Mix-S2wMel-DOX-1_1-T7-1805A0_NC_002978.6:244;C-48;0.164383561643836
NC_002978.6	91535	A	G	Mix-S2wMel-DOX-1_1-T7-1805B0_NC_002978.6:338;G-73;0.177615571776156	Mix-S2wMel-DOX-1_1-T7-1805A0_NC_002978.6:241;G-46;0.160278745644599	Mix-S2wMel-DOX-1_1-T7-1805C0_NC_002978.6:268;G-36;0.118421052631579
NC_002978.6	91538	C	T	Mix-S2wMel-DOX-1_1-T7-1805A0_NC_002978.6:236;T-46;0.163120567375887	Mix-S2wMel-DOX-1_1-T7-1805C0_NC_002978.6:275;T-36;0.115755627009646	Mix-S2wMel-DOX-1_1-T7-1805B0_NC_002978.6:344;T-71;0.171084337349398
NC_002978.6	91579	G	A	Mix-S2wMel-DOX-1_1-T7-1805B0_NC_002978.6:358;A-91;0.202672605790646	Mix-S2wMel-DOX-1_1-T7-1805C0_NC_002978.6:262;A-53;0.168253968253968	Mix-S2wMel-DOX-1_1-T7-1805A0_NC_002978.6:234;A-56;0.193103448275862
NC_002978.6	91634	G	A	Mix-S2wMel-DOX-1_1-T7-1805C0_NC_002978.6:242;A-53;0.179661016949153	Mix-S2wMel-DOX-1_1-T7-1805A0_NC_002978.6:249;A-62;0.19935691318328	Mix-S2wMel-DOX-1_1-T7-1805B0_NC_002978.6:360;A-90;0.2
NC_002978.6	91685	C	A	Mix-S2wMel-DOX-1_1-T7-1805C0_NC_002978.6:245;A-50;0.169491525423729	Mix-S2wMel-DOX-1_1-T7-1805A0_NC_002978.6:241;A-67;0.217532467532468	Mix-S2wMel-DOX-1_1-T7-1805B0_NC_002978.6:347;A-81;0.189252336448598
NC_002978.6	91781	A	C	Mix-JW18_wMel-DOX-1_1-T10-1406A0_NC_002978.6:88;C-6;0.0638297872340425
NC_002978.6	91840	C	T	Mix-S2wMel-DOX-1_1-T7-1805B0_NC_002978.6:440;T-86;0.163498098859316	Mix-S2wMel-DOX-1_1-T7-1805A0_NC_002978.6:237;T-68;0.222950819672131
NC_002978.6	91853	C	T	Mix-S2wMel-DOX-1_1-T7-1805A0_NC_002978.6:263;T-67;0.203030303030303
NC_002978.6	91909	A	G	Mix-S2wMel-DOX-1_1-T7-1805B0_NC_002978.6:449;G-74;0.141491395793499	Mix-S2wMel-DOX-1_1-T7-1805C0_NC_002978.6:277;G-59;0.175595238095238	Mix-S2wMel-DOX-1_1-T7-1805A0_NC_002978.6:250;G-58;0.188311688311688
NC_002978.6	91931	G	A	Mix-S2wMel-DOX-1_1-T7-1805A0_NC_002978.6:264;A-63;0.192660550458716	Mix-S2wMel-DOX-1_1-T7-1805C0_NC_002978.6:282;A-58;0.170588235294118
NC_002978.6	92209	G	C	Mix-S2wMel-DOX-1_1-T7-1805A0_NC_002978.6:281;C-42;0.130030959752322
NC_002978.6	92238	T	-1A	Mix-S2wMel-DOX-1_1-T7-1805A0_NC_002978.6:255;-1A-35;0.120689655172414	Mix-S2wMel-DOX-1_1-T7-1805C0_NC_002978.6:303;-1A-26;0.0790273556231003	Mix-S2wMel-DOX-1_1-T7-1805B0_NC_002978.6:477;-1A-35;0.068359375
NC_002978.6	92321	A	G	Mix-S2wMel-DOX-1_1-T7-1805C0_NC_002978.6:307;G-38;0.110144927536232	Mix-S2wMel-DOX-1_1-T7-1805A0_NC_002978.6:271;G-37;0.12012987012987
NC_002978.6	92359	C	T	Mix-S2wMel-DOX-1_1-T7-1805C0_NC_002978.6:290;T-34;0.104938271604938	Mix-S2wMel-DOX-1_1-T7-1805A0_NC_002978.6:248;T-34;0.120567375886525
NC_002978.6	92379	A	G	Mix-S2wMel-DOX-1_1-T7-1805A0_NC_002978.6:259;G-36;0.122033898305085	Mix-S2wMel-DOX-1_1-T7-1805C0_NC_002978.6:281;G-34;0.107936507936508
NC_002978.6	94363	T	G	Mix-S2wMel-DOX-1_1-T7-1805C0_NC_002978.6:315;G-27;0.0789473684210526	Mix-S2wMel-DOX-1_1-T7-1805A0_NC_002978.6:295;G-43;0.127218934911243
NC_002978.6	94846	A	G	Mix-S2wMel-DOX-1_1-T7-1805A0_NC_002978.6:299;G-45;0.130813953488372
NC_002978.6	94903	C	T	Mix-S2wMel-DOX-1_1-T7-1805A0_NC_002978.6:301;T-43;0.125
NC_002978.6	97484	T	G	Mix-S2_wMel-wRi-1_1_23C-T3-2108B0_NC_002978.6:47;G-6;0.113207547169811
NC_002978.6	97522	T	-2CA	Mix-S2wMel-DOX-1_1-T7-1805A0_NC_002978.6:309;-2CA-39;0.112068965517241
NC_002978.6	97553	T	C	Mix-S2wMel-DOX-1_1-T7-1805A0_NC_002978.6:303;C-46;0.131805157593123
NC_002978.6	97635	G	A	Mix-S2wMel-DOX-1_1-T7-1805A0_NC_002978.6:283;A-53;0.157738095238095
NC_002978.6	97640	T	C	Mix-S2wMel-DOX-1_1-T7-1805A0_NC_002978.6:284;C-53;0.15727002967359
NC_002978.6	97704	T	G	Mix-S2wMel-DOX-1_1-T7-1805C0_NC_002978.6:298;G-34;0.102409638554217	Mix-S2wMel-DOX-1_1-T7-1805A0_NC_002978.6:273;G-55;0.167682926829268
NC_002978.6	97715	T	C	Mix-S2wMel-DOX-1_1-T7-1805C0_NC_002978.6:309;C-34;0.0991253644314869	Mix-S2wMel-DOX-1_1-T7-1805A0_NC_002978.6:281;C-54;0.161194029850746
NC_002978.6	97773	C	T	Mix-S2wMel-DOX-1_1-T7-1805A0_NC_002978.6:300;T-49;0.140401146131805
NC_002978.6	97795	G	=+9GTACATTAT	Mix-S2wMel-DOX-1_1-T7-1805A0_NC_002978.6:323;+9GTACATTAT-29;0.0823863636363636
NC_002978.6	97829	G	A	Mix-S2wMel-DOX-1_1-T7-1805A0_NC_002978.6:292;A-47;0.138643067846608
NC_002978.6	97834	G	A	Mix-S2wMel-DOX-1_1-T7-1805A0_NC_002978.6:303;A-48;0.136752136752137
NC_002978.6	97907	C	T	Mix-S2wMel-DOX-1_1-T7-1805A0_NC_002978.6:302;T-45;0.129682997118156
NC_002978.6	97914	C	G	Mix-S2wMel-DOX-1_1-T7-1805A0_NC_002978.6:296;G-48;0.13953488372093
NC_002978.6	100751	C	A	Mix-S2_DOX-wMel-1_1-T1-3003C0_NC_002978.6:117;A-9;0.0714285714285714
NC_002978.6	101250	C	=+1A	Mix-JW18_wMel-wRi-1_1_23C-T6_1209C0_NC_002978.6:141;+1A-8;0.0536912751677852
NC_002978.6	103644	G	A	Mix-S2wMel-DOX-1_1-T7-1805A0_NC_002978.6:290;A-43;0.129129129129129
NC_002978.6	103649	T	C	Mix-S2wMel-DOX-1_1-T7-1805A0_NC_002978.6:303;C-42;0.121739130434783
NC_002978.6	105164	C	T	Mix-S2wMel-DOX-1_1-T7-1805A0_NC_002978.6:301;T-46;0.132564841498559
NC_002978.6	105313	A	C	Mix-S2_wMel-wRi-1_1_23C-T3-2108B0_NC_002978.6:49;C-6;0.109090909090909
NC_002978.6	106193	C	-1A	Mix-S2wMel-DOX-1_1-T7-1805C0_NC_002978.6:292;-1A-33;0.101538461538462
NC_002978.6	106595	C	T	JW18wMel1508A0_NC_002978.6:185;T-7;0.0364583333333333
NC_002978.6	106608	G	A	JW18wMel0108-premix0_NC_002978.6:116;A-6;0.0491803278688525	JW18wMel0108A0_NC_002978.6:248;A-8;0.03125
NC_002978.6	106614	A	G	JW18wMel2507A0_NC_002978.6:277;G-11;0.0381944444444444	JW18wMel0407A_T0_0_sv_source0_NC_002978.6:276;G-11;0.0383275261324042	S2wMel1508A0_NC_002978.6:133;G-6;0.0431654676258993	JW18wMel1909A0_NC_002978.6:189;G-12;0.0597014925373134	S2wMel1909A0_NC_002978.6:179;G-8;0.0427807486631016	JW18wMel2908A0_NC_002978.6:262;G-14;0.0507246376811594	JW18wMel2606A_T0_0_sv_source0_NC_002978.6:237;G-13;0.052
NC_002978.6	106635	A	G	JW18wMel1807A_T0_0_sv_source0_NC_002978.6:52;G-7;0.11864406779661	JW18wMel2507A0_NC_002978.6:147;G-18;0.109090909090909	JW18wMel2507A_T0_0_sv_source0_NC_002978.6:86;G-9;0.0947368421052632	JW18wMel1909A0_NC_002978.6:96;G-12;0.111111111111111	JW18wMel0407A_T0_0_sv_source0_NC_002978.6:125;G-29;0.188311688311688	JW18wMel0108A0_NC_002978.6:112;G-9;0.0743801652892562	JW18wMel1508A0_NC_002978.6:52;G-11;0.174603174603175	S2wMel1909A0_NC_002978.6:84;G-13;0.134020618556701	JW18wMel2606A_T0_0_sv_source0_NC_002978.6:124;G-27;0.178807947019868	JW18wMel2908A0_NC_002978.6:122;G-20;0.140845070422535
NC_002978.6	106652	G	A	JW18wMel0407A_T0_0_sv_source0_NC_002978.6:106;A-11;0.094017094017094	JW18wMel2908A0_NC_002978.6:104;A-6;0.0545454545454545	JW18wMel2606A_T0_0_sv_source0_NC_002978.6:107;A-9;0.0775862068965517	JW18wMel1909A0_NC_002978.6:69;A-11;0.1375
NC_002978.6	106658	C	T	Mix-JW18_wMel-wRi-1_1_23C-T4-2808C0_NC_002978.6:42;T-6;0.125	Mix-S2_wMel-wRi-1_1_23C-T3-2108C0_NC_002978.6:106;T-11;0.094017094017094	Mix-S2_wMel-wRi-1_1_23C-T6_1209C0_NC_002978.6:153;T-12;0.0727272727272727	Mix-JW18_wMel-wRi-1_1_23C-T6_1209A0_NC_002978.6:456;T-33;0.0674846625766871	JW18wMel1807A_T0_0_sv_source0_NC_002978.6:29;T-9;0.236842105263158	JW18wMel2507A0_NC_002978.6:74;T-29;0.281553398058252	Mix-JW18_wMel-wRi-1_1_23C-T5-0409A0_NC_002978.6:58;T-8;0.121212121212121	Mix-JW18_wMel-wRi-1_1_23C-T4-2808A0_NC_002978.6:62;T-6;0.0882352941176471	JW18wMel0407A_T0_0_sv_source0_NC_002978.6:54;T-39;0.419354838709677	JW18wMel1909A0_NC_002978.6:43;T-24;0.358208955223881	JW18wMel0108A0_NC_002978.6:45;T-15;0.25	JW18wMel0108-premix0_NC_002978.6:21;T-10;0.32258064516129	JW18wMel2606A_T0_0_sv_source0_NC_002978.6:51;T-39;0.433333333333333
NC_002978.6	106685	A	G	Mix-JW18_wMel-wRi-1_1_23C-T6_1209A0_NC_002978.6:258;G-10;0.0373134328358209
NC_002978.6	106686	G	A	Mix-JW18_wMel-wRi-1_1_23C-T6_1209A0_NC_002978.6:253;A-11;0.0416666666666667	Mix-S2_wMel-wRi-1_1_23C-T5-0409C0_NC_002978.6:76;A-6;0.0731707317073171
NC_002978.6	106752	A	G	Mix-S2_wMel-wRi-1_1_23C-T4-2808C0_NC_002978.6:96;G-7;0.0679611650485437	Mix-JW18_wMel-wRi-1_1_23C-T6_1209A0_NC_002978.6:222;G-7;0.0305676855895196
NC_002978.6	106756	G	A	Mix-S2_wMel-wRi-1_1_23C-T4-2808C0_NC_002978.6:108;A-6;0.0526315789473684
NC_002978.6	106845	A	T	JW18wMel0407A_T0_0_sv_source0_NC_002978.6:165;T-6;0.0350877192982456
NC_002978.6	106917	A	G	Mix-S2_wMel-wRi-1_1_23C-T5-0409C0_NC_002978.6:104;G-8;0.0714285714285714
NC_002978.6	106933	A	G	Mix-S2_wMel-wRi-1_1_23C-T5-0409C0_NC_002978.6:121;G-6;0.047244094488189
NC_002978.6	107356	G	C	Mix-JW18_wMel-wRi-1_1_23C-T6_1209C0_NC_002978.6:271;C-10;0.0355871886120996
NC_002978.6	107439	C	T	Mix-S2_wMel-wRi-1_1_23C-T6_1209A0_NC_002978.6:175;T-7;0.0384615384615385
NC_002978.6	107655	T	A	S2wMel1508A0_NC_002978.6:131;A-7;0.0507246376811594
NC_002978.6	107658	G	A	S2wMel1508A0_NC_002978.6:137;A-7;0.0486111111111111
NC_002978.6	107661	T	A	S2wMel1508A0_NC_002978.6:146;A-7;0.0457516339869281
NC_002978.6	109662	G	A	Mix-S2wMel-DOX-1_1-T7-1805C0_NC_002978.6:288;A-23;0.0739549839228296	Mix-S2wMel-DOX-1_1-T7-1805A0_NC_002978.6:249;A-37;0.129370629370629
NC_002978.6	109955	T	C	Mix-S2wMel-DOX-1_1-T7-1805A0_NC_002978.6:296;C-43;0.126843657817109
NC_002978.6	110845	A	G	Mix-S2wMel-DOX-1_1-T7-1805A0_NC_002978.6:316;G-35;0.0997150997150997
NC_002978.6	110871	C	T	Mix-S2wMel-DOX-1_1-T7-1805A0_NC_002978.6:300;T-34;0.101796407185629
NC_002978.6	110881	C	T	Mix-S2wMel-DOX-1_1-T7-1805A0_NC_002978.6:254;T-37;0.127147766323024
NC_002978.6	110911	T	C	Mix-S2wMel-DOX-1_1-T7-1805A0_NC_002978.6:262;C-36;0.120805369127517
NC_002978.6	110936	A	C	Mix-S2wMel-DOX-1_1-T7-1805A0_NC_002978.6:289;C-43;0.129518072289157
NC_002978.6	110967	T	C	Mix-S2wMel-DOX-1_1-T7-1805A0_NC_002978.6:295;C-47;0.137426900584795
NC_002978.6	111016	T	G	Mix-S2_wMel-wRi-1_1K-T7-1805C0_NC_002978.6:237;G-10;0.0404858299595142
NC_002978.6	111031	A	=+1T	wk23_JW18_20_NC_002978.6:236;+1T-15;0.0597609561752988	Mix-S2_wMel-wRi-1_100-T6-1705B0_NC_002978.6:165;+1T-11;0.0625	Mix-S2_wMel-wRi-1_100-T09-0706B0_NC_002978.6:135;+1T-6;0.0425531914893617	JW18wRi-wMel_DMwk3_A0_NC_002978.6:327;+1T-28;0.0788732394366197	Mix-JW18_wMel-wRi-1_1_23C-T6_1209C0_NC_002978.6:251;+1T-16;0.0599250936329588	Mix-S2_wMel-wRi-1_100-T6-1705C0_NC_002978.6:173;+1T-9;0.0494505494505494	Mix-S2_wMel-wRi-1_100-T5-1005B0_NC_002978.6:66;+1T-6;0.0833333333333333	wk22_S2_20_NC_002978.6:123;+1T-7;0.0538461538461538	wk5_JW18_30_NC_002978.6:83;+1T-9;0.0978260869565217	wk6_JW18_10_NC_002978.6:155;+1T-6;0.0372670807453416	JW18wRi-wMel_DMwk3_B0_NC_002978.6:213;+1T-8;0.0361990950226244	Mix-S2_wMel-wRi-1_1_23C-T6_1209C0_NC_002978.6:162;+1T-12;0.0689655172413793	wk21_S2_20_NC_002978.6:196;+1T-9;0.0439024390243902	Mix-S2_wMel-wRi-1_1_23C-T4-2808A0_NC_002978.6:113;+1T-9;0.0737704918032787	Mix-S2_wMel-wRi-1_1_23C-T5-0409C0_NC_002978.6:91;+1T-7;0.0714285714285714	wk19_S2_10_NC_002978.6:111;+1T-6;0.0512820512820513	JW18wRi-wMel_DMwk2_B0_NC_002978.6:116;+1T-8;0.0645161290322581	Mix-S2_wMel-wRi-1_100-T7-2405A0_NC_002978.6:91;+1T-6;0.0618556701030928	wk12_JW18_30_NC_002978.6:81;+1T-7;0.0795454545454545	Mix-JW18_wMel-wRi-1_1_23C-T6_1209A0_NC_002978.6:369;+1T-23;0.0586734693877551	Mix-S2_wMel-wRi-1_1_23C-T4-2808B0_NC_002978.6:145;+1T-7;0.0460526315789474	Mix-S2_wMel-wRi-1_1K-T7-1805B0_NC_002978.6:255;+1T-8;0.0304182509505703	Mix-S2_wMel-wRi-1_100-T8-3105B0_NC_002978.6:188;+1T-10;0.0505050505050505	wk9_JW18_20_NC_002978.6:117;+1T-8;0.064	Mix-S2_wMel-wRi-1_1K-T8-2505C0_NC_002978.6:197;+1T-9;0.0436893203883495	Mix-S2_wMel-wRi-1_100-T8-3105C0_NC_002978.6:285;+1T-14;0.0468227424749164	Mix-S2_wMel-wRi-1_1K-T9-0106C0_NC_002978.6:301;+1T-22;0.0681114551083591	Mix-S2_wMel-wRi-1_1K-T6-1105C0_NC_002978.6:129;+1T-12;0.0851063829787234	Mix-S2_wMel-wRi-1_1K-T9-0106A0_NC_002978.6:106;+1T-6;0.0535714285714286	Mix-S2_wMel-wRi-1_1_23C-T4-2808C0_NC_002978.6:163;+1T-12;0.0685714285714286	Mix-S2_wMel-wRi-1_1K-T8-2505B0_NC_002978.6:238;+1T-16;0.062992125984252	wk23_JW18_10_NC_002978.6:159;+1T-8;0.0479041916167665	wk20_S2_10_NC_002978.6:140;+1T-9;0.0604026845637584	wk19_S2_20_NC_002978.6:160;+1T-6;0.036144578313253	wk11_JW18_20_NC_002978.6:116;+1T-7;0.0569105691056911	wk19_JW18_20_NC_002978.6:126;+1T-6;0.0454545454545455	Mix-S2_wMel-wRi-1_100-T10-1406B0_NC_002978.6:86;+1T-7;0.0752688172043011	Mix-S2_wMel-wRi-1_1_23C-T6_1209A0_NC_002978.6:170;+1T-7;0.0395480225988701	Mix-JW18_wMel-wRi-1_1K-T9-0106B0_NC_002978.6:120;+1T-6;0.0476190476190476	Mix-S2_wMel-wRi-1_1K-T9-0106B0_NC_002978.6:180;+1T-10;0.0526315789473684	Mix-JW18_wMel-wRi-1_1_23C-T6_1209B0_NC_002978.6:161;+1T-9;0.0529411764705882	Mix-S2_wMel-wRi-1_100-T8-3105A0_NC_002978.6:242;+1T-12;0.047244094488189	JW18wRi-wMel_DMwk3_C0_NC_002978.6:205;+1T-11;0.0509259259259259	Mix-JW18_wMel-wRi-1_1K-T9-0106C0_NC_002978.6:255;+1T-13;0.0485074626865672	wk15_JW18_30_NC_002978.6:243;+1T-10;0.0395256916996047	wk16_JW18_10_NC_002978.6:145;+1T-7;0.0460526315789474
NC_002978.6	111050	T	G	Mix-S2_wMel-wRi-1_1K-T7-1805C0_NC_002978.6:227;G-7;0.0299145299145299
NC_002978.6	111232	C	T	Mix-S2wMel-DOX-1_1-T7-1805A0_NC_002978.6:285;T-55;0.161764705882353
NC_002978.6	111549	T	C	Mix-S2wMel-DOX-1_1-T7-1805A0_NC_002978.6:256;C-40;0.135135135135135	Mix-S2wMel-DOX-1_1-T7-1805C0_NC_002978.6:314;C-22;0.0654761904761905
NC_002978.6	111550	T	C	Mix-S2wMel-DOX-1_1-T7-1805A0_NC_002978.6:309;C-40;0.114613180515759
NC_002978.6	111552	A	T	Mix-S2wMel-DOX-1_1-T7-1805A0_NC_002978.6:273;T-40;0.12779552715655
NC_002978.6	111554	C	A	Mix-S2wMel-DOX-1_1-T8-2505B0_NC_002978.6:436;A-13;0.0289532293986637	Mix-JW18_wMel-DOX-1_1-T09-0706A0_NC_002978.6:571;A-19;0.0322033898305085	Mix-S2wMel-DOX-1_1-T6-1105A0_NC_002978.6:337;A-10;0.0288184438040346	Mix-S2_DOX-wMel-1_1-T5-2704B0_NC_002978.6:255;A-15;0.0555555555555556	Mix-S2wMel-DOX-1_1-T6-1105C0_NC_002978.6:254;A-11;0.0415094339622641	Mix-S2_DOX-wMel-1_1-T3-1304C0_NC_002978.6:367;A-14;0.036745406824147	Mix-S2_DOX-wMel-1_1-T4-2004A0_NC_002978.6:607;A-26;0.0410742496050553	S2wMel2703A-premix0_NC_002978.6:163;A-9;0.0523255813953488	Mix-S2_wMel-DOX-1_1-T9-0106B0_NC_002978.6:285;A-9;0.0306122448979592	Mix-S2wMel-DOX-1_1-T7-1805B0_NC_002978.6:421;A-15;0.0344036697247706	Mix-S2_wMel-wRi-1_1K-T9-0106C0_NC_002978.6:569;A-20;0.033955857385399	Mix-JW18_wMel-DOX-1_1-T10-1406B0_NC_002978.6:158;A-7;0.0424242424242424	Mix-S2_DOX-wMel-1_1-T6-0405C0_NC_002978.6:940;A-30;0.0309278350515464	Mix-S2_DOX-wMel-1_1-T5-2704A0_NC_002978.6:190;A-7;0.0355329949238579	Mix-S2_wMel-wRi-1_100-T10-1406B0_NC_002978.6:204;A-9;0.0422535211267606	Mix-S2_DOX-wMel-1_1-T4-2004C0_NC_002978.6:295;A-12;0.0390879478827362	Mix-JW18_wMel-DOX-1_1-T09-0706B0_NC_002978.6:790;A-19;0.0234857849196539	Mix-JW18_DOX-wMel-1_1-T8-3105C0_NC_002978.6:444;A-12;0.0263157894736842	Mix-S2_DOX-wMel-1_1-T4-2004B0_NC_002978.6:387;A-21;0.0514705882352941	Mix-S2_wMel-DOX-1_1-T9-0106A0_NC_002978.6:717;A-24;0.0323886639676113	Mix-S2_wMel-wRi-1_100-T09-0706B0_NC_002978.6:279;A-12;0.0412371134020619	Mix-S2wMel-DOX-1_1-T7-1805A0_NC_002978.6:235;A-8;0.0329218106995885	Mix-S2_DOX-wMel-1_1-T6-0405B0_NC_002978.6:1157;A-24;0.0203217612193057	Mix-S2_DOX-wMel-1_1-T3-1304B0_NC_002978.6:438;A-13;0.0288248337028825	Mix-S2wMel-DOX-1_1-T7-1805C0_NC_002978.6:276;A-9;0.0315789473684211	Mix-S2wMel-DOX-1_1-T6-1105B0_NC_002978.6:290;A-11;0.0365448504983389	Mix-S2wMel-DOX-1_1-T8-2505C0_NC_002978.6:766;A-16;0.020460358056266
NC_002978.6	111556	A	C	Mix-S2wMel-DOX-1_1-T7-1805A0_NC_002978.6:311;C-40;0.113960113960114
NC_002978.6	111557	G	A	Mix-S2wMel-DOX-1_1-T7-1805B0_NC_002978.6:413;A-47;0.102173913043478	Mix-S2wMel-DOX-1_1-T7-1805A0_NC_002978.6:206;A-40;0.16260162601626	Mix-S2wMel-DOX-1_1-T7-1805C0_NC_002978.6:278;A-21;0.0702341137123746
NC_002978.6	111563	C	A	Mix-S2wMel-DOX-1_1-T6-1105C0_NC_002978.6:310;A-11;0.0342679127725857
NC_002978.6	111637	G	A	Mix-S2wMel-DOX-1_1-T7-1805A0_NC_002978.6:313;A-31;0.0901162790697674
NC_002978.6	111638	C	G	Mix-S2wMel-DOX-1_1-T7-1805A0_NC_002978.6:313;G-32;0.0927536231884058
NC_002978.6	112250	C	T	Mix-S2wMel-DOX-1_1-T7-1805A0_NC_002978.6:318;T-23;0.0674486803519062
NC_002978.6	112252	T	G	Mix-S2wMel-DOX-1_1-T7-1805A0_NC_002978.6:316;G-23;0.0678466076696165
NC_002978.6	112253	T	C	Mix-S2wMel-DOX-1_1-T7-1805A0_NC_002978.6:319;C-23;0.0672514619883041
NC_002978.6	112394	G	A	Mix-S2wMel-DOX-1_1-T7-1805A0_NC_002978.6:308;A-37;0.107246376811594
NC_002978.6	112436	C	T	Mix-S2wMel-DOX-1_1-T7-1805A0_NC_002978.6:301;T-40;0.117302052785924	Mix-S2wMel-DOX-1_1-T7-1805C0_NC_002978.6:314;T-31;0.0898550724637681
NC_002978.6	112444	T	C	Mix-S2wMel-DOX-1_1-T7-1805C0_NC_002978.6:300;C-31;0.0936555891238671	Mix-S2wMel-DOX-1_1-T7-1805A0_NC_002978.6:301;C-39;0.114705882352941
NC_002978.6	112448	A	G	Mix-S2wMel-DOX-1_1-T7-1805C0_NC_002978.6:317;G-29;0.0838150289017341	Mix-S2wMel-DOX-1_1-T7-1805A0_NC_002978.6:308;G-38;0.109826589595376
NC_002978.6	112451	T	C	Mix-S2wMel-DOX-1_1-T7-1805A0_NC_002978.6:302;C-39;0.114369501466276
NC_002978.6	112468	C	T	Mix-S2wMel-DOX-1_1-T7-1805A0_NC_002978.6:276;T-40;0.126582278481013	Mix-S2wMel-DOX-1_1-T7-1805C0_NC_002978.6:288;T-30;0.0943396226415094	Mix-S2wMel-DOX-1_1-T7-1805B0_NC_002978.6:462;T-53;0.102912621359223
NC_002978.6	112475	G	A	Mix-S2wMel-DOX-1_1-T7-1805A0_NC_002978.6:283;A-42;0.129230769230769	Mix-S2wMel-DOX-1_1-T7-1805C0_NC_002978.6:298;A-32;0.096969696969697
NC_002978.6	112499	G	A	Mix-S2wMel-DOX-1_1-T7-1805A0_NC_002978.6:295;A-43;0.127218934911243
NC_002978.6	112505	G	A	Mix-S2wMel-DOX-1_1-T7-1805B0_NC_002978.6:445;A-56;0.111776447105788	Mix-S2wMel-DOX-1_1-T7-1805A0_NC_002978.6:256;A-51;0.166123778501629
NC_002978.6	112514	G	A	Mix-S2wMel-DOX-1_1-T7-1805A0_NC_002978.6:268;A-51;0.15987460815047
NC_002978.6	112517	G	A	Mix-S2wMel-DOX-1_1-T7-1805A0_NC_002978.6:266;A-49;0.155555555555556
NC_002978.6	112553	A	G	Mix-S2wMel-DOX-1_1-T7-1805A0_NC_002978.6:288;G-49;0.14540059347181
NC_002978.6	112556	G	A	Mix-S2wMel-DOX-1_1-T7-1805A0_NC_002978.6:279;A-50;0.151975683890578
NC_002978.6	112594	T	G	Mix-S2_wMel-wRi-1_1K-T7-1805C0_NC_002978.6:132;G-6;0.0434782608695652
NC_002978.6	112855	C	T	Mix-S2wMel-DOX-1_1-T7-1805A0_NC_002978.6:284;T-43;0.131498470948012
NC_002978.6	114139	C	T	Mix-S2wMel-DOX-1_1-T7-1805A0_NC_002978.6:225;T-39;0.147727272727273	Mix-S2wMel-DOX-1_1-T7-1805C0_NC_002978.6:235;T-26;0.0996168582375479	Mix-S2wMel-DOX-1_1-T7-1805B0_NC_002978.6:410;T-36;0.0807174887892377
NC_002978.6	114179	A	G	Mix-S2wMel-DOX-1_1-T7-1805A0_NC_002978.6:227;G-39;0.146616541353383	Mix-S2wMel-DOX-1_1-T7-1805C0_NC_002978.6:224;G-23;0.0931174089068826	Mix-S2wMel-DOX-1_1-T7-1805B0_NC_002978.6:363;G-35;0.0879396984924623
NC_002978.6	114192	G	=+2AT	Mix-JW18_DOX-wMel-1_1-T8-3105A0_NC_002978.6:153;+2AT-9;0.0555555555555556	JW18wRi-wMel_DMwk4_B0_NC_002978.6:117;+2AT-8;0.064	Mix-S2_wMel-wRi-1_1_23C-T6_1209A0_NC_002978.6:177;+2AT-15;0.078125	Mix-S2_wMel-wRi-1_1K-T9-0106B0_NC_002978.6:189;+2AT-13;0.0643564356435644	Mix-JW18_wMel-wRi-1_1_23C-T5-0409B0_NC_002978.6:115;+2AT-10;0.08	Mix-JW18_wMel-wRi-1_1_23C-T6_1209B0_NC_002978.6:191;+2AT-13;0.0637254901960784	Mix-S2_wMel-wRi-1_100-T8-3105A0_NC_002978.6:299;+2AT-21;0.065625	Mix-S2_DOX-wMel-1_1-T5-2704A0_NC_002978.6:151;+2AT-6;0.0382165605095541	wk10_S2_30_NC_002978.6:115;+2AT-6;0.0495867768595041	Mix-JW18_wMel-wRi-1_100-T10-1406B0_NC_002978.6:60;+2AT-6;0.0909090909090909	Mix-S2_wMel-wRi-1_100-T10-1406B0_NC_002978.6:96;+2AT-7;0.0679611650485437	Mix-S2_wMel-wRi-1_1K-T6-0405A0_NC_002978.6:65;+2AT-6;0.0845070422535211	wk7_JW18_30_NC_002978.6:279;+2AT-9;0.03125	wk10_S2_20_NC_002978.6:126;+2AT-9;0.0666666666666667	wk9_S2_10_NC_002978.6:105;+2AT-6;0.0540540540540541	S2wMel1804A0_NC_002978.6:110;+2AT-7;0.0598290598290598	Mix-S2_wMel-wRi-1_100-T5-1005C0_NC_002978.6:174;+2AT-19;0.0984455958549223	wk21_S2_10_NC_002978.6:424;+2AT-14;0.0319634703196347	Mix-S2_wMel-wRi-1_100-T7-2405B0_NC_002978.6:100;+2AT-6;0.0566037735849057	Mix-S2_wMel-wRi-1_100-T6-1705A0_NC_002978.6:240;+2AT-23;0.0874524714828897	Mix-S2_wMel-wRi-1_1K-T8-2505A0_NC_002978.6:98;+2AT-8;0.0754716981132075	Mix-S2_wMel-wRi-1_100-T4-0305B0_NC_002978.6:79;+2AT-6;0.0705882352941176	wk22_S2_10_NC_002978.6:233;+2AT-12;0.0489795918367347	wk23_S2_10_NC_002978.6:288;+2AT-14;0.0463576158940397	wk14_S2_10_NC_002978.6:150;+2AT-7;0.0445859872611465	JW18wRi-wMel_DMwk2_C0_NC_002978.6:89;+2AT-8;0.0824742268041237	Mix-JW18_DOX-wMel-1_1-T7-2405C0_NC_002978.6:504;+2AT-36;0.0666666666666667	JW18wRi-wMel_DMwk2_A0_NC_002978.6:87;+2AT-6;0.0645161290322581	Mix-S2_wMel-wRi-1_1K-T7-1805C0_NC_002978.6:217;+2AT-7;0.03125	wk9_S2_20_NC_002978.6:145;+2AT-6;0.0397350993377483	Mix-S2wMel-DOX-1_1-T7-1805A0_NC_002978.6:248;+2AT-9;0.0350194552529183	wk15_S2_30_NC_002978.6:200;+2AT-7;0.0338164251207729	Mix-S2_wMel-wRi-1_1K-T7-1805A0_NC_002978.6:204;+2AT-11;0.0511627906976744	Mix-S2_DOX-wMel-1_1-T5-2704C0_NC_002978.6:202;+2AT-16;0.073394495412844	Mix-S2wMel-DOX-1_1-T7-1805C0_NC_002978.6:227;+2AT-13;0.0541666666666667	wk20_S2_30_NC_002978.6:201;+2AT-9;0.0428571428571429	wk21_S2_20_NC_002978.6:375;+2AT-15;0.0384615384615385	Mix-S2_wMel-DOX-1_1-T9-0106C0_NC_002978.6:251;+2AT-14;0.0528301886792453	JW18wRi-wMel_DMwk3_B0_NC_002978.6:300;+2AT-28;0.0853658536585366	wk23_S2_20_NC_002978.6:425;+2AT-16;0.036281179138322	wk22_S2_20_NC_002978.6:224;+2AT-15;0.0627615062761506	Mix-S2_wMel-wRi-1_100-T10-1406A0_NC_002978.6:106;+2AT-6;0.0535714285714286	Mix-S2_wMel-wRi-1_100-T5-1005B0_NC_002978.6:116;+2AT-11;0.0866141732283465	Mix-JW18_DOX-wMel-1_1-T8-3105C0_NC_002978.6:408;+2AT-20;0.0467289719626168	JW18wRi-wMel_DMwk4_A0_NC_002978.6:340;+2AT-25;0.0684931506849315	Mix-S2_wMel-wRi-1_100-T09-0706B0_NC_002978.6:143;+2AT-9;0.0592105263157895
NC_002978.6	114212	A	G	Mix-S2wMel-DOX-1_1-T7-1805A0_NC_002978.6:206;G-35;0.145228215767635	Mix-S2wMel-DOX-1_1-T7-1805C0_NC_002978.6:214;G-15;0.0655021834061135	Mix-S2wMel-DOX-1_1-T7-1805B0_NC_002978.6:339;G-43;0.112565445026178
NC_002978.6	114215	G	T	Mix-S2wMel-DOX-1_1-T7-1805C0_NC_002978.6:215;T-13;0.0570175438596491	Mix-S2wMel-DOX-1_1-T7-1805A0_NC_002978.6:214;T-35;0.140562248995984	Mix-S2wMel-DOX-1_1-T7-1805B0_NC_002978.6:340;T-39;0.102902374670185
NC_002978.6	114226	T	C	Mix-S2wMel-DOX-1_1-T7-1805B0_NC_002978.6:343;C-37;0.0973684210526316	Mix-S2wMel-DOX-1_1-T7-1805A0_NC_002978.6:217;C-33;0.132	Mix-S2wMel-DOX-1_1-T7-1805C0_NC_002978.6:215;C-13;0.0570175438596491
NC_002978.6	114232	A	C	Mix-S2wMel-DOX-1_1-T7-1805B0_NC_002978.6:340;C-40;0.105263157894737	Mix-S2wMel-DOX-1_1-T7-1805A0_NC_002978.6:208;C-33;0.136929460580913	Mix-S2wMel-DOX-1_1-T7-1805C0_NC_002978.6:216;C-14;0.0608695652173913
NC_002978.6	114243	T	C	Mix-S2wMel-DOX-1_1-T7-1805B0_NC_002978.6:341;C-40;0.10498687664042	Mix-S2wMel-DOX-1_1-T7-1805A0_NC_002978.6:214;C-32;0.130081300813008	Mix-S2wMel-DOX-1_1-T7-1805C0_NC_002978.6:215;C-13;0.0570175438596491
NC_002978.6	114250	A	G	Mix-S2wMel-DOX-1_1-T7-1805A0_NC_002978.6:213;G-33;0.134146341463415	Mix-S2wMel-DOX-1_1-T7-1805C0_NC_002978.6:209;G-13;0.0585585585585586	Mix-S2wMel-DOX-1_1-T7-1805B0_NC_002978.6:332;G-36;0.0978260869565217
NC_002978.6	114270	G	T	Mix-S2wMel-DOX-1_1-T7-1805B0_NC_002978.6:342;T-31;0.0831099195710456	Mix-S2wMel-DOX-1_1-T7-1805A0_NC_002978.6:219;T-19;0.0798319327731092	Mix-S2wMel-DOX-1_1-T7-1805C0_NC_002978.6:215;T-9;0.0401785714285714
NC_002978.6	114271	C	T	Mix-S2wMel-DOX-1_1-T7-1805C0_NC_002978.6:217;T-9;0.0398230088495575	Mix-S2wMel-DOX-1_1-T7-1805A0_NC_002978.6:217;T-19;0.0805084745762712	Mix-S2wMel-DOX-1_1-T7-1805B0_NC_002978.6:345;T-30;0.08
NC_002978.6	114272	T	C	Mix-S2wMel-DOX-1_1-T7-1805C0_NC_002978.6:213;C-9;0.0405405405405405	Mix-S2wMel-DOX-1_1-T7-1805A0_NC_002978.6:218;C-19;0.080168776371308	Mix-S2wMel-DOX-1_1-T7-1805B0_NC_002978.6:343;C-30;0.0804289544235925
NC_002978.6	114274	C	T	Mix-S2wMel-DOX-1_1-T7-1805B0_NC_002978.6:350;T-29;0.0765171503957784	Mix-S2wMel-DOX-1_1-T7-1805A0_NC_002978.6:228;T-18;0.0731707317073171	Mix-S2wMel-DOX-1_1-T7-1805C0_NC_002978.6:217;T-8;0.0355555555555556
NC_002978.6	114283	T	G	Mix-S2wMel-DOX-1_1-T7-1805A0_NC_002978.6:226;G-29;0.113725490196078	Mix-S2wMel-DOX-1_1-T7-1805C0_NC_002978.6:213;G-15;0.0657894736842105	Mix-S2wMel-DOX-1_1-T7-1805B0_NC_002978.6:348;G-35;0.0913838120104439
NC_002978.6	114291	T	C	Mix-S2wMel-DOX-1_1-T7-1805B0_NC_002978.6:345;C-39;0.1015625	Mix-S2wMel-DOX-1_1-T7-1805A0_NC_002978.6:226;C-30;0.1171875	Mix-S2wMel-DOX-1_1-T7-1805C0_NC_002978.6:215;C-19;0.0811965811965812
NC_002978.6	114298	T	C	Mix-S2wMel-DOX-1_1-T7-1805C0_NC_002978.6:227;C-19;0.0772357723577236	Mix-S2wMel-DOX-1_1-T7-1805A0_NC_002978.6:233;C-32;0.120754716981132	Mix-S2wMel-DOX-1_1-T7-1805B0_NC_002978.6:366;C-43;0.105134474327628
NC_002978.6	114347	A	G	Mix-S2wMel-DOX-1_1-T7-1805B0_NC_002978.6:399;G-36;0.0827586206896552	Mix-S2wMel-DOX-1_1-T7-1805A0_NC_002978.6:258;G-24;0.0851063829787234	Mix-S2wMel-DOX-1_1-T7-1805C0_NC_002978.6:246;G-28;0.102189781021898
NC_002978.6	114356	A	G	Mix-S2wMel-DOX-1_1-T7-1805B0_NC_002978.6:351;G-35;0.0906735751295337	Mix-S2wMel-DOX-1_1-T7-1805A0_NC_002978.6:215;G-22;0.0928270042194093	Mix-S2wMel-DOX-1_1-T7-1805C0_NC_002978.6:206;G-28;0.11965811965812
NC_002978.6	114362	C	T	Mix-S2wMel-DOX-1_1-T7-1805A0_NC_002978.6:225;T-21;0.0853658536585366	Mix-S2wMel-DOX-1_1-T7-1805C0_NC_002978.6:220;T-30;0.12	Mix-S2wMel-DOX-1_1-T7-1805B0_NC_002978.6:354;T-33;0.0852713178294574
NC_002978.6	114414	G	A	Mix-S2wMel-DOX-1_1-T7-1805C0_NC_002978.6:229;A-33;0.125954198473282	Mix-S2wMel-DOX-1_1-T7-1805A0_NC_002978.6:233;A-25;0.0968992248062016	Mix-S2wMel-DOX-1_1-T7-1805B0_NC_002978.6:366;A-42;0.102941176470588
NC_002978.6	114448	C	T	Mix-S2wMel-DOX-1_1-T7-1805C0_NC_002978.6:236;T-29;0.109433962264151	Mix-S2wMel-DOX-1_1-T7-1805A0_NC_002978.6:220;T-23;0.0946502057613169	Mix-S2wMel-DOX-1_1-T7-1805B0_NC_002978.6:371;T-41;0.0995145631067961
NC_002978.6	114610	C	=+1A	Mix-S2wMel-DOX-1_1-T7-1805A0_NC_002978.6:258;+1A-8;0.0300751879699248
NC_002978.6	117041	T	=+1G	Mix-S2wMel-DOX-1_1-T7-1805B0_NC_002978.6:474;+1G-50;0.0954198473282443	Mix-S2wMel-DOX-1_1-T7-1805A0_NC_002978.6:264;+1G-42;0.137254901960784
NC_002978.6	117267	A	G	Mix-S2wMel-DOX-1_1-T7-1805A0_NC_002978.6:310;G-38;0.109195402298851
NC_002978.6	117518	A	T	Mix-S2_wMel-DOX-1_1-T9-0106B0_NC_002978.6:245;T-14;0.0540540540540541	S2wMel2703A-premix0_NC_002978.6:134;T-6;0.0428571428571429	S2wMel2105030_NC_002978.6:98;T-6;0.0576923076923077	S2wMel1706A0_NC_002978.6:626;T-15;0.0234009360374415	Mix-S2wMel-DOX-1_1-T7-1805B0_NC_002978.6:339;T-12;0.0341880341880342	S2wMel0205A0_NC_002978.6:200;T-7;0.0338164251207729	Mix-S2wMel-DOX-1_1-T6-1105C0_NC_002978.6:232;T-11;0.0452674897119342	Mix-S2_DOX-wMel-1_1-T4-2004A0_NC_002978.6:639;T-20;0.0303490136570561	Mix-S2wMel-DOX-1_1-T6-1105A0_NC_002978.6:272;T-15;0.0522648083623693	Mix-JW18_wMel-DOX-1_1-T09-0706A0_NC_002978.6:476;T-15;0.0305498981670061	Mix-S2wMel-DOX-1_1-T8-2505B0_NC_002978.6:411;T-14;0.0329411764705882	S2wMel2803A0_NC_002978.6:248;T-11;0.0424710424710425	Mix-S2_wMel-DOX-1_1-T9-0106C0_NC_002978.6:253;T-9;0.0343511450381679	Mix-JW18_DOX-wMel-1_1-T6-1705A0_NC_002978.6:420;T-20;0.0454545454545455	Mix-S2wMel-DOX-1_1-T8-2505C0_NC_002978.6:668;T-29;0.0416068866571019	JW18wMel1508A0_NC_002978.6:184;T-8;0.0416666666666667	S2wMel1004A-C-premix0_NC_002978.6:329;T-9;0.0266272189349112	Mix-S2_DOX-wMel-1_1-T6-0405B0_NC_002978.6:1063;T-28;0.0256645279560037	Mix-S2wMel-DOX-1_1-T8-2505A0_NC_002978.6:597;T-15;0.0245098039215686	Mix-JW18_wMel-DOX-1_1-T09-0706C0_NC_002978.6:1011;T-30;0.0288184438040346	Mix-JW18_DOX-wMel-1_1-T8-3105A0_NC_002978.6:180;T-8;0.0425531914893617	Mix-S2_DOX-wMel-1_1-T3-1304B0_NC_002978.6:411;T-18;0.041958041958042	S2wMel2103150_NC_002978.6:210;T-8;0.036697247706422	Mix-JW18_wMel-DOX-1_1-T09-0706B0_NC_002978.6:721;T-23;0.0309139784946237	Mix-JW18_DOX-wMel-1_1-T8-3105C0_NC_002978.6:434;T-16;0.0355555555555556	Mix-S2_wMel-DOX-1_1-T9-0106A0_NC_002978.6:544;T-14;0.025089605734767	Mix-S2_DOX-wMel-1_1-T5-2704A0_NC_002978.6:168;T-8;0.0454545454545455	Mix-S2_DOX-wMel-1_1-T6-0405C0_NC_002978.6:918;T-26;0.0275423728813559	Mix-S2_DOX-wMel-1_1-T2-0704C0_NC_002978.6:287;T-10;0.0336700336700337	Mix-JW18_wMel-DOX-1_1-T10-1406B0_NC_002978.6:165;T-6;0.0350877192982456	Mix-S2_DOX-wMel-1_1-T2-0704B0_NC_002978.6:226;T-9;0.0382978723404255
NC_002978.6	117521	G	T	Mix-S2_wMel-DOX-1_1-T9-0106B0_NC_002978.6:250;T-17;0.0636704119850187	S2wMel2703A-premix0_NC_002978.6:143;T-9;0.0592105263157895	Mix-S2wMel-DOX-1_1-T7-1805B0_NC_002978.6:358;T-29;0.0749354005167959	S2wMel1706A0_NC_002978.6:645;T-17;0.0256797583081571	S2wMel0205A0_NC_002978.6:195;T-10;0.0487804878048781	Mix-S2wMel-DOX-1_1-T6-1105C0_NC_002978.6:243;T-10;0.0395256916996047	Mix-S2_DOX-wMel-1_1-T3-1304C0_NC_002978.6:327;T-15;0.043859649122807	S2wMel1804A0_NC_002978.6:123;T-9;0.0681818181818182	Mix-S2wMel-DOX-1_1-T8-2505B0_NC_002978.6:419;T-23;0.0520361990950226	Mix-S2_DOX-wMel-1_1-T2-0704A0_NC_002978.6:332;T-21;0.0594900849858357	Mix-S2wMel-DOX-1_1-T6-1105A0_NC_002978.6:283;T-15;0.0503355704697987	Mix-S2_DOX-wMel-1_1-T5-2704B0_NC_002978.6:253;T-12;0.0452830188679245	Mix-JW18_wMel-DOX-1_1-T09-0706A0_NC_002978.6:523;T-26;0.0473588342440801	S2wMel2803A0_NC_002978.6:249;T-20;0.0743494423791822	Mix-S2_DOX-wMel-1_1-T5-2704C0_NC_002978.6:232;T-8;0.0333333333333333	Mix-S2wMel-DOX-1_1-T7-1805C0_NC_002978.6:236;T-15;0.0597609561752988	Mix-S2_wMel-DOX-1_1-T9-0106C0_NC_002978.6:260;T-11;0.040590405904059	Mix-S2wMel-DOX-1_1-T8-2505C0_NC_002978.6:688;T-38;0.0523415977961433	Mix-S2wMel-DOX-1_1-T6-1105B0_NC_002978.6:272;T-15;0.0522648083623693	Mix-S2wMel-DOX-1_1-T7-1805A0_NC_002978.6:230;T-21;0.0836653386454183	Mix-S2_DOX-wMel-1_1-T6-0405B0_NC_002978.6:1120;T-46;0.039451114922813	Mix-S2wMel-DOX-1_1-T8-2505A0_NC_002978.6:583;T-27;0.0442622950819672	Mix-S2_DOX-wMel-1_1-T3-1304B0_NC_002978.6:434;T-21;0.0461538461538462	Mix-S2_DOX-wMel-1_1-T1-3003C0_NC_002978.6:109;T-9;0.076271186440678	Mix-JW18_wMel-DOX-1_1-T09-0706B0_NC_002978.6:723;T-38;0.049934296977661	Mix-JW18_DOX-wMel-1_1-T8-3105C0_NC_002978.6:458;T-18;0.0378151260504202	Mix-S2_DOX-wMel-1_1-T4-2004B0_NC_002978.6:412;T-21;0.0484988452655889	Mix-S2_wMel-DOX-1_1-T9-0106A0_NC_002978.6:562;T-36;0.0602006688963211	Mix-S2_DOX-wMel-1_1-T1-3003B0_NC_002978.6:177;T-12;0.0634920634920635	Mix-S2_DOX-wMel-1_1-T5-2704A0_NC_002978.6:162;T-6;0.0357142857142857	Mix-S2_DOX-wMel-1_1-T6-0405C0_NC_002978.6:930;T-46;0.0471311475409836	Mix-S2_DOX-wMel-1_1-T2-0704C0_NC_002978.6:287;T-13;0.0433333333333333	Mix-JW18_wMel-DOX-1_1-T10-1406B0_NC_002978.6:159;T-14;0.0809248554913295	Mix-S2_DOX-wMel-1_1-T4-2004C0_NC_002978.6:331;T-9;0.0264705882352941	Mix-JW18_DOX-wMel-1_1-T8-3105B0_NC_002978.6:223;T-16;0.0669456066945607
NC_002978.6	117527	A	T	Mix-S2wMel-DOX-1_1-T8-2505B0_NC_002978.6:358;T-13;0.0350404312668464	Mix-S2wMel-DOX-1_1-T6-1105A0_NC_002978.6:249;T-11;0.0423076923076923	S2wMel2803A0_NC_002978.6:221;T-9;0.0391304347826087	JW18wMel2703A-premix0_NC_002978.6:318;T-14;0.0421686746987952	Mix-S2_wMel-DOX-1_1-T9-0106B0_NC_002978.6:214;T-9;0.0403587443946188	Mix-JW18_DOX-wMel-1_1-T5-1005B0_NC_002978.6:723;T-21;0.0282258064516129	Mix-S2_DOX-wMel-1_1-T4-2004A0_NC_002978.6:567;T-17;0.0291095890410959	Mix-JW18_DOX-wMel-1_1-T7-2405B0_NC_002978.6:815;T-31;0.0366430260047281	Mix-S2_DOX-wMel-1_1-T1-3003B0_NC_002978.6:162;T-7;0.0414201183431953	Mix-JW18_wMel-DOX-1_1-T09-0706B0_NC_002978.6:663;T-14;0.0206794682422452	Mix-JW18_DOX-wMel-1_1-T5-1005C0_NC_002978.6:435;T-12;0.0268456375838926	Mix-S2_DOX-wMel-1_1-T2-0704B0_NC_002978.6:204;T-8;0.0377358490566038	Mix-S2_DOX-wMel-1_1-T4-2004C0_NC_002978.6:305;T-10;0.0317460317460317	Mix-JW18_DOX-wMel-1_1-T6-1705B0_NC_002978.6:394;T-22;0.0528846153846154	JW18wMel1004A-C-premix0_NC_002978.6:476;T-15;0.0305498981670061	Mix-S2wMel-DOX-1_1-T8-2505C0_NC_002978.6:616;T-26;0.0404984423676012	Mix-S2_DOX-wMel-1_1-T5-2704C0_NC_002978.6:200;T-8;0.0384615384615385	Mix-S2_wMel-DOX-1_1-T9-0106C0_NC_002978.6:219;T-7;0.0309734513274336	Mix-S2_DOX-wMel-1_1-T3-1304B0_NC_002978.6:376;T-11;0.0284237726098191	Mix-JW18_DOX-wMel-1_1-T8-3105A0_NC_002978.6:164;T-7;0.0409356725146199	Mix-JW18_wMel-DOX-1_1-T09-0706C0_NC_002978.6:927;T-20;0.0211193241816262	Mix-JW18_DOX-wMel-1_1-T7-2405A0_NC_002978.6:463;T-14;0.0293501048218029	Mix-S2wMel-DOX-1_1-T8-2505A0_NC_002978.6:560;T-20;0.0344827586206897	S2wMel1004A-C-premix0_NC_002978.6:313;T-16;0.0486322188449848	Mix-S2_DOX-wMel-1_1-T6-0405B0_NC_002978.6:989;T-26;0.025615763546798
NC_002978.6	117529	G	T	Mix-S2_DOX-wMel-1_1-T3-1304B0_NC_002978.6:388;T-21;0.0513447432762836	S2wMel1004A-C-premix0_NC_002978.6:336;T-22;0.0614525139664804	Mix-S2wMel-DOX-1_1-T7-1805A0_NC_002978.6:210;T-15;0.0666666666666667	Mix-S2wMel-DOX-1_1-T8-2505C0_NC_002978.6:629;T-47;0.0695266272189349	Mix-S2wMel-DOX-1_1-T6-1105B0_NC_002978.6:249;T-13;0.049618320610687	JW18wMel1508A0_NC_002978.6:167;T-11;0.0617977528089888	Mix-S2_wMel-DOX-1_1-T9-0106C0_NC_002978.6:243;T-11;0.0433070866141732	Mix-S2_DOX-wMel-1_1-T5-2704C0_NC_002978.6:205;T-14;0.0639269406392694	Mix-S2wMel-DOX-1_1-T7-1805C0_NC_002978.6:202;T-12;0.0560747663551402	Mix-JW18_DOX-wMel-1_1-T6-1705A0_NC_002978.6:398;T-27;0.0635294117647059	Mix-S2_DOX-wMel-1_1-T4-2004C0_NC_002978.6:310;T-15;0.0461538461538462	Mix-S2_DOX-wMel-1_1-T2-0704B0_NC_002978.6:207;T-15;0.0675675675675676	Mix-S2_DOX-wMel-1_1-T2-0704C0_NC_002978.6:254;T-17;0.0627306273062731	Mix-S2_DOX-wMel-1_1-T6-0405C0_NC_002978.6:850;T-33;0.0373725934314836	Mix-JW18_wMel-DOX-1_1-T10-1406B0_NC_002978.6:144;T-10;0.0649350649350649	Mix-S2_wMel-DOX-1_1-T9-0106A0_NC_002978.6:528;T-26;0.0469314079422383	Mix-S2_DOX-wMel-1_1-T4-2004B0_NC_002978.6:388;T-15;0.0372208436724566	S2wMel2103150_NC_002978.6:191;T-10;0.0497512437810945	Mix-JW18_DOX-wMel-1_1-T8-3105C0_NC_002978.6:423;T-25;0.0558035714285714	Mix-JW18_wMel-DOX-1_1-T10-1406C0_NC_002978.6:204;T-14;0.0642201834862385	Mix-S2_DOX-wMel-1_1-T4-2004A0_NC_002978.6:579;T-37;0.0600649350649351	Mix-S2_DOX-wMel-1_1-T3-1304C0_NC_002978.6:298;T-17;0.053968253968254	S2wMel0205A0_NC_002978.6:185;T-10;0.0512820512820513	Mix-S2wMel-DOX-1_1-T6-1105C0_NC_002978.6:225;T-14;0.0585774058577406	S2wMel1706A0_NC_002978.6:595;T-27;0.0434083601286174	Mix-S2wMel-DOX-1_1-T7-1805B0_NC_002978.6:319;T-24;0.0699708454810496	S2wMel2703A-premix0_NC_002978.6:132;T-10;0.0704225352112676	Mix-S2_wMel-DOX-1_1-T9-0106B0_NC_002978.6:213;T-9;0.0405405405405405	S2wMel2105030_NC_002978.6:89;T-7;0.0729166666666667	S2wMel2803A0_NC_002978.6:228;T-17;0.0693877551020408	Mix-JW18_wMel-DOX-1_1-T09-0706A0_NC_002978.6:458;T-27;0.0556701030927835	S2wMel2802A0_NC_002978.6:147;T-8;0.0516129032258065	Mix-S2wMel-DOX-1_1-T8-2505A0_NC_002978.6:577;T-34;0.0556464811783961	Mix-S2_DOX-wMel-1_1-T6-0405B0_NC_002978.6:1040;T-47;0.0432382704691812	Mix-JW18_wMel-DOX-1_1-T09-0706C0_NC_002978.6:956;T-54;0.0534653465346535	Mix-JW18_DOX-wMel-1_1-T6-1705C0_NC_002978.6:420;T-25;0.0561797752808989	Mix-JW18_DOX-wMel-1_1-T1-1204A0_NC_002978.6:223;T-18;0.0746887966804979	S2wMel1508A0_NC_002978.6:175;T-13;0.0691489361702128	Mix-JW18_DOX-wMel-1_1-T8-3105A0_NC_002978.6:174;T-12;0.0645161290322581	Mix-S2_DOX-wMel-1_1-T3-1304A0_NC_002978.6:267;T-14;0.0498220640569395	Mix-JW18_DOX-wMel-1_1-T8-3105B0_NC_002978.6:207;T-13;0.0590909090909091	Mix-JW18_wMel-DOX-1_1-T10-1406A0_NC_002978.6:67;T-8;0.106666666666667	Mix-S2_DOX-wMel-1_1-T5-2704A0_NC_002978.6:145;T-6;0.0397350993377483	Mix-S2_DOX-wMel-1_1-T1-3003B0_NC_002978.6:153;T-14;0.0838323353293413	Mix-JW18_wMel-DOX-1_1-T09-0706B0_NC_002978.6:695;T-32;0.0440165061898212	S2wMel1804A0_NC_002978.6:111;T-6;0.0512820512820513
NC_002978.6	117538	G	T	JW18wMel1804A0_NC_002978.6:239;T-8;0.0323886639676113	Mix-JW18_wMel-DOX-1_1-T09-0706A0_NC_002978.6:394;T-13;0.0319410319410319	Mix-S2_DOX-wMel-1_1-T2-0704B0_NC_002978.6:175;T-7;0.0384615384615385	Mix-JW18_DOX-wMel-1_1-T8-3105B0_NC_002978.6:166;T-7;0.0404624277456647	Mix-S2_DOX-wMel-1_1-T5-2704A0_NC_002978.6:126;T-6;0.0454545454545455	Mix-JW18_wMel-DOX-1_1-T10-1406B0_NC_002978.6:128;T-7;0.0518518518518519	Mix-S2wMel-DOX-1_1-T6-1105B0_NC_002978.6:215;T-8;0.0358744394618834	Mix-JW18_DOX-wMel-1_1-T5-1005B0_NC_002978.6:676;T-16;0.023121387283237	JW18wMel0703A0_NC_002978.6:567;T-16;0.0274442538593482	Mix-S2_DOX-wMel-1_1-T4-2004A0_NC_002978.6:518;T-13;0.0244821092278719	Mix-JW18_DOX-wMel-1_1-T3-2604B0_NC_002978.6:174;T-6;0.0333333333333333	Mix-JW18_DOX-wMel-1_1-T6-1705C0_NC_002978.6:370;T-10;0.0263157894736842	Mix-JW18_DOX-wMel-1_1-T7-2405A0_NC_002978.6:449;T-11;0.0239130434782609
NC_002978.6	117540	T	A	Mix-JW18_DOX-wMel-1_1-T8-3105B0_NC_002978.6:186;A-8;0.0412371134020619
NC_002978.6	117545	C	A	Mix-JW18_DOX-wMel-1_1-T6-1705B0_NC_002978.6:388;A-13;0.0324189526184539	S2wMel1508A0_NC_002978.6:142;A-7;0.0469798657718121	JW18wMel0207A0_NC_002978.6:141;A-13;0.0844155844155844	Mix-S2_wMel-DOX-1_1-T9-0106B0_NC_002978.6:216;A-10;0.0442477876106195	JW18wMel1807A_T0_0_sv_source0_NC_002978.6:95;A-9;0.0865384615384615	Mix-S2wMel-DOX-1_1-T8-2505B0_NC_002978.6:370;A-10;0.0263157894736842	S2wMel0108-premix0_NC_002978.6:135;A-9;0.0625
NC_002978.6	117546	A	T	Mix-S2_DOX-wMel-1_1-T2-0704B0_NC_002978.6:210;T-7;0.032258064516129
NC_002978.6	117554	A	C	JW18wMel1508A0_NC_002978.6:164;C-7;0.0409356725146199	Mix-S2_wMel-DOX-1_1-T9-0106C0_NC_002978.6:228;C-11;0.0460251046025105	Mix-S2wMel-DOX-1_1-T7-1805C0_NC_002978.6:212;C-8;0.0363636363636364	JW18wMel1403A0_NC_002978.6:254;C-10;0.0378787878787879	Mix-S2_DOX-wMel-1_1-T4-2004A0_NC_002978.6:534;C-21;0.0378378378378378	S2wMel2802A0_NC_002978.6:151;C-7;0.0443037974683544	Mix-S2_DOX-wMel-1_1-T3-1304C0_NC_002978.6:330;C-9;0.0265486725663717	Mix-JW18_wMel-DOX-1_1-T09-0706C0_NC_002978.6:984;C-24;0.0238095238095238	Mix-S2_DOX-wMel-1_1-T6-0405B0_NC_002978.6:972;C-21;0.0211480362537764	Mix-JW18_wMel-DOX-1_1-T09-0706A0_NC_002978.6:490;C-12;0.0239043824701195	Mix-S2_wMel-DOX-1_1-T9-0106A0_NC_002978.6:536;C-17;0.0307414104882459	Mix-JW18_DOX-wMel-1_1-T8-3105B0_NC_002978.6:202;C-9;0.042654028436019	Mix-S2_DOX-wMel-1_1-T2-0704B0_NC_002978.6:188;C-14;0.0693069306930693	JW18wMel0205A0_NC_002978.6:308;C-9;0.028391167192429
NC_002978.6	117557	G	T	Mix-S2wMel-DOX-1_1-T8-2505B0_NC_002978.6:331;T-14;0.0405797101449275	Mix-S2_DOX-wMel-1_1-T2-0704A0_NC_002978.6:255;T-9;0.0340909090909091	S2wMel2803A0_NC_002978.6:213;T-7;0.0318181818181818	S2wMel1706A0_NC_002978.6:532;T-13;0.0238532110091743	JW18wMel2803A0_NC_002978.6:284;T-8;0.0273972602739726	Mix-S2_DOX-wMel-1_1-T4-2004A0_NC_002978.6:511;T-18;0.0340264650283554	JW18wMel0703A0_NC_002978.6:577;T-14;0.0236886632825719	Mix-JW18_DOX-wMel-1_1-T5-1005B0_NC_002978.6:678;T-15;0.0216450216450216	Mix-JW18_DOX-wMel-1_1-T7-2405B0_NC_002978.6:707;T-16;0.0221300138312586	Mix-S2wMel-DOX-1_1-T6-1105C0_NC_002978.6:191;T-13;0.0637254901960784	S2wMel0205A0_NC_002978.6:140;T-6;0.0410958904109589	Mix-JW18_DOX-wMel-1_1-T1-1204C0_NC_002978.6:319;T-12;0.0362537764350453	JW18wMel2103290_NC_002978.6:175;T-7;0.0384615384615385	Mix-JW18_wMel-DOX-1_1-T09-0706B0_NC_002978.6:582;T-16;0.0267558528428094	Mix-JW18_DOX-wMel-1_1-T5-1005C0_NC_002978.6:418;T-12;0.027906976744186	Mix-JW18_DOX-wMel-1_1-T8-3105B0_NC_002978.6:171;T-8;0.0446927374301676	Mix-S2_DOX-wMel-1_1-T4-2004C0_NC_002978.6:255;T-8;0.0304182509505703	Mix-JW18_DOX-wMel-1_1-T4-0305A0_NC_002978.6:587;T-19;0.0313531353135314	JW18wMel1807A_T0_0_sv_source0_NC_002978.6:95;T-8;0.0776699029126214	Mix-S2_DOX-wMel-1_1-T2-0704C0_NC_002978.6:244;T-8;0.0317460317460317	Mix-S2wMel-DOX-1_1-T6-1105B0_NC_002978.6:214;T-8;0.036036036036036	Mix-S2wMel-DOX-1_1-T8-2505C0_NC_002978.6:559;T-13;0.0227272727272727	S2wMel0108-premix0_NC_002978.6:135;T-6;0.0425531914893617	Mix-S2_DOX-wMel-1_1-T3-1304B0_NC_002978.6:324;T-10;0.029940119760479	Mix-JW18_wMel-DOX-1_1-T09-0706C0_NC_002978.6:881;T-23;0.0254424778761062	Mix-JW18_DOX-wMel-1_1-T7-2405A0_NC_002978.6:445;T-13;0.0283842794759825	Mix-S2wMel-DOX-1_1-T8-2505A0_NC_002978.6:492;T-13;0.0257425742574257	S2wMel1004A-C-premix0_NC_002978.6:299;T-12;0.0385852090032154	S2wMel1508A0_NC_002978.6:158;T-6;0.0365853658536585	Mix-S2wMel-DOX-1_1-T7-1805A0_NC_002978.6:210;T-7;0.032258064516129	JW18wMel0207A0_NC_002978.6:141;T-12;0.0784313725490196
NC_002978.6	117567	A	T	Mix-JW18_wMel-DOX-1_1-T10-1406A0_NC_002978.6:60;T-6;0.0909090909090909
NC_002978.6	117574	G	T	Mix-S2_DOX-wMel-1_1-T5-2704A0_NC_002978.6:154;T-6;0.0375	Mix-S2_DOX-wMel-1_1-T2-0704B0_NC_002978.6:221;T-7;0.0307017543859649	Mix-S2wMel-DOX-1_1-T6-1105A0_NC_002978.6:291;T-11;0.0364238410596026	Mix-JW18_wMel-DOX-1_1-T09-0706A0_NC_002978.6:511;T-14;0.0266666666666667	Mix-S2_wMel-DOX-1_1-T9-0106A0_NC_002978.6:620;T-17;0.0266875981161695	Mix-S2wMel-DOX-1_1-T8-2505B0_NC_002978.6:423;T-14;0.0320366132723112	Mix-S2wMel-DOX-1_1-T8-2505A0_NC_002978.6:601;T-15;0.0243506493506494	Mix-JW18_wMel-DOX-1_1-T09-0706C0_NC_002978.6:1106;T-23;0.0203720106288751	Mix-S2wMel-DOX-1_1-T6-1105C0_NC_002978.6:256;T-9;0.0339622641509434	Mix-S2_DOX-wMel-1_1-T4-2004A0_NC_002978.6:574;T-16;0.0271186440677966	S2wMel0108-premix0_NC_002978.6:151;T-9;0.05625	Mix-S2_wMel-DOX-1_1-T9-0106B0_NC_002978.6:266;T-8;0.0291970802919708	Mix-S2_wMel-DOX-1_1-T9-0106C0_NC_002978.6:240;T-11;0.0438247011952191	Mix-S2_DOX-wMel-1_1-T5-2704C0_NC_002978.6:222;T-7;0.0305676855895196	Mix-S2wMel-DOX-1_1-T8-2505C0_NC_002978.6:719;T-19;0.0257452574525745	JW18wMel1508A0_NC_002978.6:150;T-10;0.0625
NC_002978.6	117577	T	A	JW18wMel2908A0_NC_002978.6:344;A-10;0.0282485875706215	Mix-JW18_DOX-wMel-1_1-T7-2405A0_NC_002978.6:475;A-12;0.0246406570841889	JW18wMel1007A0_NC_002978.6:273;A-14;0.0487804878048781
NC_002978.6	117579	A	C	Mix-JW18_wMel-DOX-1_1-T10-1406A0_NC_002978.6:72;C-6;0.0769230769230769
NC_002978.6	117828	G	A	Mix-S2wMel-DOX-1_1-T7-1805C0_NC_002978.6:298;A-28;0.0858895705521472	Mix-S2wMel-DOX-1_1-T7-1805A0_NC_002978.6:272;A-45;0.141955835962145
NC_002978.6	117952	C	T	Mix-S2wMel-DOX-1_1-T7-1805A0_NC_002978.6:265;T-50;0.158730158730159
NC_002978.6	118897	T	C	Mix-S2_wMel-wRi-1_1_23C-T6_1209A0_NC_002978.6:143;C-6;0.0402684563758389	Mix-S2_wMel-wRi-1_1_23C-T4-2808B0_NC_002978.6:120;C-7;0.0551181102362205	Mix-S2_wMel-wRi-1_1_23C-T5-0409C0_NC_002978.6:89;C-9;0.0918367346938776	Mix-JW18_wMel-wRi-1_1_23C-T6_1209C0_NC_002978.6:178;C-8;0.043010752688172	Mix-S2_wMel-wRi-1_1_23C-T6_1209C0_NC_002978.6:128;C-7;0.0518518518518519
NC_002978.6	118899	A	G	Mix-JW18_wMel-wRi-1_1_23C-T6_1209C0_NC_002978.6:179;G-9;0.0478723404255319	Mix-S2_wMel-wRi-1_1_23C-T6_1209C0_NC_002978.6:130;G-6;0.0441176470588235	Mix-S2_wMel-wRi-1_1_23C-T5-0409C0_NC_002978.6:89;G-9;0.0918367346938776	Mix-JW18_wMel-wRi-1_1_23C-T5-0409B0_NC_002978.6:90;G-6;0.0625	Mix-S2_wMel-wRi-1_1_23C-T4-2808B0_NC_002978.6:113;G-8;0.0661157024793388	Mix-S2_wMel-wRi-1_1_23C-T6_1209A0_NC_002978.6:141;G-6;0.0408163265306122
NC_002978.6	119009	A	G	Mix-S2wMel-DOX-1_1-T7-1805A0_NC_002978.6:330;G-16;0.046242774566474
NC_002978.6	119013	C	T	Mix-S2wMel-DOX-1_1-T7-1805A0_NC_002978.6:335;T-17;0.0482954545454545
NC_002978.6	119021	G	A	Mix-S2wMel-DOX-1_1-T7-1805A0_NC_002978.6:329;A-17;0.0491329479768786
NC_002978.6	119024	C	T	Mix-S2wMel-DOX-1_1-T7-1805A0_NC_002978.6:329;T-17;0.0491329479768786
NC_002978.6	119030	A	G	Mix-S2wMel-DOX-1_1-T7-1805A0_NC_002978.6:325;G-16;0.0469208211143695
NC_002978.6	119034	A	G	Mix-S2wMel-DOX-1_1-T7-1805A0_NC_002978.6:321;G-17;0.0502958579881657
NC_002978.6	119035	G	A	Mix-S2wMel-DOX-1_1-T7-1805A0_NC_002978.6:328;A-17;0.0492753623188406
NC_002978.6	119217	T	C	Mix-S2wMel-DOX-1_1-T7-1805A0_NC_002978.6:297;C-51;0.146551724137931
NC_002978.6	119219	A	G	Mix-S2wMel-DOX-1_1-T7-1805A0_NC_002978.6:299;G-50;0.143266475644699
NC_002978.6	121276	A	G	Mix-S2wMel-DOX-1_1-T7-1805A0_NC_002978.6:291;G-38;0.115501519756839	Mix-S2wMel-DOX-1_1-T7-1805C0_NC_002978.6:317;G-29;0.0838150289017341
NC_002978.6	121314	T	G	Mix-S2wMel-DOX-1_1-T7-1805A0_NC_002978.6:270;G-32;0.105960264900662	Mix-S2wMel-DOX-1_1-T7-1805C0_NC_002978.6:271;G-22;0.0750853242320819
NC_002978.6	121316	G	A	Mix-S2wMel-DOX-1_1-T7-1805B0_NC_002978.6:434;A-65;0.130260521042084	Mix-S2wMel-DOX-1_1-T7-1805A0_NC_002978.6:242;A-32;0.116788321167883	Mix-S2wMel-DOX-1_1-T7-1805C0_NC_002978.6:255;A-21;0.0760869565217391
NC_002978.6	121318	T	C	Mix-S2wMel-DOX-1_1-T7-1805A0_NC_002978.6:256;C-32;0.111111111111111	Mix-S2wMel-DOX-1_1-T7-1805C0_NC_002978.6:250;C-21;0.0774907749077491	Mix-S2wMel-DOX-1_1-T7-1805B0_NC_002978.6:440;C-63;0.125248508946322
NC_002978.6	121348	C	T	Mix-S2wMel-DOX-1_1-T7-1805B0_NC_002978.6:450;T-66;0.127906976744186	Mix-S2wMel-DOX-1_1-T7-1805C0_NC_002978.6:271;T-22;0.0750853242320819	Mix-S2wMel-DOX-1_1-T7-1805A0_NC_002978.6:268;T-39;0.127035830618893
NC_002978.6	121409	G	C	Mix-S2wMel-DOX-1_1-T7-1805B0_NC_002978.6:447;C-51;0.102409638554217	Mix-S2wMel-DOX-1_1-T7-1805A0_NC_002978.6:268;C-38;0.124183006535948	Mix-S2wMel-DOX-1_1-T7-1805C0_NC_002978.6:269;C-27;0.0912162162162162
NC_002978.6	121411	A	T	Mix-S2wMel-DOX-1_1-T7-1805B0_NC_002978.6:397;T-52;0.115812917594655	Mix-S2wMel-DOX-1_1-T7-1805C0_NC_002978.6:233;T-23;0.08984375	Mix-S2wMel-DOX-1_1-T7-1805A0_NC_002978.6:253;T-38;0.130584192439863
NC_002978.6	121417	A	G	Mix-S2wMel-DOX-1_1-T7-1805A0_NC_002978.6:277;G-38;0.120634920634921	Mix-S2wMel-DOX-1_1-T7-1805C0_NC_002978.6:257;G-26;0.0918727915194346	Mix-S2wMel-DOX-1_1-T7-1805B0_NC_002978.6:427;G-54;0.112266112266112
NC_002978.6	121429	C	T	Mix-S2wMel-DOX-1_1-T7-1805B0_NC_002978.6:417;T-53;0.112765957446809	Mix-S2wMel-DOX-1_1-T7-1805C0_NC_002978.6:268;T-30;0.100671140939597	Mix-S2wMel-DOX-1_1-T7-1805A0_NC_002978.6:261;T-42;0.138613861386139
NC_002978.6	121447	C	T	Mix-S2wMel-DOX-1_1-T7-1805A0_NC_002978.6:265;T-42;0.136807817589577	Mix-S2wMel-DOX-1_1-T7-1805C0_NC_002978.6:267;T-29;0.097972972972973	Mix-S2wMel-DOX-1_1-T7-1805B0_NC_002978.6:445;T-49;0.0991902834008097
NC_002978.6	121450	C	T	Mix-S2wMel-DOX-1_1-T7-1805B0_NC_002978.6:476;T-51;0.0967741935483871	Mix-S2wMel-DOX-1_1-T7-1805A0_NC_002978.6:281;T-44;0.135384615384615	Mix-S2wMel-DOX-1_1-T7-1805C0_NC_002978.6:285;T-30;0.0952380952380952
NC_002978.6	121459	C	T	Mix-S2wMel-DOX-1_1-T7-1805C0_NC_002978.6:274;T-30;0.0986842105263158	Mix-S2wMel-DOX-1_1-T7-1805A0_NC_002978.6:276;T-46;0.142857142857143	Mix-S2wMel-DOX-1_1-T7-1805B0_NC_002978.6:463;T-46;0.0903732809430255
NC_002978.6	121462	T	C	Mix-S2wMel-DOX-1_1-T7-1805C0_NC_002978.6:270;C-29;0.096989966555184	Mix-S2wMel-DOX-1_1-T7-1805A0_NC_002978.6:269;C-46;0.146031746031746	Mix-S2wMel-DOX-1_1-T7-1805B0_NC_002978.6:458;C-48;0.0948616600790514
NC_002978.6	121465	A	G	Mix-S2wMel-DOX-1_1-T7-1805C0_NC_002978.6:266;G-30;0.101351351351351	Mix-S2wMel-DOX-1_1-T7-1805A0_NC_002978.6:275;G-47;0.145962732919255	Mix-S2wMel-DOX-1_1-T7-1805B0_NC_002978.6:463;G-48;0.0939334637964775
NC_002978.6	121471	G	A	Mix-S2wMel-DOX-1_1-T7-1805B0_NC_002978.6:465;A-49;0.0953307392996109	Mix-S2wMel-DOX-1_1-T7-1805A0_NC_002978.6:264;A-47;0.15112540192926	Mix-S2wMel-DOX-1_1-T7-1805C0_NC_002978.6:280;A-30;0.0967741935483871
NC_002978.6	121489	G	A	Mix-S2wMel-DOX-1_1-T7-1805A0_NC_002978.6:276;A-49;0.150769230769231	Mix-S2wMel-DOX-1_1-T7-1805C0_NC_002978.6:312;A-35;0.100864553314121
NC_002978.6	121492	T	C	Mix-S2wMel-DOX-1_1-T7-1805C0_NC_002978.6:309;C-35;0.101744186046512	Mix-S2wMel-DOX-1_1-T7-1805A0_NC_002978.6:288;C-49;0.14540059347181
NC_002978.6	121543	C	T	Mix-S2wMel-DOX-1_1-T7-1805A0_NC_002978.6:300;T-42;0.12280701754386
NC_002978.6	121549	C	A	Mix-S2wMel-DOX-1_1-T7-1805A0_NC_002978.6:303;A-44;0.126801152737752
NC_002978.6	121600	G	A	Mix-S2wMel-DOX-1_1-T7-1805A0_NC_002978.6:318;A-30;0.0862068965517241
NC_002978.6	121603	T	C	Mix-S2wMel-DOX-1_1-T7-1805A0_NC_002978.6:310;C-31;0.0909090909090909
NC_002978.6	121651	A	G	Mix-S2wMel-DOX-1_1-T7-1805C0_NC_002978.6:312;G-28;0.0823529411764706	Mix-S2wMel-DOX-1_1-T7-1805A0_NC_002978.6:288;G-38;0.116564417177914
NC_002978.6	121654	G	T	Mix-S2wMel-DOX-1_1-T7-1805C0_NC_002978.6:319;T-25;0.0726744186046512	Mix-S2wMel-DOX-1_1-T7-1805A0_NC_002978.6:295;T-39;0.116766467065868
NC_002978.6	121660	C	T	Mix-S2wMel-DOX-1_1-T7-1805A0_NC_002978.6:282;T-39;0.121495327102804	Mix-S2wMel-DOX-1_1-T7-1805C0_NC_002978.6:309;T-28;0.0830860534124629
NC_002978.6	121667	A	G	Mix-S2wMel-DOX-1_1-T7-1805A0_NC_002978.6:295;G-32;0.0978593272171254
NC_002978.6	121668	C	T	Mix-S2wMel-DOX-1_1-T7-1805A0_NC_002978.6:295;T-32;0.0978593272171254
NC_002978.6	121681	A	C	Mix-S2wMel-DOX-1_1-T7-1805C0_NC_002978.6:311;C-30;0.0879765395894428	Mix-S2wMel-DOX-1_1-T7-1805A0_NC_002978.6:282;C-42;0.12962962962963
NC_002978.6	122256	A	C	Mix-S2_wMel-wRi-1_1K-T7-1805C0_NC_002978.6:93;C-6;0.0606060606060606
NC_002978.6	123227	A	G	Mix-JW18_wMel-wRi-1_1_23C-T6_1209C0_NC_002978.6:121;G-6;0.047244094488189	Mix-S2_wMel-wRi-1_1_23C-T6_1209A0_NC_002978.6:120;G-9;0.0697674418604651
NC_002978.6	123237	C	A;G	Mix-JW18_wMel-wRi-1_1_23C-T5-0409B0_NC_002978.6:120;A-6;0.0476190476190476	Mix-S2_wMel-wRi-1_1_23C-T6_1209A0_NC_002978.6:159;A-6;0.0363636363636364	Mix-S2_wMel-wRi-1_1_23C-T5-0409C0_NC_002978.6:96;A-7;0.0679611650485437	Mix-JW18_wMel-wRi-1_1_23C-T6_1209C0_NC_002978.6:179;G-7;0.0376344086021505
NC_002978.6	123273	C	T	Mix-S2wMel-DOX-1_1-T7-1805B0_NC_002978.6:453;T-38;0.0773930753564155	Mix-S2wMel-DOX-1_1-T7-1805A0_NC_002978.6:271;T-38;0.122977346278317
NC_002978.6	123501	G	A	Mix-S2wMel-DOX-1_1-T7-1805A0_NC_002978.6:263;A-16;0.0573476702508961
NC_002978.6	123648	C	=+1T	Mix-S2_DOX-wMel-1_1-T6-0405B0_NC_002978.6:1196;+1T-22;0.0180623973727422
NC_002978.6	124583	G	A	Mix-S2wMel-DOX-1_1-T7-1805C0_NC_002978.6:313;A-32;0.0927536231884058	Mix-S2wMel-DOX-1_1-T7-1805A0_NC_002978.6:287;A-47;0.140718562874251
NC_002978.6	124973	G	A	Mix-S2wMel-DOX-1_1-T7-1805A0_NC_002978.6:294;A-53;0.152737752161383
NC_002978.6	124984	G	A	Mix-S2wMel-DOX-1_1-T7-1805A0_NC_002978.6:290;A-53;0.154518950437318
NC_002978.6	124993	T	C	Mix-S2wMel-DOX-1_1-T7-1805A0_NC_002978.6:290;C-50;0.147058823529412
NC_002978.6	125033	G	A	Mix-S2wMel-DOX-1_1-T7-1805A0_NC_002978.6:287;A-55;0.160818713450292
NC_002978.6	125182	G	A	Mix-S2wMel-DOX-1_1-T7-1805A0_NC_002978.6:304;A-43;0.123919308357349
NC_002978.6	125834	A	G	Mix-S2wMel-DOX-1_1-T7-1805A0_NC_002978.6:299;G-46;0.133333333333333
NC_002978.6	126141	T	C	Mix-S2wMel-DOX-1_1-T7-1805A0_NC_002978.6:320;C-25;0.072463768115942
NC_002978.6	126328	A	C	Mix-S2_wMel-wRi-1_1K-T7-1805C0_NC_002978.6:284;C-14;0.0469798657718121
NC_002978.6	127087	A	C	Mix-S2_wMel-wRi-1_1K-T7-1805C0_NC_002978.6:169;C-6;0.0342857142857143
NC_002978.6	127130	A	T	JW18wMel2908A0_NC_002978.6:303;T-10;0.0319488817891374
NC_002978.6	127299	G	C	Mix-S2wMel-DOX-1_1-T7-1805C0_NC_002978.6:235;C-33;0.123134328358209	Mix-S2wMel-DOX-1_1-T7-1805A0_NC_002978.6:210;C-29;0.121338912133891	Mix-S2wMel-DOX-1_1-T7-1805B0_NC_002978.6:363;C-50;0.121065375302663
NC_002978.6	127378	G	A	Mix-S2wMel-DOX-1_1-T7-1805B0_NC_002978.6:386;A-61;0.136465324384787	Mix-S2wMel-DOX-1_1-T7-1805A0_NC_002978.6:239;A-42;0.149466192170818	Mix-S2wMel-DOX-1_1-T7-1805C0_NC_002978.6:255;A-32;0.111498257839721
NC_002978.6	127644	G	A	Mix-S2wMel-DOX-1_1-T7-1805C0_NC_002978.6:234;A-43;0.155234657039711	Mix-S2wMel-DOX-1_1-T7-1805A0_NC_002978.6:217;A-66;0.23321554770318	Mix-S2wMel-DOX-1_1-T7-1805B0_NC_002978.6:360;A-71;0.164733178654292
NC_002978.6	127917	C	T	Mix-S2wMel-DOX-1_1-T7-1805C0_NC_002978.6:176;T-36;0.169811320754717
NC_002978.6	127955	G	A	Mix-S2wMel-DOX-1_1-T7-1805C0_NC_002978.6:172;A-31;0.152709359605911
NC_002978.6	127964	A	C	Mix-S2_wMel-wRi-1_1K-T7-1805C0_NC_002978.6:158;C-7;0.0424242424242424
NC_002978.6	127967	A	G	Mix-S2wMel-DOX-1_1-T7-1805C0_NC_002978.6:174;G-28;0.138613861386139
NC_002978.6	127969	G	A	Mix-S2wMel-DOX-1_1-T7-1805C0_NC_002978.6:179;A-27;0.131067961165049
NC_002978.6	127973	T	C	Mix-S2wMel-DOX-1_1-T7-1805C0_NC_002978.6:187;C-29;0.134259259259259	Mix-S2wMel-DOX-1_1-T7-1805B0_NC_002978.6:261;C-43;0.141447368421053
NC_002978.6	127994	A	G	Mix-S2wMel-DOX-1_1-T7-1805C0_NC_002978.6:167;G-28;0.143589743589744
NC_002978.6	128100	A	G	Mix-S2wMel-DOX-1_1-T7-1805B0_NC_002978.6:267;G-43;0.138709677419355	Mix-S2wMel-DOX-1_1-T7-1805A0_NC_002978.6:143;G-45;0.23936170212766
NC_002978.6	128105	A	G	Mix-S2wMel-DOX-1_1-T7-1805C0_NC_002978.6:173;G-23;0.11734693877551	Mix-S2wMel-DOX-1_1-T7-1805A0_NC_002978.6:152;G-46;0.232323232323232	Mix-S2wMel-DOX-1_1-T7-1805B0_NC_002978.6:283;G-45;0.13719512195122
NC_002978.6	128110	G	A	Mix-S2wMel-DOX-1_1-T7-1805B0_NC_002978.6:289;A-54;0.157434402332362	Mix-S2wMel-DOX-1_1-T7-1805A0_NC_002978.6:152;A-53;0.258536585365854	Mix-S2wMel-DOX-1_1-T7-1805C0_NC_002978.6:172;A-24;0.122448979591837
NC_002978.6	128121	G	A	Mix-S2wMel-DOX-1_1-T7-1805B0_NC_002978.6:284;A-62;0.179190751445087	Mix-S2wMel-DOX-1_1-T7-1805C0_NC_002978.6:166;A-27;0.139896373056995	Mix-S2wMel-DOX-1_1-T7-1805A0_NC_002978.6:160;A-59;0.269406392694064
NC_002978.6	128125	C	T	Mix-S2wMel-DOX-1_1-T7-1805A0_NC_002978.6:153;T-58;0.274881516587678	Mix-S2wMel-DOX-1_1-T7-1805B0_NC_002978.6:265;T-61;0.187116564417178
NC_002978.6	128127	A	G	Mix-S2wMel-DOX-1_1-T7-1805A0_NC_002978.6:157;G-57;0.266355140186916	Mix-S2wMel-DOX-1_1-T7-1805B0_NC_002978.6:269;G-61;0.184848484848485
NC_002978.6	128180	C	T	Mix-S2wMel-DOX-1_1-T7-1805B0_NC_002978.6:284;T-63;0.181556195965418	Mix-S2wMel-DOX-1_1-T7-1805A0_NC_002978.6:159;T-63;0.283783783783784	Mix-S2wMel-DOX-1_1-T7-1805C0_NC_002978.6:169;T-33;0.163366336633663
NC_002978.6	128594	T	G	Mix-S2_DOX-wMel-1_1-T2-0704B0_NC_002978.6:172;G-8;0.0444444444444444
NC_002978.6	129081	T	G	Mix-S2wMel-DOX-1_1-T7-1805B0_NC_002978.6:311;G-65;0.172872340425532	Mix-S2wMel-DOX-1_1-T7-1805A0_NC_002978.6:190;G-49;0.205020920502092	Mix-S2wMel-DOX-1_1-T7-1805C0_NC_002978.6:214;G-40;0.15748031496063
NC_002978.6	129759	A	G	Mix-S2wMel-DOX-1_1-T7-1805C0_NC_002978.6:228;G-52;0.185714285714286	Mix-S2wMel-DOX-1_1-T7-1805A0_NC_002978.6:251;G-75;0.230061349693252	Mix-S2wMel-DOX-1_1-T7-1805B0_NC_002978.6:370;G-76;0.170403587443946
NC_002978.6	129776	G	A	Mix-S2wMel-DOX-1_1-T7-1805A0_NC_002978.6:250;A-65;0.206349206349206	Mix-S2wMel-DOX-1_1-T7-1805C0_NC_002978.6:234;A-52;0.181818181818182	Mix-S2wMel-DOX-1_1-T7-1805B0_NC_002978.6:378;A-73;0.161862527716186
NC_002978.6	129786	C	T	Mix-S2wMel-DOX-1_1-T7-1805C0_NC_002978.6:237;T-55;0.188356164383562	Mix-S2wMel-DOX-1_1-T7-1805A0_NC_002978.6:242;T-70;0.224358974358974	Mix-S2wMel-DOX-1_1-T7-1805B0_NC_002978.6:370;T-80;0.177777777777778
NC_002978.6	129794	T	C	Mix-S2wMel-DOX-1_1-T7-1805B0_NC_002978.6:378;C-80;0.174672489082969	Mix-S2wMel-DOX-1_1-T7-1805A0_NC_002978.6:252;C-73;0.224615384615385	Mix-S2wMel-DOX-1_1-T7-1805C0_NC_002978.6:236;C-55;0.189003436426117
NC_002978.6	129801	C	T	Mix-S2wMel-DOX-1_1-T7-1805B0_NC_002978.6:398;T-83;0.172557172557173	Mix-S2wMel-DOX-1_1-T7-1805C0_NC_002978.6:255;T-57;0.182692307692308	Mix-S2wMel-DOX-1_1-T7-1805A0_NC_002978.6:265;T-73;0.215976331360947
NC_002978.6	130035	G	T	Mix-S2wMel-DOX-1_1-T7-1805B0_NC_002978.6:291;T-87;0.23015873015873	Mix-S2wMel-DOX-1_1-T7-1805A0_NC_002978.6:229;T-60;0.207612456747405	Mix-S2wMel-DOX-1_1-T7-1805C0_NC_002978.6:238;T-40;0.143884892086331
NC_002978.6	130041	T	C	Mix-S2wMel-DOX-1_1-T7-1805C0_NC_002978.6:218;C-40;0.155038759689922	Mix-S2wMel-DOX-1_1-T7-1805A0_NC_002978.6:208;C-62;0.22962962962963	Mix-S2wMel-DOX-1_1-T7-1805B0_NC_002978.6:281;C-87;0.236413043478261
NC_002978.6	130057	A	G	Mix-S2wMel-DOX-1_1-T7-1805B0_NC_002978.6:312;G-86;0.21608040201005	Mix-S2wMel-DOX-1_1-T7-1805C0_NC_002978.6:231;G-34;0.128301886792453	Mix-S2wMel-DOX-1_1-T7-1805A0_NC_002978.6:229;G-60;0.207612456747405
NC_002978.6	130092	G	A	Mix-S2wMel-DOX-1_1-T7-1805C0_NC_002978.6:200;A-32;0.137931034482759	Mix-S2wMel-DOX-1_1-T7-1805A0_NC_002978.6:191;A-59;0.236	Mix-S2wMel-DOX-1_1-T7-1805B0_NC_002978.6:295;A-81;0.215425531914894
NC_002978.6	130104	A	G	Mix-S2wMel-DOX-1_1-T7-1805C0_NC_002978.6:225;G-32;0.124513618677043	Mix-S2wMel-DOX-1_1-T7-1805A0_NC_002978.6:220;G-58;0.20863309352518	Mix-S2wMel-DOX-1_1-T7-1805B0_NC_002978.6:334;G-84;0.200956937799043
NC_002978.6	130134	C	T	Mix-S2wMel-DOX-1_1-T7-1805B0_NC_002978.6:335;T-81;0.194711538461538	Mix-S2wMel-DOX-1_1-T7-1805C0_NC_002978.6:208;T-32;0.133333333333333	Mix-S2wMel-DOX-1_1-T7-1805A0_NC_002978.6:209;T-54;0.20532319391635
NC_002978.6	130137	T	G	Mix-S2wMel-DOX-1_1-T7-1805A0_NC_002978.6:211;G-54;0.20377358490566	Mix-S2wMel-DOX-1_1-T7-1805C0_NC_002978.6:218;G-33;0.131474103585657	Mix-S2wMel-DOX-1_1-T7-1805B0_NC_002978.6:337;G-83;0.197619047619048
NC_002978.6	130148	G	T	Mix-S2wMel-DOX-1_1-T7-1805C0_NC_002978.6:219;T-32;0.127490039840637	Mix-S2wMel-DOX-1_1-T7-1805A0_NC_002978.6:217;T-55;0.202205882352941	Mix-S2wMel-DOX-1_1-T7-1805B0_NC_002978.6:346;T-86;0.199074074074074
NC_002978.6	130169	A	C	Mix-S2wMel-DOX-1_1-T7-1805B0_NC_002978.6:344;C-77;0.182897862232779	Mix-S2wMel-DOX-1_1-T7-1805A0_NC_002978.6:207;C-50;0.194552529182879	Mix-S2wMel-DOX-1_1-T7-1805C0_NC_002978.6:204;C-34;0.142857142857143
NC_002978.6	130320	T	C	Mix-S2wMel-DOX-1_1-T7-1805B0_NC_002978.6:301;C-64;0.175342465753425	Mix-S2wMel-DOX-1_1-T7-1805A0_NC_002978.6:190;C-56;0.227642276422764	Mix-S2wMel-DOX-1_1-T7-1805C0_NC_002978.6:222;C-33;0.129411764705882
NC_002978.6	130538	C	T	Mix-S2wMel-DOX-1_1-T7-1805A0_NC_002978.6:179;T-20;0.100502512562814	Mix-S2wMel-DOX-1_1-T7-1805C0_NC_002978.6:197;T-15;0.0707547169811321	Mix-S2wMel-DOX-1_1-T7-1805B0_NC_002978.6:289;T-26;0.0825396825396825
NC_002978.6	130575	T	C	JW18wMel0108A0_NC_002978.6:147;C-9;0.0576923076923077
NC_002978.6	130578	T	G	Mix-JW18_wMel-wRi-1_1_23C-T6_1209A0_NC_002978.6:120;G-6;0.0476190476190476	JW18wMel0108A0_NC_002978.6:141;G-9;0.06	JW18wMel2908A0_NC_002978.6:173;G-6;0.0335195530726257	JW18wMel2606A_T0_0_sv_source0_NC_002978.6:150;G-6;0.0384615384615385
NC_002978.6	130583	A	G	JW18wMel2908A0_NC_002978.6:169;G-6;0.0342857142857143
NC_002978.6	130594	G	A	Mix-S2wMel-DOX-1_1-T7-1805B0_NC_002978.6:316;A-47;0.129476584022039	Mix-S2wMel-DOX-1_1-T7-1805C0_NC_002978.6:204;A-26;0.11304347826087	Mix-S2wMel-DOX-1_1-T7-1805A0_NC_002978.6:215;A-36;0.143426294820717
NC_002978.6	130782	C	G	Mix-S2wMel-DOX-1_1-T7-1805B0_NC_002978.6:369;G-65;0.149769585253456	Mix-S2wMel-DOX-1_1-T7-1805A0_NC_002978.6:243;G-43;0.15034965034965	Mix-S2wMel-DOX-1_1-T7-1805C0_NC_002978.6:238;G-26;0.0984848484848485
NC_002978.6	130925	A	G	Mix-S2wMel-DOX-1_1-T7-1805B0_NC_002978.6:356;G-39;0.0987341772151899	JW18wMel1107A_T0_0_sv_source0_NC_002978.6:214;G-7;0.0316742081447964	JW18wMel0407A_T0_0_sv_source0_NC_002978.6:289;G-10;0.0334448160535117	Mix-S2wMel-DOX-1_1-T7-1805A0_NC_002978.6:231;G-25;0.09765625	Mix-S2wMel-DOX-1_1-T7-1805C0_NC_002978.6:234;G-21;0.0823529411764706
NC_002978.6	130957	T	C	Mix-S2wMel-DOX-1_1-T7-1805B0_NC_002978.6:335;C-9;0.0261627906976744
NC_002978.6	130970	G	A	JW18wMel0108A0_NC_002978.6:146;A-6;0.0394736842105263	Mix-JW18_wMel-wRi-1_1_23C-T6_1209A0_NC_002978.6:125;A-6;0.0458015267175573	JW18wMel2606A_T0_0_sv_source0_NC_002978.6:193;A-8;0.0398009950248756	JW18wMel0407A_T0_0_sv_source0_NC_002978.6:280;A-9;0.0311418685121107
NC_002978.6	130973	A	G	JW18wMel0108A0_NC_002978.6:142;G-7;0.0469798657718121	Mix-JW18_wMel-wRi-1_1_23C-T6_1209C0_NC_002978.6:69;G-6;0.08	JW18wMel2606A_T0_0_sv_source0_NC_002978.6:184;G-11;0.0564102564102564	JW18wMel2908A0_NC_002978.6:182;G-11;0.0569948186528497	Mix-JW18_wMel-wRi-1_1_23C-T6_1209A0_NC_002978.6:123;G-11;0.082089552238806	JW18wMel2507A0_NC_002978.6:225;G-10;0.0425531914893617	JW18wMel0407A_T0_0_sv_source0_NC_002978.6:266;G-17;0.0600706713780919	Mix-JW18_wMel-wRi-1_1_23C-T6_1209B0_NC_002978.6:63;G-12;0.16	Mix-S2_wMel-wRi-1_1_23C-T6_1209A0_NC_002978.6:71;G-6;0.0779220779220779	S2wMel1909A0_NC_002978.6:149;G-8;0.0509554140127389	Mix-S2wMel-DOX-1_1-T7-1805B0_NC_002978.6:306;G-17;0.0526315789473684	Mix-S2_wMel-wRi-1_1_23C-T5-0409A0_NC_002978.6:40;G-9;0.183673469387755	Mix-S2wMel-DOX-1_1-T7-1805C0_NC_002978.6:215;G-12;0.052863436123348	Mix-S2_wMel-wRi-1_1_23C-T4-2808C0_NC_002978.6:63;G-7;0.1	JW18wMel0207A0_NC_002978.6:108;G-6;0.0526315789473684	Mix-S2wMel-DOX-1_1-T7-1805A0_NC_002978.6:210;G-13;0.0582959641255605
NC_002978.6	130983	T	C	JW18wMel0407A_T0_0_sv_source0_NC_002978.6:251;C-12;0.0456273764258555	JW18wMel0207A0_NC_002978.6:99;C-8;0.0747663551401869	JW18wMel2507A0_NC_002978.6:207;C-14;0.0633484162895928	JW18wMel2606A_T0_0_sv_source0_NC_002978.6:176;C-8;0.0434782608695652	JW18wMel2908A0_NC_002978.6:182;C-7;0.037037037037037	JW18wMel0108A0_NC_002978.6:132;C-7;0.0503597122302158
NC_002978.6	130985	C	T	JW18wMel2606A_T0_0_sv_source0_NC_002978.6:178;T-10;0.0531914893617021	Mix-JW18_wMel-wRi-1_1_23C-T6_1209C0_NC_002978.6:72;T-7;0.0886075949367089	JW18wMel0108A0_NC_002978.6:127;T-8;0.0592592592592593	JW18wMel0407A_T0_0_sv_source0_NC_002978.6:245;T-17;0.0648854961832061	JW18wMel2507A0_NC_002978.6:209;T-13;0.0585585585585586	Mix-S2_wMel-wRi-1_1_23C-T5-0409A0_NC_002978.6:49;T-6;0.109090909090909	Mix-S2wMel-DOX-1_1-T7-1805C0_NC_002978.6:205;T-12;0.0552995391705069	S2wMel1909A0_NC_002978.6:131;T-9;0.0642857142857143	JW18wMel0207A0_NC_002978.6:98;T-6;0.0576923076923077	Mix-S2wMel-DOX-1_1-T7-1805A0_NC_002978.6:191;T-13;0.0637254901960784	S2wMel1508A0_NC_002978.6:119;T-8;0.062992125984252
NC_002978.6	131008	C	T	Mix-S2_wMel-wRi-1_1_23C-T4-2808B0_NC_002978.6:62;T-7;0.101449275362319	Mix-S2_wMel-wRi-1_1_23C-T6_1209B0_NC_002978.6:65;T-6;0.0845070422535211	JW18wMel1909A0_NC_002978.6:106;T-8;0.0701754385964912	Mix-S2_wMel-wRi-1_1_23C-T5-0409C0_NC_002978.6:49;T-7;0.125	Mix-S2_wMel-wRi-1_1_23C-T6_1209A0_NC_002978.6:112;T-8;0.0666666666666667	Mix-JW18_wMel-wRi-1_1_23C-T6_1209B0_NC_002978.6:106;T-6;0.0535714285714286	Mix-JW18_wMel-wRi-1_1_23C-T6_1209C0_NC_002978.6:115;T-7;0.0573770491803279	Mix-S2_wMel-wRi-1_1_23C-T6_1209C0_NC_002978.6:80;T-6;0.0697674418604651
NC_002978.6	131010	A	G	Mix-S2wMel-DOX-1_1-T7-1805A0_NC_002978.6:183;G-7;0.0368421052631579
NC_002978.6	131110	T	C	Mix-JW18_wMel-wRi-1_1_23C-T6_1209B0_NC_002978.6:161;C-6;0.0359281437125748
NC_002978.6	131120	A	G	Mix-S2_wMel-wRi-1_1_23C-T5-0409C0_NC_002978.6:124;G-6;0.0461538461538462
NC_002978.6	131145	G	A	Mix-S2_wMel-wRi-1_1_23C-T5-0409C0_NC_002978.6:119;A-7;0.0555555555555556	Mix-JW18_wMel-wRi-1_1_23C-T6_1209A0_NC_002978.6:374;A-10;0.0260416666666667
NC_002978.6	131165	G	=+1A	Mix-S2_wMel-wRi-1_100-T7-2405A0_NC_002978.6:147;+1A-6;0.0392156862745098
NC_002978.6	131198	G	A	Mix-JW18_wMel-wRi-1_1_23C-T6_1209C0_NC_002978.6:271;A-8;0.028673835125448
NC_002978.6	131245	C	T	Mix-S2_wMel-wRi-1_1_23C-T5-0409C0_NC_002978.6:112;T-7;0.0588235294117647
NC_002978.6	131285	G	T	Mix-S2_wMel-wRi-1_1_23C-T6_1209A0_NC_002978.6:186;T-7;0.0362694300518135
NC_002978.6	131371	T	G	JW18wMel2908A0_NC_002978.6:123;G-11;0.082089552238806	Mix-JW18_wMel-wRi-1_1_23C-T6_1209A0_NC_002978.6:155;G-10;0.0606060606060606	JW18wMel2507A_T0_0_sv_source0_NC_002978.6:72;G-7;0.0886075949367089	Mix-S2_wMel-wRi-1_1_23C-T4-2808B0_NC_002978.6:73;G-6;0.0759493670886076	JW18wMel0407A_T0_0_sv_source0_NC_002978.6:113;G-11;0.0887096774193548	Mix-JW18_wMel-wRi-1_1_23C-T6_1209B0_NC_002978.6:82;G-9;0.0989010989010989	JW18wMel1107A_T0_0_sv_source0_NC_002978.6:98;G-6;0.0576923076923077	Mix-S2_wMel-wRi-1_1_23C-T5-0409A0_NC_002978.6:54;G-8;0.129032258064516	Mix-S2_wMel-wRi-1_1_23C-T6_1209C0_NC_002978.6:70;G-9;0.113924050632911	Mix-S2_wMel-wRi-1_1_23C-T6_1209B0_NC_002978.6:72;G-8;0.1	Mix-S2_wMel-wRi-1_1_23C-T3-2108C0_NC_002978.6:46;G-8;0.148148148148148
NC_002978.6	131392	A	G	JW18wMel1107A_T0_0_sv_source0_NC_002978.6:134;G-8;0.0563380281690141	JW18wMel2908A0_NC_002978.6:169;G-14;0.0765027322404372	JW18wMel0407A_T0_0_sv_source0_NC_002978.6:159;G-6;0.0363636363636364	JW18wMel2507A_T0_0_sv_source0_NC_002978.6:92;G-11;0.106796116504854	JW18wMel1508A0_NC_002978.6:65;G-6;0.0845070422535211
NC_002978.6	131396	T	C	JW18wMel1107A_T0_0_sv_source0_NC_002978.6:135;C-7;0.0492957746478873	JW18wMel2908A0_NC_002978.6:179;C-10;0.0529100529100529	JW18wMel0407A_T0_0_sv_source0_NC_002978.6:164;C-6;0.0352941176470588	JW18wMel2507A_T0_0_sv_source0_NC_002978.6:104;C-7;0.0630630630630631
NC_002978.6	131405	A	G	JW18wMel0809A0_NC_002978.6:47;G-7;0.12962962962963	JW18wMel1107A_T0_0_sv_source0_NC_002978.6:143;G-7;0.0466666666666667	S2wMel1909A0_NC_002978.6:132;G-6;0.0434782608695652	JW18wMel1508A0_NC_002978.6:80;G-13;0.139784946236559	JW18wMel1007A0_NC_002978.6:126;G-7;0.0526315789473684	S2wMel1508A0_NC_002978.6:113;G-6;0.0504201680672269	JW18wMel2908A0_NC_002978.6:195;G-17;0.080188679245283	JW18wMel2606A_T0_0_sv_source0_NC_002978.6:148;G-8;0.0512820512820513	JW18wMel0108A0_NC_002978.6:132;G-12;0.0833333333333333	JW18wMel0407A_T0_0_sv_source0_NC_002978.6:183;G-14;0.0710659898477157	JW18wMel1909A0_NC_002978.6:118;G-11;0.0852713178294574	JW18wMel1807A_T0_0_sv_source0_NC_002978.6:51;G-6;0.105263157894737	JW18wMel2507A_T0_0_sv_source0_NC_002978.6:111;G-17;0.1328125	JW18wMel2507A0_NC_002978.6:161;G-10;0.0584795321637427
NC_002978.6	131415	A	G	JW18wMel1909A0_NC_002978.6:130;G-6;0.0441176470588235	JW18wMel2908A0_NC_002978.6:224;G-7;0.0303030303030303	JW18wMel0108A0_NC_002978.6:144;G-8;0.0526315789473684	JW18wMel1508A0_NC_002978.6:92;G-8;0.08
NC_002978.6	131418	C	G;T	JW18wMel1508A0_NC_002978.6:88;T-8;0.0833333333333333	JW18wMel2507A_T0_0_sv_source0_NC_002978.6:133;G-6;0.0431654676258993	JW18wMel0108A0_NC_002978.6:139;T-8;0.054421768707483	JW18wMel2908A0_NC_002978.6:217;T-10;0.0440528634361234	JW18wMel1909A0_NC_002978.6:129;T-7;0.0514705882352941
NC_002978.6	131595	G	A	Mix-S2wMel-DOX-1_1-T7-1805C0_NC_002978.6:244;A-54;0.181208053691275	Mix-S2wMel-DOX-1_1-T7-1805A0_NC_002978.6:199;A-57;0.22265625	Mix-S2wMel-DOX-1_1-T7-1805B0_NC_002978.6:334;A-73;0.179361179361179
NC_002978.6	131598	T	C	Mix-S2wMel-DOX-1_1-T7-1805C0_NC_002978.6:240;C-56;0.189189189189189	Mix-S2wMel-DOX-1_1-T7-1805A0_NC_002978.6:207;C-57;0.215909090909091	Mix-S2wMel-DOX-1_1-T7-1805B0_NC_002978.6:342;C-76;0.181818181818182
NC_002978.6	131841	C	T	Mix-S2wMel-DOX-1_1-T7-1805A0_NC_002978.6:257;T-72;0.218844984802432	Mix-S2wMel-DOX-1_1-T7-1805B0_NC_002978.6:409;T-83;0.16869918699187
NC_002978.6	131868	T	C	Mix-S2wMel-DOX-1_1-T7-1805B0_NC_002978.6:418;C-86;0.170634920634921	Mix-S2wMel-DOX-1_1-T7-1805A0_NC_002978.6:250;C-70;0.21875
NC_002978.6	131898	G	A	Mix-S2wMel-DOX-1_1-T7-1805B0_NC_002978.6:384;A-62;0.139013452914798	Mix-S2wMel-DOX-1_1-T7-1805A0_NC_002978.6:205;A-59;0.223484848484848	Mix-S2wMel-DOX-1_1-T7-1805C0_NC_002978.6:280;A-40;0.125
NC_002978.6	132003	G	C	Mix-S2wMel-DOX-1_1-T7-1805B0_NC_002978.6:352;C-87;0.198177676537585	Mix-S2wMel-DOX-1_1-T7-1805A0_NC_002978.6:219;C-70;0.242214532871972	Mix-S2wMel-DOX-1_1-T7-1805C0_NC_002978.6:280;C-46;0.141104294478528
NC_002978.6	132086	T	C	Mix-S2wMel-DOX-1_1-T7-1805B0_NC_002978.6:401;C-101;0.201195219123506	Mix-S2wMel-DOX-1_1-T7-1805A0_NC_002978.6:271;C-79;0.225714285714286
NC_002978.6	132164	G	A	Mix-S2wMel-DOX-1_1-T7-1805B0_NC_002978.6:404;A-99;0.196819085487078	Mix-S2wMel-DOX-1_1-T7-1805A0_NC_002978.6:259;A-80;0.23598820058997
NC_002978.6	132186	A	G	Mix-S2wMel-DOX-1_1-T7-1805B0_NC_002978.6:359;G-94;0.207505518763797	Mix-S2wMel-DOX-1_1-T7-1805A0_NC_002978.6:225;G-70;0.23728813559322	Mix-S2wMel-DOX-1_1-T7-1805C0_NC_002978.6:252;G-49;0.162790697674419
NC_002978.6	132211	T	C	Mix-S2wMel-DOX-1_1-T7-1805A0_NC_002978.6:275;C-75;0.214285714285714
NC_002978.6	132405	T	G	Mix-S2wMel-DOX-1_1-T7-1805A0_NC_002978.6:237;G-70;0.228013029315961	Mix-S2wMel-DOX-1_1-T7-1805C0_NC_002978.6:250;G-41;0.140893470790378	Mix-S2wMel-DOX-1_1-T7-1805B0_NC_002978.6:364;G-76;0.172727272727273
NC_002978.6	132420	T	C	Mix-S2wMel-DOX-1_1-T7-1805B0_NC_002978.6:371;C-76;0.170022371364653	Mix-S2wMel-DOX-1_1-T7-1805C0_NC_002978.6:247;C-44;0.151202749140893	Mix-S2wMel-DOX-1_1-T7-1805A0_NC_002978.6:240;C-71;0.228295819935691
NC_002978.6	132459	G	C	Mix-S2wMel-DOX-1_1-T7-1805B0_NC_002978.6:363;C-84;0.187919463087248	Mix-S2wMel-DOX-1_1-T7-1805C0_NC_002978.6:234;C-48;0.170212765957447	Mix-S2wMel-DOX-1_1-T7-1805A0_NC_002978.6:243;C-72;0.228571428571429
NC_002978.6	132477	G	A	Mix-S2wMel-DOX-1_1-T7-1805B0_NC_002978.6:399;A-91;0.185714285714286	Mix-S2wMel-DOX-1_1-T7-1805C0_NC_002978.6:254;A-44;0.147651006711409	Mix-S2wMel-DOX-1_1-T7-1805A0_NC_002978.6:255;A-78;0.234234234234234
NC_002978.6	132510	C	T	Mix-S2wMel-DOX-1_1-T7-1805C0_NC_002978.6:253;T-46;0.153846153846154	Mix-S2wMel-DOX-1_1-T7-1805A0_NC_002978.6:245;T-73;0.229559748427673	Mix-S2wMel-DOX-1_1-T7-1805B0_NC_002978.6:366;T-81;0.181208053691275
NC_002978.6	132519	A	G	Mix-S2wMel-DOX-1_1-T7-1805A0_NC_002978.6:236;G-75;0.241157556270096	Mix-S2wMel-DOX-1_1-T7-1805C0_NC_002978.6:231;G-42;0.153846153846154	Mix-S2wMel-DOX-1_1-T7-1805B0_NC_002978.6:345;G-82;0.192037470725995
NC_002978.6	132522	A	G	Mix-S2wMel-DOX-1_1-T7-1805C0_NC_002978.6:236;G-43;0.154121863799283	Mix-S2wMel-DOX-1_1-T7-1805A0_NC_002978.6:239;G-75;0.238853503184713	Mix-S2wMel-DOX-1_1-T7-1805B0_NC_002978.6:354;G-79;0.182448036951501
NC_002978.6	132534	T	C	Mix-S2wMel-DOX-1_1-T7-1805B0_NC_002978.6:351;C-78;0.181818181818182	Mix-S2wMel-DOX-1_1-T7-1805A0_NC_002978.6:247;C-62;0.200647249190939	Mix-S2wMel-DOX-1_1-T7-1805C0_NC_002978.6:231;C-47;0.169064748201439
NC_002978.6	132573	C	G	Mix-S2wMel-DOX-1_1-T7-1805C0_NC_002978.6:261;G-38;0.127090301003344	Mix-S2wMel-DOX-1_1-T7-1805A0_NC_002978.6:251;G-66;0.20820189274448	Mix-S2wMel-DOX-1_1-T7-1805B0_NC_002978.6:373;G-73;0.163677130044843
NC_002978.6	132576	T	C	Mix-S2wMel-DOX-1_1-T7-1805C0_NC_002978.6:260;C-42;0.139072847682119	Mix-S2wMel-DOX-1_1-T7-1805A0_NC_002978.6:258;C-67;0.206153846153846	Mix-S2wMel-DOX-1_1-T7-1805B0_NC_002978.6:375;C-75;0.166666666666667
NC_002978.6	132588	C	T	Mix-S2wMel-DOX-1_1-T7-1805B0_NC_002978.6:395;T-74;0.157782515991471	Mix-S2wMel-DOX-1_1-T7-1805C0_NC_002978.6:290;T-43;0.129129129129129	Mix-S2wMel-DOX-1_1-T7-1805A0_NC_002978.6:265;T-65;0.196969696969697
NC_002978.6	132600	T	C	Mix-S2wMel-DOX-1_1-T7-1805C0_NC_002978.6:290;C-44;0.131736526946108	Mix-S2wMel-DOX-1_1-T7-1805A0_NC_002978.6:266;C-66;0.198795180722892	Mix-S2wMel-DOX-1_1-T7-1805B0_NC_002978.6:392;C-71;0.153347732181425
NC_002978.6	132609	G	A	Mix-S2wMel-DOX-1_1-T7-1805A0_NC_002978.6:258;A-68;0.208588957055215	Mix-S2wMel-DOX-1_1-T7-1805C0_NC_002978.6:286;A-42;0.128048780487805	Mix-S2wMel-DOX-1_1-T7-1805B0_NC_002978.6:385;A-71;0.155701754385965
NC_002978.6	132619	G	A	Mix-S2wMel-DOX-1_1-T7-1805A0_NC_002978.6:251;A-70;0.218068535825545	Mix-S2wMel-DOX-1_1-T7-1805C0_NC_002978.6:278;A-42;0.13125	Mix-S2wMel-DOX-1_1-T7-1805B0_NC_002978.6:363;A-68;0.157772621809745
NC_002978.6	132620	G	A	Mix-S2wMel-DOX-1_1-T7-1805B0_NC_002978.6:371;A-68;0.154897494305239	Mix-S2wMel-DOX-1_1-T7-1805A0_NC_002978.6:255;A-71;0.217791411042945	Mix-S2wMel-DOX-1_1-T7-1805C0_NC_002978.6:283;A-43;0.131901840490798
NC_002978.6	132663	C	A	Mix-S2wMel-DOX-1_1-T7-1805C0_NC_002978.6:279;A-54;0.162162162162162	Mix-S2wMel-DOX-1_1-T7-1805A0_NC_002978.6:230;A-78;0.253246753246753	Mix-S2wMel-DOX-1_1-T7-1805B0_NC_002978.6:343;A-71;0.171497584541063
NC_002978.6	132711	C	T	Mix-S2wMel-DOX-1_1-T7-1805A0_NC_002978.6:218;T-62;0.221428571428571	Mix-S2wMel-DOX-1_1-T7-1805C0_NC_002978.6:267;T-44;0.141479099678457	Mix-S2wMel-DOX-1_1-T7-1805B0_NC_002978.6:352;T-57;0.139364303178484
NC_002978.6	132714	G	A	Mix-S2wMel-DOX-1_1-T7-1805A0_NC_002978.6:219;A-63;0.223404255319149	Mix-S2wMel-DOX-1_1-T7-1805C0_NC_002978.6:263;A-44;0.143322475570033	Mix-S2wMel-DOX-1_1-T7-1805B0_NC_002978.6:358;A-56;0.135265700483092
NC_002978.6	132717	G	A	Mix-S2wMel-DOX-1_1-T7-1805B0_NC_002978.6:362;A-57;0.136038186157518	Mix-S2wMel-DOX-1_1-T7-1805C0_NC_002978.6:275;A-44;0.137931034482759	Mix-S2wMel-DOX-1_1-T7-1805A0_NC_002978.6:226;A-62;0.215277777777778
NC_002978.6	132720	A	T	Mix-S2wMel-DOX-1_1-T7-1805B0_NC_002978.6:381;T-57;0.13013698630137	Mix-S2wMel-DOX-1_1-T7-1805C0_NC_002978.6:278;T-42;0.13125	Mix-S2wMel-DOX-1_1-T7-1805A0_NC_002978.6:238;T-62;0.206666666666667
NC_002978.6	132723	C	T	Mix-S2wMel-DOX-1_1-T7-1805B0_NC_002978.6:384;T-58;0.131221719457014	Mix-S2wMel-DOX-1_1-T7-1805C0_NC_002978.6:281;T-44;0.135384615384615	Mix-S2wMel-DOX-1_1-T7-1805A0_NC_002978.6:241;T-63;0.207236842105263
NC_002978.6	132728	G	T	Mix-S2wMel-DOX-1_1-T7-1805C0_NC_002978.6:281;T-44;0.135384615384615	Mix-S2wMel-DOX-1_1-T7-1805A0_NC_002978.6:230;T-63;0.215017064846416	Mix-S2wMel-DOX-1_1-T7-1805B0_NC_002978.6:378;T-55;0.1270207852194
NC_002978.6	132744	C	A	Mix-S2wMel-DOX-1_1-T7-1805B0_NC_002978.6:372;A-52;0.122641509433962	Mix-S2wMel-DOX-1_1-T7-1805A0_NC_002978.6:222;A-58;0.207142857142857	Mix-S2wMel-DOX-1_1-T7-1805C0_NC_002978.6:275;A-45;0.140625
NC_002978.6	132747	A	G	Mix-S2wMel-DOX-1_1-T7-1805C0_NC_002978.6:268;G-45;0.143769968051118	Mix-S2wMel-DOX-1_1-T7-1805A0_NC_002978.6:230;G-57;0.198606271777003	Mix-S2wMel-DOX-1_1-T7-1805B0_NC_002978.6:376;G-53;0.123543123543124
NC_002978.6	132756	T	C	Mix-S2wMel-DOX-1_1-T7-1805B0_NC_002978.6:389;C-40;0.0932400932400932	Mix-S2wMel-DOX-1_1-T7-1805A0_NC_002978.6:227;C-41;0.152985074626866	Mix-S2wMel-DOX-1_1-T7-1805C0_NC_002978.6:261;C-32;0.109215017064846
NC_002978.6	132757	T	C	Mix-S2wMel-DOX-1_1-T7-1805A0_NC_002978.6:218;C-41;0.158301158301158	Mix-S2wMel-DOX-1_1-T7-1805C0_NC_002978.6:255;C-36;0.123711340206186	Mix-S2wMel-DOX-1_1-T7-1805B0_NC_002978.6:381;C-40;0.0950118764845606
NC_002978.6	132759	A	T	Mix-S2wMel-DOX-1_1-T7-1805B0_NC_002978.6:383;T-39;0.0924170616113744	Mix-S2wMel-DOX-1_1-T7-1805A0_NC_002978.6:229;T-42;0.154981549815498	Mix-S2wMel-DOX-1_1-T7-1805C0_NC_002978.6:260;T-29;0.100346020761246
NC_002978.6	132836	A	G	Mix-S2wMel-DOX-1_1-T7-1805A0_NC_002978.6:238;G-48;0.167832167832168	Mix-S2wMel-DOX-1_1-T7-1805C0_NC_002978.6:255;G-40;0.135593220338983	Mix-S2wMel-DOX-1_1-T7-1805B0_NC_002978.6:392;G-50;0.113122171945701
NC_002978.6	132878	A	G	Mix-S2wMel-DOX-1_1-T7-1805B0_NC_002978.6:377;G-54;0.125290023201856	Mix-S2wMel-DOX-1_1-T7-1805C0_NC_002978.6:259;G-40;0.133779264214047	Mix-S2wMel-DOX-1_1-T7-1805A0_NC_002978.6:239;G-43;0.152482269503546
NC_002978.6	132879	G	A	Mix-S2wMel-DOX-1_1-T7-1805B0_NC_002978.6:376;A-54;0.125581395348837	Mix-S2wMel-DOX-1_1-T7-1805C0_NC_002978.6:259;A-42;0.13953488372093	Mix-S2wMel-DOX-1_1-T7-1805A0_NC_002978.6:237;A-47;0.165492957746479
NC_002978.6	132906	T	C	Mix-S2wMel-DOX-1_1-T7-1805C0_NC_002978.6:270;C-51;0.158878504672897	Mix-S2wMel-DOX-1_1-T7-1805A0_NC_002978.6:244;C-54;0.181208053691275	Mix-S2_wMel-wRi-1_1_23C-T3-2108B0_NC_002978.6:64;C-7;0.0985915492957746	Mix-S2wMel-DOX-1_1-T7-1805B0_NC_002978.6:403;C-64;0.137044967880086
NC_002978.6	132915	T	C	Mix-S2_wMel-wRi-1_1_23C-T3-2108C0_NC_002978.6:100;C-7;0.0654205607476635	Mix-S2_wMel-wRi-1_1_23C-T3-2108B0_NC_002978.6:59;C-6;0.0923076923076923	Mix-S2wMel-DOX-1_1-T7-1805A0_NC_002978.6:245;C-48;0.16382252559727	Mix-S2wMel-DOX-1_1-T7-1805C0_NC_002978.6:256;C-50;0.163398692810458	Mix-S2wMel-DOX-1_1-T7-1805B0_NC_002978.6:391;C-60;0.133037694013304
NC_002978.6	132963	A	G	Mix-S2wMel-DOX-1_1-T7-1805C0_NC_002978.6:221;G-52;0.19047619047619	Mix-S2wMel-DOX-1_1-T7-1805A0_NC_002978.6:225;G-47;0.172794117647059	Mix-S2wMel-DOX-1_1-T7-1805B0_NC_002978.6:332;G-65;0.163727959697733
NC_002978.6	133320	C	T	Mix-S2wMel-DOX-1_1-T7-1805A0_NC_002978.6:210;T-9;0.0410958904109589
NC_002978.6	133323	A	G	Mix-S2wMel-DOX-1_1-T7-1805A0_NC_002978.6:202;G-9;0.042654028436019
NC_002978.6	133329	A	C	Mix-S2wMel-DOX-1_1-T7-1805B0_NC_002978.6:334;C-45;0.118733509234828	Mix-S2wMel-DOX-1_1-T7-1805C0_NC_002978.6:232;C-26;0.10077519379845	Mix-S2wMel-DOX-1_1-T7-1805A0_NC_002978.6:208;C-46;0.181102362204724
NC_002978.6	133357	G	A	Mix-S2wMel-DOX-1_1-T7-1805A0_NC_002978.6:215;A-50;0.188679245283019	Mix-S2wMel-DOX-1_1-T7-1805C0_NC_002978.6:236;A-29;0.109433962264151	Mix-S2wMel-DOX-1_1-T7-1805B0_NC_002978.6:335;A-48;0.12532637075718
NC_002978.6	133374	G	A	Mix-S2wMel-DOX-1_1-T7-1805B0_NC_002978.6:325;A-43;0.116847826086957	Mix-S2wMel-DOX-1_1-T7-1805C0_NC_002978.6:228;A-26;0.102362204724409	Mix-S2wMel-DOX-1_1-T7-1805A0_NC_002978.6:215;A-49;0.185606060606061
NC_002978.6	133381	G	A	Mix-S2wMel-DOX-1_1-T7-1805B0_NC_002978.6:329;A-40;0.10840108401084	Mix-S2wMel-DOX-1_1-T7-1805A0_NC_002978.6:215;A-49;0.185606060606061	Mix-S2wMel-DOX-1_1-T7-1805C0_NC_002978.6:241;A-24;0.0905660377358491
NC_002978.6	133585	C	A	Mix-S2wMel-DOX-1_1-T7-1805A0_NC_002978.6:222;A-37;0.142857142857143	Mix-S2wMel-DOX-1_1-T7-1805C0_NC_002978.6:236;A-16;0.0634920634920635	Mix-S2wMel-DOX-1_1-T7-1805B0_NC_002978.6:333;A-23;0.0646067415730337
NC_002978.6	133603	G	A	Mix-S2wMel-DOX-1_1-T7-1805A0_NC_002978.6:213;A-36;0.144578313253012	Mix-S2wMel-DOX-1_1-T7-1805C0_NC_002978.6:203;A-15;0.0688073394495413	Mix-S2wMel-DOX-1_1-T7-1805B0_NC_002978.6:303;A-20;0.0619195046439628
NC_002978.6	133612	G	A	Mix-S2wMel-DOX-1_1-T7-1805B0_NC_002978.6:292;A-12;0.0394736842105263	Mix-S2wMel-DOX-1_1-T7-1805A0_NC_002978.6:203;A-27;0.117391304347826	Mix-S2wMel-DOX-1_1-T7-1805C0_NC_002978.6:184;A-12;0.0612244897959184
NC_002978.6	133616	T	C	Mix-S2wMel-DOX-1_1-T7-1805C0_NC_002978.6:187;C-12;0.0603015075376884	Mix-S2wMel-DOX-1_1-T7-1805A0_NC_002978.6:208;C-27;0.114893617021277	Mix-S2wMel-DOX-1_1-T7-1805B0_NC_002978.6:304;C-13;0.0410094637223975
NC_002978.6	133732	C	T	Mix-S2wMel-DOX-1_1-T7-1805B0_NC_002978.6:338;T-15;0.0424929178470255	Mix-S2wMel-DOX-1_1-T7-1805A0_NC_002978.6:226;T-11;0.0464135021097046	Mix-S2wMel-DOX-1_1-T7-1805C0_NC_002978.6:207;T-7;0.0327102803738318
NC_002978.6	133733	T	C	Mix-S2wMel-DOX-1_1-T7-1805A0_NC_002978.6:226;C-11;0.0464135021097046	Mix-S2wMel-DOX-1_1-T7-1805B0_NC_002978.6:340;C-15;0.0422535211267606
NC_002978.6	133734	A	G	Mix-S2wMel-DOX-1_1-T7-1805C0_NC_002978.6:196;G-7;0.0344827586206897	Mix-S2wMel-DOX-1_1-T7-1805A0_NC_002978.6:226;G-11;0.0464135021097046	Mix-S2wMel-DOX-1_1-T7-1805B0_NC_002978.6:336;G-15;0.0427350427350427
NC_002978.6	133742	C	T	Mix-S2wMel-DOX-1_1-T7-1805C0_NC_002978.6:209;T-7;0.0324074074074074	Mix-S2wMel-DOX-1_1-T7-1805A0_NC_002978.6:217;T-11;0.0482456140350877	Mix-S2wMel-DOX-1_1-T7-1805B0_NC_002978.6:323;T-15;0.0443786982248521
NC_002978.6	133752	G	A	Mix-S2wMel-DOX-1_1-T7-1805B0_NC_002978.6:333;A-15;0.0431034482758621	Mix-S2wMel-DOX-1_1-T7-1805C0_NC_002978.6:215;A-7;0.0315315315315315	Mix-S2wMel-DOX-1_1-T7-1805A0_NC_002978.6:218;A-11;0.0480349344978166
NC_002978.6	133756	A	C	Mix-S2wMel-DOX-1_1-T7-1805A0_NC_002978.6:219;C-11;0.0478260869565217	Mix-S2wMel-DOX-1_1-T7-1805C0_NC_002978.6:214;C-7;0.0316742081447964	Mix-S2wMel-DOX-1_1-T7-1805B0_NC_002978.6:328;C-15;0.043731778425656
NC_002978.6	133762	A	G	Mix-S2wMel-DOX-1_1-T7-1805B0_NC_002978.6:332;G-15;0.0432276657060519	Mix-S2wMel-DOX-1_1-T7-1805A0_NC_002978.6:223;G-10;0.0429184549356223	Mix-S2wMel-DOX-1_1-T7-1805C0_NC_002978.6:218;G-7;0.0311111111111111
NC_002978.6	133763	G	C	Mix-S2wMel-DOX-1_1-T7-1805B0_NC_002978.6:327;C-15;0.043859649122807	Mix-S2wMel-DOX-1_1-T7-1805A0_NC_002978.6:214;C-11;0.0488888888888889	Mix-S2wMel-DOX-1_1-T7-1805C0_NC_002978.6:212;C-7;0.0319634703196347
NC_002978.6	133772	A	G	Mix-S2wMel-DOX-1_1-T7-1805A0_NC_002978.6:201;G-11;0.0518867924528302	Mix-S2wMel-DOX-1_1-T7-1805C0_NC_002978.6:200;G-7;0.0338164251207729	Mix-S2wMel-DOX-1_1-T7-1805B0_NC_002978.6:304;G-15;0.0470219435736677
NC_002978.6	133820	G	A	Mix-S2wMel-DOX-1_1-T7-1805B0_NC_002978.6:294;A-13;0.0423452768729642	Mix-S2wMel-DOX-1_1-T7-1805C0_NC_002978.6:201;A-7;0.0336538461538462	Mix-S2wMel-DOX-1_1-T7-1805A0_NC_002978.6:212;A-12;0.0535714285714286
NC_002978.6	133825	G	A	Mix-S2wMel-DOX-1_1-T7-1805B0_NC_002978.6:318;A-13;0.0392749244712991	Mix-S2wMel-DOX-1_1-T7-1805C0_NC_002978.6:212;A-7;0.0319634703196347	Mix-S2wMel-DOX-1_1-T7-1805A0_NC_002978.6:223;A-12;0.051063829787234
NC_002978.6	133831	G	A	Mix-S2wMel-DOX-1_1-T7-1805A0_NC_002978.6:206;A-13;0.0593607305936073	Mix-S2wMel-DOX-1_1-T7-1805B0_NC_002978.6:306;A-13;0.0407523510971787
NC_002978.6	133837	G	C	Mix-S2wMel-DOX-1_1-T7-1805B0_NC_002978.6:298;C-13;0.0418006430868167	Mix-S2wMel-DOX-1_1-T7-1805C0_NC_002978.6:200;C-7;0.0338164251207729	Mix-S2wMel-DOX-1_1-T7-1805A0_NC_002978.6:211;C-12;0.0538116591928251
NC_002978.6	133848	C	T	Mix-S2wMel-DOX-1_1-T7-1805B0_NC_002978.6:289;T-15;0.0493421052631579	Mix-S2wMel-DOX-1_1-T7-1805C0_NC_002978.6:195;T-7;0.0346534653465347	Mix-S2wMel-DOX-1_1-T7-1805A0_NC_002978.6:199;T-14;0.0657276995305164
NC_002978.6	133854	C	T	Mix-S2wMel-DOX-1_1-T7-1805A0_NC_002978.6:196;T-14;0.0666666666666667	Mix-S2wMel-DOX-1_1-T7-1805C0_NC_002978.6:200;T-8;0.0384615384615385	Mix-S2wMel-DOX-1_1-T7-1805B0_NC_002978.6:308;T-14;0.0434782608695652
NC_002978.6	133860	G	A	Mix-S2wMel-DOX-1_1-T7-1805C0_NC_002978.6:199;A-7;0.0339805825242718	Mix-S2wMel-DOX-1_1-T7-1805A0_NC_002978.6:198;A-13;0.0616113744075829	Mix-S2wMel-DOX-1_1-T7-1805B0_NC_002978.6:303;A-14;0.0441640378548896
NC_002978.6	133861	G	A	Mix-S2wMel-DOX-1_1-T7-1805B0_NC_002978.6:310;A-14;0.0432098765432099	Mix-S2wMel-DOX-1_1-T7-1805C0_NC_002978.6:202;A-7;0.0334928229665072	Mix-S2wMel-DOX-1_1-T7-1805A0_NC_002978.6:198;A-13;0.0616113744075829
NC_002978.6	133863	G	A	Mix-S2wMel-DOX-1_1-T7-1805B0_NC_002978.6:312;A-14;0.0429447852760736	Mix-S2wMel-DOX-1_1-T7-1805C0_NC_002978.6:197;A-7;0.0343137254901961	Mix-S2wMel-DOX-1_1-T7-1805A0_NC_002978.6:195;A-13;0.0625
NC_002978.6	133881	G	A	Mix-S2wMel-DOX-1_1-T7-1805B0_NC_002978.6:299;A-11;0.0354838709677419	Mix-S2wMel-DOX-1_1-T7-1805C0_NC_002978.6:195;A-7;0.0346534653465347	Mix-S2wMel-DOX-1_1-T7-1805A0_NC_002978.6:185;A-12;0.0609137055837563
NC_002978.6	134025	G	A	Mix-S2wMel-DOX-1_1-T7-1805B0_NC_002978.6:324;A-23;0.0662824207492795	Mix-S2wMel-DOX-1_1-T7-1805A0_NC_002978.6:194;A-23;0.105990783410138	Mix-S2wMel-DOX-1_1-T7-1805C0_NC_002978.6:231;A-13;0.0532786885245902
NC_002978.6	134485	C	-1A;+1A	Mix-S2_wMel-DOX-1_1-T9-0106C0_NC_002978.6:276;-1A-8;0.028169014084507	Mix-S2_wMel-wRi-1_1_23C-T3-2108C0_NC_002978.6:101;+1A-6;0.0560747663551402
NC_002978.6	135811	T	C	021821_SWmel0_NC_002978.6:322;C-10;0.0301204819277108
NC_002978.6	136005	A	G	Mix-S2wMel-DOX-1_1-T7-1805B0_NC_002978.6:296;G-27;0.0835913312693498	Mix-S2wMel-DOX-1_1-T7-1805A0_NC_002978.6:195;G-31;0.13716814159292	Mix-S2wMel-DOX-1_1-T7-1805C0_NC_002978.6:177;G-19;0.0969387755102041
NC_002978.6	136007	G	T	Mix-S2wMel-DOX-1_1-T7-1805B0_NC_002978.6:309;T-26;0.0776119402985075	Mix-S2wMel-DOX-1_1-T7-1805A0_NC_002978.6:208;T-31;0.129707112970711	Mix-S2wMel-DOX-1_1-T7-1805C0_NC_002978.6:187;T-18;0.0878048780487805
NC_002978.6	136024	G	-4CATC	Mix-S2wMel-DOX-1_1-T7-1805C0_NC_002978.6:180;-4CATC-21;0.104477611940299	Mix-S2wMel-DOX-1_1-T7-1805A0_NC_002978.6:202;-4CATC-34;0.144067796610169	Mix-S2wMel-DOX-1_1-T7-1805B0_NC_002978.6:312;-4CATC-30;0.087719298245614
NC_002978.6	136042	C	T	Mix-S2wMel-DOX-1_1-T7-1805B0_NC_002978.6:319;T-35;0.0988700564971751	Mix-S2wMel-DOX-1_1-T7-1805A0_NC_002978.6:209;T-39;0.157258064516129	Mix-S2wMel-DOX-1_1-T7-1805C0_NC_002978.6:180;T-25;0.121951219512195
NC_002978.6	136136	T	G	Mix-S2wMel-DOX-1_1-T7-1805A0_NC_002978.6:151;G-48;0.241206030150754	Mix-S2wMel-DOX-1_1-T7-1805B0_NC_002978.6:274;G-45;0.141065830721003
NC_002978.6	136200	G	A	Mix-S2wMel-DOX-1_1-T7-1805A0_NC_002978.6:161;A-53;0.247663551401869	Mix-S2wMel-DOX-1_1-T7-1805C0_NC_002978.6:177;A-40;0.184331797235023	Mix-S2wMel-DOX-1_1-T7-1805B0_NC_002978.6:285;A-56;0.164222873900293
NC_002978.6	136217	A	G	Mix-S2wMel-DOX-1_1-T7-1805B0_NC_002978.6:270;G-54;0.166666666666667	Mix-S2wMel-DOX-1_1-T7-1805A0_NC_002978.6:161;G-57;0.261467889908257	Mix-S2wMel-DOX-1_1-T7-1805C0_NC_002978.6:166;G-46;0.216981132075472
NC_002978.6	136272	A	G	Mix-S2wMel-DOX-1_1-T7-1805C0_NC_002978.6:149;G-45;0.231958762886598	Mix-S2wMel-DOX-1_1-T7-1805A0_NC_002978.6:163;G-59;0.265765765765766	Mix-S2wMel-DOX-1_1-T7-1805B0_NC_002978.6:252;G-53;0.173770491803279
NC_002978.6	136276	T	C	Mix-S2wMel-DOX-1_1-T7-1805B0_NC_002978.6:252;C-54;0.176470588235294	Mix-S2wMel-DOX-1_1-T7-1805C0_NC_002978.6:151;C-45;0.229591836734694	Mix-S2wMel-DOX-1_1-T7-1805A0_NC_002978.6:171;C-57;0.25
NC_002978.6	136299	T	C	Mix-S2wMel-DOX-1_1-T7-1805C0_NC_002978.6:151;C-41;0.213541666666667	Mix-S2wMel-DOX-1_1-T7-1805A0_NC_002978.6:163;C-58;0.262443438914027
NC_002978.6	136376	A	G	Mix-S2wMel-DOX-1_1-T7-1805B0_NC_002978.6:341;G-55;0.138888888888889	Mix-S2wMel-DOX-1_1-T7-1805C0_NC_002978.6:181;G-46;0.202643171806167	Mix-S2wMel-DOX-1_1-T7-1805A0_NC_002978.6:192;G-65;0.252918287937743
NC_002978.6	136430	C	A	Mix-S2wMel-DOX-1_1-T7-1805A0_NC_002978.6:197;A-57;0.224409448818898	Mix-S2wMel-DOX-1_1-T7-1805C0_NC_002978.6:190;A-37;0.162995594713656	Mix-S2wMel-DOX-1_1-T7-1805B0_NC_002978.6:360;A-55;0.132530120481928
NC_002978.6	136444	G	A	Mix-S2wMel-DOX-1_1-T7-1805C0_NC_002978.6:191;A-29;0.131818181818182	Mix-S2wMel-DOX-1_1-T7-1805A0_NC_002978.6:193;A-56;0.224899598393574	Mix-S2wMel-DOX-1_1-T7-1805B0_NC_002978.6:342;A-51;0.129770992366412
NC_002978.6	136535	A	G	Mix-S2wMel-DOX-1_1-T7-1805C0_NC_002978.6:263;G-34;0.114478114478114	Mix-S2wMel-DOX-1_1-T7-1805A0_NC_002978.6:264;G-59;0.18266253869969	Mix-S2wMel-DOX-1_1-T7-1805B0_NC_002978.6:378;G-73;0.161862527716186
NC_002978.6	136541	A	G	Mix-S2wMel-DOX-1_1-T7-1805B0_NC_002978.6:373;G-74;0.165548098434004	Mix-S2wMel-DOX-1_1-T7-1805A0_NC_002978.6:267;G-61;0.185975609756098	Mix-S2wMel-DOX-1_1-T7-1805C0_NC_002978.6:260;G-36;0.121621621621622
NC_002978.6	136583	G	A	Mix-S2wMel-DOX-1_1-T7-1805B0_NC_002978.6:395;A-81;0.170168067226891
NC_002978.6	136597	T	C	Mix-S2wMel-DOX-1_1-T7-1805C0_NC_002978.6:304;C-38;0.111111111111111	Mix-S2wMel-DOX-1_1-T7-1805B0_NC_002978.6:406;C-80;0.164609053497942
NC_002978.6	136601	C	T	Mix-S2wMel-DOX-1_1-T7-1805B0_NC_002978.6:394;T-79;0.167019027484144	Mix-S2wMel-DOX-1_1-T7-1805C0_NC_002978.6:303;T-40;0.116618075801749
NC_002978.6	136616	A	G	Mix-S2wMel-DOX-1_1-T7-1805B0_NC_002978.6:403;G-79;0.163900414937759
NC_002978.6	136639	C	T	Mix-S2wMel-DOX-1_1-T7-1805B0_NC_002978.6:413;T-58;0.123142250530786	Mix-S2wMel-DOX-1_1-T7-1805A0_NC_002978.6:294;T-50;0.145348837209302	Mix-S2wMel-DOX-1_1-T7-1805C0_NC_002978.6:323;T-23;0.0664739884393064
NC_002978.6	136640	G	A	Mix-S2wMel-DOX-1_1-T7-1805A0_NC_002978.6:297;A-49;0.141618497109827	Mix-S2wMel-DOX-1_1-T7-1805B0_NC_002978.6:414;A-61;0.128421052631579
NC_002978.6	136645	T	C	Mix-S2wMel-DOX-1_1-T7-1805A0_NC_002978.6:275;C-49;0.151234567901235	Mix-S2wMel-DOX-1_1-T7-1805B0_NC_002978.6:382;C-57;0.129840546697039
NC_002978.6	136649	A	=+1T	Mix-JW18_DOX-wMel-1_1-T2-1904C0_NC_002978.6:339;+1T-13;0.0369318181818182	wk18_S2_30_NC_002978.6:135;+1T-6;0.0425531914893617	JW18wMel1007A0_NC_002978.6:160;+1T-8;0.0476190476190476	Mix-S2wMel-DOX-1_1-T7-1805C0_NC_002978.6:321;+1T-15;0.0446428571428571	Mix-S2_wMel-wRi-1_100-T5-1005B0_NC_002978.6:125;+1T-7;0.053030303030303	Mix-S2_DOX-wMel-1_1-T4-2004C0_NC_002978.6:330;+1T-9;0.0265486725663717	Mix-S2_DOX-wMel-1_1-T6-0405C0_NC_002978.6:884;+1T-31;0.033879781420765	Mix-JW18_wMel-DOX-1_1-T10-1406B0_NC_002978.6:174;+1T-7;0.0386740331491713	JW18wMel1004A-C-premix0_NC_002978.6:442;+1T-15;0.0328227571115974	Mix-JW18_DOX-wMel-1_1-T6-1705B0_NC_002978.6:402;+1T-11;0.026634382566586	wk23_S2_20_NC_002978.6:441;+1T-12;0.0264900662251656	Mix-S2_wMel-DOX-1_1-T9-0106A0_NC_002978.6:663;+1T-18;0.026431718061674	Mix-S2_DOX-wMel-1_1-T4-2004B0_NC_002978.6:397;+1T-12;0.0293398533007335	Mix-S2_DOX-wMel-1_1-T4-2004A0_NC_002978.6:567;+1T-17;0.0291095890410959	JW18wMel0703A0_NC_002978.6:527;+1T-13;0.0240740740740741	Mix-JW18_DOX-wMel-1_1-T5-1005B0_NC_002978.6:546;+1T-25;0.0437828371278459	Mix-S2wMel-DOX-1_1-T6-1105C0_NC_002978.6:274;+1T-8;0.0283687943262411	Mix-JW18_DOX-wMel-1_1-T1-1204C0_NC_002978.6:281;+1T-12;0.0409556313993174	S2wMel1706A0_NC_002978.6:465;+1T-22;0.0451745379876797	Mix-JW18_DOX-wMel-1_1-T00_NC_002978.6:198;+1T-9;0.0434782608695652	wk10_JW18_10_NC_002978.6:161;+1T-7;0.0416666666666667	Mix-JW18_DOX-wMel-1_1-T1-1204B0_NC_002978.6:334;+1T-14;0.0402298850574713	S2wMel2803A0_NC_002978.6:233;+1T-9;0.0371900826446281	Mix-JW18_wMel-wRi-1_1_23C-T6_1209A0_NC_002978.6:395;+1T-19;0.0458937198067633	JW18wMel0108A0_NC_002978.6:207;+1T-7;0.0327102803738318	Mix-JW18_wMel-DOX-1_1-T09-0706A0_NC_002978.6:562;+1T-13;0.0226086956521739	wk18_JW18_30_NC_002978.6:214;+1T-9;0.0403587443946188	Mix-JW18_wMel-wRi-1_1K-T9-0106C0_NC_002978.6:449;+1T-13;0.0281385281385281	Mix-JW18_wMel-DOX-1_1-T09-0706C0_NC_002978.6:810;+1T-19;0.02291917973462	Mix-JW18_DOX-wMel-1_1-T7-2405A0_NC_002978.6:481;+1T-13;0.0263157894736842	Mix-S2wMel-DOX-1_1-T8-2505A0_NC_002978.6:619;+1T-17;0.0267295597484277	S2wMel1508A0_NC_002978.6:146;+1T-7;0.0457516339869281	Mix-JW18_DOX-wMel-1_1-T6-1705C0_NC_002978.6:375;+1T-11;0.0284974093264249	Mix-JW18_DOX-wMel-1_1-T4-0305B0_NC_002978.6:420;+1T-11;0.0255220417633411	wk11_JW18_20_NC_002978.6:149;+1T-8;0.0509554140127389	JW18wMel2606A_T0_0_sv_source0_NC_002978.6:217;+1T-9;0.0398230088495575	Mix-JW18_DOX-wMel-1_1-T7-2405B0_NC_002978.6:800;+1T-18;0.0220048899755501	S2wMel2103290_NC_002978.6:289;+1T-9;0.0302013422818792	JW18wMel1107A_T0_0_sv_source0_NC_002978.6:182;+1T-10;0.0520833333333333	JW18wMel2803A0_NC_002978.6:245;+1T-9;0.0354330708661417	Mix-JW18_DOX-wMel-1_1-T5-1005A0_NC_002978.6:615;+1T-24;0.0375586854460094	JW18wMel1804A0_NC_002978.6:222;+1T-7;0.0305676855895196	Mix-S2wMel-DOX-1_1-T8-2505B0_NC_002978.6:430;+1T-12;0.0271493212669683	Mix-S2_DOX-wMel-1_1-T2-0704A0_NC_002978.6:312;+1T-11;0.0340557275541796	Mix-JW18_DOX-wMel-1_1-T7-2405C0_NC_002978.6:520;+1T-13;0.024390243902439	wk15_JW18_10_NC_002978.6:204;+1T-12;0.0555555555555556
NC_002978.6	136654	T	G	Mix-S2wMel-DOX-1_1-T7-1805B0_NC_002978.6:365;G-41;0.100985221674877	Mix-S2wMel-DOX-1_1-T7-1805A0_NC_002978.6:255;G-40;0.135593220338983
NC_002978.6	136661	A	T	Mix-S2wMel-DOX-1_1-T7-1805B0_NC_002978.6:347;T-34;0.089238845144357	Mix-S2wMel-DOX-1_1-T7-1805C0_NC_002978.6:277;T-20;0.0673400673400673	Mix-S2wMel-DOX-1_1-T7-1805A0_NC_002978.6:226;T-36;0.137404580152672
NC_002978.6	136662	A	G	Mix-S2wMel-DOX-1_1-T7-1805C0_NC_002978.6:268;G-20;0.0694444444444444	Mix-S2wMel-DOX-1_1-T7-1805A0_NC_002978.6:221;G-36;0.140077821011673	Mix-S2wMel-DOX-1_1-T7-1805B0_NC_002978.6:344;G-33;0.0875331564986737
NC_002978.6	136663	T	C	Mix-S2wMel-DOX-1_1-T7-1805B0_NC_002978.6:349;C-33;0.0863874345549738	Mix-S2wMel-DOX-1_1-T7-1805A0_NC_002978.6:227;C-36;0.136882129277567	Mix-S2wMel-DOX-1_1-T7-1805C0_NC_002978.6:275;C-20;0.0677966101694915
NC_002978.6	136665	T	C	Mix-S2wMel-DOX-1_1-T7-1805B0_NC_002978.6:344;C-33;0.0875331564986737	Mix-S2wMel-DOX-1_1-T7-1805C0_NC_002978.6:274;C-20;0.0680272108843537	Mix-S2wMel-DOX-1_1-T7-1805A0_NC_002978.6:221;C-36;0.140077821011673
NC_002978.6	136673	G	A	Mix-S2wMel-DOX-1_1-T7-1805A0_NC_002978.6:219;A-66;0.231578947368421	Mix-S2wMel-DOX-1_1-T7-1805C0_NC_002978.6:256;A-45;0.149501661129568	Mix-S2wMel-DOX-1_1-T7-1805B0_NC_002978.6:326;A-63;0.161953727506427
NC_002978.6	136682	C	T	Mix-S2wMel-DOX-1_1-T7-1805B0_NC_002978.6:334;T-62;0.156565656565657	Mix-S2wMel-DOX-1_1-T7-1805A0_NC_002978.6:208;T-66;0.240875912408759	Mix-S2wMel-DOX-1_1-T7-1805C0_NC_002978.6:268;T-47;0.149206349206349
NC_002978.6	136701	T	C	Mix-S2wMel-DOX-1_1-T7-1805C0_NC_002978.6:298;C-35;0.105105105105105	Mix-S2wMel-DOX-1_1-T7-1805A0_NC_002978.6:253;C-46;0.153846153846154	Mix-S2wMel-DOX-1_1-T7-1805B0_NC_002978.6:389;C-48;0.109839816933638
NC_002978.6	136703	T	C	Mix-S2wMel-DOX-1_1-T7-1805C0_NC_002978.6:305;C-37;0.108187134502924	Mix-S2wMel-DOX-1_1-T7-1805A0_NC_002978.6:253;C-47;0.156666666666667	Mix-S2wMel-DOX-1_1-T7-1805B0_NC_002978.6:408;C-48;0.105263157894737
NC_002978.6	136707	T	C	Mix-S2wMel-DOX-1_1-T7-1805B0_NC_002978.6:411;C-47;0.102620087336245	Mix-S2wMel-DOX-1_1-T7-1805A0_NC_002978.6:249;C-46;0.155932203389831	Mix-S2wMel-DOX-1_1-T7-1805C0_NC_002978.6:296;C-37;0.111111111111111
NC_002978.6	136709	C	A	Mix-S2wMel-DOX-1_1-T7-1805B0_NC_002978.6:395;A-46;0.104308390022676	Mix-S2wMel-DOX-1_1-T7-1805A0_NC_002978.6:247;A-46;0.156996587030717	Mix-S2wMel-DOX-1_1-T7-1805C0_NC_002978.6:296;A-34;0.103030303030303
NC_002978.6	136710	A	G	Mix-S2wMel-DOX-1_1-T7-1805B0_NC_002978.6:409;G-45;0.0991189427312775	Mix-S2wMel-DOX-1_1-T7-1805A0_NC_002978.6:250;G-46;0.155405405405405	Mix-S2wMel-DOX-1_1-T7-1805C0_NC_002978.6:304;G-35;0.103244837758112
NC_002978.6	136714	C	T	Mix-S2wMel-DOX-1_1-T7-1805B0_NC_002978.6:390;T-47;0.107551487414188	Mix-S2wMel-DOX-1_1-T7-1805C0_NC_002978.6:292;T-39;0.117824773413897	Mix-S2wMel-DOX-1_1-T7-1805A0_NC_002978.6:240;T-49;0.169550173010381
NC_002978.6	136723	T	C	Mix-S2wMel-DOX-1_1-T7-1805B0_NC_002978.6:379;C-76;0.167032967032967	Mix-S2wMel-DOX-1_1-T7-1805A0_NC_002978.6:239;C-66;0.216393442622951	Mix-S2wMel-DOX-1_1-T7-1805C0_NC_002978.6:284;C-48;0.144578313253012
NC_002978.6	136726	C	G	Mix-S2wMel-DOX-1_1-T7-1805A0_NC_002978.6:235;G-64;0.214046822742475	Mix-S2wMel-DOX-1_1-T7-1805C0_NC_002978.6:281;G-46;0.140672782874618	Mix-S2wMel-DOX-1_1-T7-1805B0_NC_002978.6:376;G-77;0.169977924944812
NC_002978.6	136730	A	G	Mix-S2wMel-DOX-1_1-T7-1805C0_NC_002978.6:278;G-48;0.147239263803681	Mix-S2wMel-DOX-1_1-T7-1805A0_NC_002978.6:237;G-66;0.217821782178218	Mix-S2wMel-DOX-1_1-T7-1805B0_NC_002978.6:387;G-76;0.16414686825054
NC_002978.6	136787	T	A	Mix-S2wMel-DOX-1_1-T7-1805C0_NC_002978.6:285;A-55;0.161764705882353	Mix-S2wMel-DOX-1_1-T7-1805A0_NC_002978.6:262;A-83;0.240579710144928	Mix-S2wMel-DOX-1_1-T7-1805B0_NC_002978.6:380;A-83;0.1792656587473
NC_002978.6	136817	A	G	Mix-S2wMel-DOX-1_1-T7-1805B0_NC_002978.6:417;G-86;0.170974155069582
NC_002978.6	136910	G	A	Mix-S2wMel-DOX-1_1-T7-1805C0_NC_002978.6:285;A-49;0.146706586826347	Mix-S2wMel-DOX-1_1-T7-1805B0_NC_002978.6:398;A-74;0.156779661016949
NC_002978.6	136951	G	A	Mix-S2wMel-DOX-1_1-T7-1805A0_NC_002978.6:234;A-64;0.214765100671141	Mix-S2wMel-DOX-1_1-T7-1805C0_NC_002978.6:224;A-48;0.176470588235294	Mix-S2wMel-DOX-1_1-T7-1805B0_NC_002978.6:369;A-65;0.149769585253456
NC_002978.6	136952	C	T	Mix-S2wMel-DOX-1_1-T7-1805A0_NC_002978.6:235;T-69;0.226973684210526	Mix-S2wMel-DOX-1_1-T7-1805C0_NC_002978.6:230;T-49;0.175627240143369	Mix-S2wMel-DOX-1_1-T7-1805B0_NC_002978.6:372;T-68;0.154545454545455
NC_002978.6	136982	G	A	Mix-S2wMel-DOX-1_1-T7-1805A0_NC_002978.6:240;A-71;0.228295819935691	Mix-S2wMel-DOX-1_1-T7-1805C0_NC_002978.6:246;A-56;0.185430463576159	Mix-S2wMel-DOX-1_1-T7-1805B0_NC_002978.6:396;A-78;0.164556962025316
NC_002978.6	137084	T	C	Mix-S2wMel-DOX-1_1-T7-1805C0_NC_002978.6:176;C-30;0.145631067961165	Mix-S2wMel-DOX-1_1-T7-1805B0_NC_002978.6:287;C-52;0.153392330383481
NC_002978.6	137153	T	C	Mix-S2wMel-DOX-1_1-T7-1805C0_NC_002978.6:193;C-37;0.160869565217391	Mix-S2wMel-DOX-1_1-T7-1805B0_NC_002978.6:284;C-52;0.154761904761905
NC_002978.6	137315	T	C	Mix-S2wMel-DOX-1_1-T7-1805B0_NC_002978.6:256;C-56;0.179487179487179	Mix-S2wMel-DOX-1_1-T7-1805C0_NC_002978.6:199;C-40;0.167364016736402	Mix-S2wMel-DOX-1_1-T7-1805A0_NC_002978.6:154;C-52;0.252427184466019
NC_002978.6	137399	C	A	Mix-S2wMel-DOX-1_1-T7-1805A0_NC_002978.6:190;A-67;0.260700389105058	Mix-S2wMel-DOX-1_1-T7-1805C0_NC_002978.6:243;A-47;0.162068965517241	Mix-S2wMel-DOX-1_1-T7-1805B0_NC_002978.6:321;A-67;0.172680412371134
NC_002978.6	137510	A	G	Mix-S2wMel-DOX-1_1-T7-1805A0_NC_002978.6:180;G-48;0.210526315789474	Mix-S2wMel-DOX-1_1-T7-1805C0_NC_002978.6:220;G-45;0.169811320754717	Mix-S2wMel-DOX-1_1-T7-1805B0_NC_002978.6:300;G-57;0.159663865546218
NC_002978.6	137525	A	G	Mix-S2wMel-DOX-1_1-T7-1805A0_NC_002978.6:204;G-54;0.209302325581395	Mix-S2wMel-DOX-1_1-T7-1805C0_NC_002978.6:236;G-49;0.171929824561404	Mix-S2wMel-DOX-1_1-T7-1805B0_NC_002978.6:310;G-64;0.171122994652406
NC_002978.6	137546	C	T	Mix-S2wMel-DOX-1_1-T7-1805B0_NC_002978.6:304;T-64;0.173913043478261	Mix-S2wMel-DOX-1_1-T7-1805A0_NC_002978.6:199;T-52;0.207171314741036	Mix-S2wMel-DOX-1_1-T7-1805C0_NC_002978.6:222;T-52;0.18978102189781
NC_002978.6	137584	T	C	Mix-S2wMel-DOX-1_1-T7-1805C0_NC_002978.6:221;C-45;0.169172932330827	Mix-S2wMel-DOX-1_1-T7-1805A0_NC_002978.6:196;C-46;0.190082644628099	Mix-S2wMel-DOX-1_1-T7-1805B0_NC_002978.6:298;C-61;0.16991643454039
NC_002978.6	137597	C	T	Mix-S2wMel-DOX-1_1-T7-1805B0_NC_002978.6:301;T-60;0.166204986149584	Mix-S2wMel-DOX-1_1-T7-1805C0_NC_002978.6:217;T-45;0.17175572519084	Mix-S2wMel-DOX-1_1-T7-1805A0_NC_002978.6:195;T-47;0.194214876033058
NC_002978.6	137602	G	A	Mix-S2wMel-DOX-1_1-T7-1805A0_NC_002978.6:213;A-43;0.16796875	Mix-S2wMel-DOX-1_1-T7-1805C0_NC_002978.6:231;A-44;0.16	Mix-S2wMel-DOX-1_1-T7-1805B0_NC_002978.6:311;A-61;0.163978494623656
NC_002978.6	137609	C	T	Mix-S2wMel-DOX-1_1-T7-1805B0_NC_002978.6:310;T-51;0.141274238227147	Mix-S2wMel-DOX-1_1-T7-1805C0_NC_002978.6:224;T-39;0.14828897338403	Mix-S2wMel-DOX-1_1-T7-1805A0_NC_002978.6:208;T-44;0.174603174603175
NC_002978.6	137611	C	T	Mix-S2wMel-DOX-1_1-T7-1805C0_NC_002978.6:227;T-39;0.146616541353383	Mix-S2wMel-DOX-1_1-T7-1805A0_NC_002978.6:203;T-44;0.178137651821862	Mix-S2wMel-DOX-1_1-T7-1805B0_NC_002978.6:306;T-51;0.142857142857143
NC_002978.6	137613	G	T	Mix-S2wMel-DOX-1_1-T7-1805B0_NC_002978.6:301;T-51;0.144886363636364	Mix-S2wMel-DOX-1_1-T7-1805A0_NC_002978.6:202;T-42;0.172131147540984	Mix-S2wMel-DOX-1_1-T7-1805C0_NC_002978.6:221;T-37;0.143410852713178
NC_002978.6	137614	C	T	Mix-S2wMel-DOX-1_1-T7-1805B0_NC_002978.6:302;T-51;0.144475920679887	Mix-S2wMel-DOX-1_1-T7-1805C0_NC_002978.6:220;T-37;0.143968871595331	Mix-S2wMel-DOX-1_1-T7-1805A0_NC_002978.6:201;T-42;0.172839506172839
NC_002978.6	137628	C	T	Mix-S2wMel-DOX-1_1-T7-1805C0_NC_002978.6:211;T-44;0.172549019607843	Mix-S2wMel-DOX-1_1-T7-1805A0_NC_002978.6:181;T-53;0.226495726495726	Mix-S2wMel-DOX-1_1-T7-1805B0_NC_002978.6:286;T-57;0.166180758017493
NC_002978.6	137629	T	C	Mix-S2wMel-DOX-1_1-T7-1805B0_NC_002978.6:285;C-58;0.169096209912536	Mix-S2wMel-DOX-1_1-T7-1805A0_NC_002978.6:181;C-50;0.216450216450216	Mix-S2wMel-DOX-1_1-T7-1805C0_NC_002978.6:216;C-44;0.169230769230769
NC_002978.6	137636	T	A	Mix-S2wMel-DOX-1_1-T7-1805B0_NC_002978.6:279;A-55;0.164670658682635	Mix-S2wMel-DOX-1_1-T7-1805A0_NC_002978.6:170;A-49;0.223744292237443	Mix-S2wMel-DOX-1_1-T7-1805C0_NC_002978.6:199;A-40;0.167364016736402
NC_002978.6	137648	C	T	Mix-S2wMel-DOX-1_1-T7-1805B0_NC_002978.6:272;T-50;0.15527950310559	Mix-S2wMel-DOX-1_1-T7-1805C0_NC_002978.6:206;T-41;0.165991902834008	Mix-S2wMel-DOX-1_1-T7-1805A0_NC_002978.6:171;T-49;0.222727272727273
NC_002978.6	137651	G	A	Mix-S2wMel-DOX-1_1-T7-1805B0_NC_002978.6:275;A-50;0.153846153846154	Mix-S2wMel-DOX-1_1-T7-1805A0_NC_002978.6:172;A-49;0.221719457013575	Mix-S2wMel-DOX-1_1-T7-1805C0_NC_002978.6:202;A-41;0.168724279835391
NC_002978.6	137652	G	A	Mix-S2wMel-DOX-1_1-T7-1805B0_NC_002978.6:299;A-50;0.143266475644699	Mix-S2wMel-DOX-1_1-T7-1805A0_NC_002978.6:185;A-48;0.206008583690987	Mix-S2wMel-DOX-1_1-T7-1805C0_NC_002978.6:219;A-40;0.154440154440154
NC_002978.6	137664	C	G	Mix-S2wMel-DOX-1_1-T7-1805C0_NC_002978.6:190;G-43;0.184549356223176	Mix-S2wMel-DOX-1_1-T7-1805A0_NC_002978.6:167;G-60;0.26431718061674	Mix-S2wMel-DOX-1_1-T7-1805B0_NC_002978.6:267;G-55;0.170807453416149
NC_002978.6	137666	G	T	Mix-S2wMel-DOX-1_1-T7-1805B0_NC_002978.6:260;T-57;0.17981072555205	Mix-S2wMel-DOX-1_1-T7-1805C0_NC_002978.6:183;T-47;0.204347826086957	Mix-S2wMel-DOX-1_1-T7-1805A0_NC_002978.6:159;T-61;0.277272727272727
NC_002978.6	137690	T	C	Mix-S2wMel-DOX-1_1-T7-1805C0_NC_002978.6:200;C-48;0.193548387096774	Mix-S2wMel-DOX-1_1-T7-1805A0_NC_002978.6:166;C-67;0.28755364806867	Mix-S2wMel-DOX-1_1-T7-1805B0_NC_002978.6:284;C-63;0.181556195965418
NC_002978.6	137804	C	T	Mix-S2wMel-DOX-1_1-T7-1805C0_NC_002978.6:164;T-34;0.171717171717172
NC_002978.6	137879	A	T	Mix-S2wMel-DOX-1_1-T7-1805A0_NC_002978.6:150;T-44;0.22680412371134	Mix-S2wMel-DOX-1_1-T7-1805B0_NC_002978.6:263;T-55;0.172955974842767
NC_002978.6	137883	G	A	Mix-S2wMel-DOX-1_1-T7-1805B0_NC_002978.6:278;A-57;0.170149253731343	Mix-S2wMel-DOX-1_1-T7-1805C0_NC_002978.6:179;A-29;0.139423076923077	Mix-S2wMel-DOX-1_1-T7-1805A0_NC_002978.6:166;A-43;0.205741626794258
NC_002978.6	137894	C	=+1T	Mix-JW18_DOX-wMel-1_1-T4-0305B0_NC_002978.6:395;+1T-11;0.0270935960591133	JW18wMel1007A0_NC_002978.6:154;+1T-6;0.0375	JW18wMel1403A0_NC_002978.6:138;+1T-6;0.0416666666666667	Mix-JW18_DOX-wMel-1_1-T2-1904C0_NC_002978.6:267;+1T-9;0.0326086956521739	S2wMel1004A-C-premix0_NC_002978.6:272;+1T-8;0.0285714285714286	Mix-JW18_DOX-wMel-1_1-T7-2405A0_NC_002978.6:327;+1T-11;0.0325443786982249	Mix-JW18_DOX-wMel-1_1-T6-1705C0_NC_002978.6:265;+1T-11;0.0398550724637681	JW18wMel0207A0_NC_002978.6:66;+1T-8;0.108108108108108	Mix-S2wMel-DOX-1_1-T7-1805A0_NC_002978.6:189;+1T-7;0.0357142857142857	Mix-JW18_DOX-wMel-1_1-T1-1204A0_NC_002978.6:137;+1T-7;0.0486111111111111	021121_SWmel0_NC_002978.6:237;+1T-11;0.0443548387096774	Mix-S2_wMel-DOX-1_1-T9-0106A0_NC_002978.6:552;+1T-14;0.0247349823321555	Mix-JW18_wMel-DOX-1_1-T09-0706B0_NC_002978.6:517;+1T-15;0.0281954887218045	S2wMel2103150_NC_002978.6:137;+1T-6;0.041958041958042	Mix-JW18_DOX-wMel-1_1-T2-1904A0_NC_002978.6:121;+1T-7;0.0546875	JW18wMel1004A-C-premix0_NC_002978.6:275;+1T-10;0.0350877192982456	020221_JWmel0_NC_002978.6:499;+1T-12;0.0234833659491194	JW18wMel2703A-premix0_NC_002978.6:232;+1T-8;0.0333333333333333	S2wMel1706A0_NC_002978.6:490;+1T-20;0.0392156862745098	Mix-JW18_DOX-wMel-1_1-T1-1204B0_NC_002978.6:251;+1T-9;0.0346153846153846	Mix-S2wMel-DOX-1_1-T7-1805B0_NC_002978.6:301;+1T-12;0.0383386581469649	JW18wMel2803A0_NC_002978.6:173;+1T-10;0.0546448087431694	Mix-JW18_DOX-wMel-1_1-T5-1005B0_NC_002978.6:490;+1T-16;0.0316205533596838	JW18wMel0703A0_NC_002978.6:385;+1T-19;0.047029702970297	Mix-JW18_DOX-wMel-1_1-T1-1204C0_NC_002978.6:206;+1T-10;0.0462962962962963	021821_JWmel0_NC_002978.6:283;+1T-13;0.0439189189189189	Mix-JW18_wMel-DOX-1_1-T09-0706A0_NC_002978.6:372;+1T-13;0.0337662337662338	021821_SWmel0_NC_002978.6:327;+1T-10;0.029673590504451	Mix-JW18_DOX-wMel-1_1-T5-1005A0_NC_002978.6:530;+1T-19;0.034608378870674
NC_002978.6	137934	G	A	Mix-S2wMel-DOX-1_1-T7-1805B0_NC_002978.6:301;A-63;0.173076923076923	Mix-S2wMel-DOX-1_1-T7-1805A0_NC_002978.6:179;A-45;0.200892857142857	Mix-S2wMel-DOX-1_1-T7-1805C0_NC_002978.6:184;A-27;0.127962085308057
[truncated: 18,531 more rows]
[truncated: 59 more columns]
